# Supplementary material for: Common Genetic Polymorphisms Influence Blood Biomarker Measurements in COPD
Source: PLoS Genet. 2016 Aug 17;12(8):e1006011. doi: 10.1371/journal.pgen.1006011 (PMC4988780; doi:10.1371/journal.pgen.1006011)
Supplement: S3 Table — (XLS) [file pgen.1006011.s003.xls]

## Sheet: Supplemental Table S3
BIOMARKER	SNP	CHR	BP	COPD_tobit_P	COPD_linear_P	SPIR_tobit_P	SPIR_linear_P	COPD_tobit_BETA	COPD_linear_BETA	SPIR_tobit_BETA	SPIR_linear_BETA	weighted_meta_P	Spiro	COPDGene	Linear ß Same Direction	Replicated COPDGene	Replicated SPIROMICS
A2M	rs10194375	2	127839781	NA	0.6315	NA	4.793e-06	NA	0.02819	NA	-0.2338	0.0019201			FALSE
A2M	rs1022251	4	122369974	NA	0.753	NA	9.248e-06	NA	-0.03414	NA	0.4499	0.00188076			FALSE
A2M	rs10874743	1	91952120	NA	0.303	NA	3.949e-06	NA	0.07788	NA	0.3183	3.54355e-05			TRUE
A2M	rs10948723	6	52666405	NA	9.853e-06	NA	0.4247	NA	0.2487	NA	-0.04081	0.0194959			FALSE
A2M	rs1473597	4	187127817	NA	0.3703	NA	4.387e-06	NA	-0.04995	NA	-0.2415	5.59598e-05			TRUE
A2M	rs2168689	8	103301555	NA	9.305e-07	NA	0.3742	NA	-0.2857	NA	0.04814	0.00958577			FALSE
A2M	rs4514893	2	106852762	NA	4.05e-06	NA	0.6864	NA	0.2554	NA	0.02066	0.000778794			TRUE
A2M	rs4715318	6	52635331	NA	3.739e-06	NA	0.4761	NA	0.2584	NA	-0.03649	0.0112752			FALSE
A2M	rs4715326	6	52657552	NA	5.911e-06	NA	0.3947	NA	0.2544	NA	-0.04343	0.0178446			FALSE
A2M	rs4715332	6	52669185	NA	9.853e-06	NA	0.4247	NA	0.2487	NA	-0.04081	0.0194959			FALSE
A2M	rs4851946	2	106839924	NA	4.254e-06	NA	0.573	NA	0.2538	NA	0.02853	0.000514566			TRUE
A2M	rs6792846	3	133307491	NA	2.862e-06	NA	0.2552	NA	-0.4212	NA	0.09351	0.0242774			FALSE
A2M	rs6888676	5	125838022	NA	0.06743	NA	8.654e-06	NA	-0.1017	NA	0.2262	0.0344776			FALSE
A2M	rs6910581	6	52735825	NA	7.696e-06	NA	0.3643	NA	0.2513	NA	-0.04629	0.0220408			FALSE
A2M	rs7686798	4	161141895	NA	5.722e-06	NA	0.1552	NA	0.3028	NA	-0.08627	0.0515661			FALSE
A2M	rs875188	17	75751230	NA	5.212e-06	NA	0.6746	NA	-0.2676	NA	-0.02225	0.000842886			TRUE
ADIPOQ	rs1466692	12	88946787	NA	3.897e-06	NA	0.4842	NA	-0.4241	NA	0.05232	0.0111341			FALSE
ADIPOQ	rs1492349	12	88854647	NA	3.724e-06	NA	0.4763	NA	-0.4508	NA	0.05459	0.0111437			FALSE
ADIPOQ	rs2158725	7	83297241	NA	0.7324	NA	6.4e-06	NA	-0.02296	NA	-0.2747	0.000310395			TRUE
ADIPOQ	rs2653495	3	2486040	NA	7.264e-06	NA	0.6954	NA	-0.233	NA	-0.01858	0.00107853			TRUE
ADIPOQ	rs2976190	8	87235150	NA	7.631e-06	NA	0.05972	NA	0.233	NA	-0.0824	0.118536			FALSE
ADIPOQ	rs822387	3	186556037	NA	9.436e-06	NA	0.04175	NA	0.3849	NA	0.161	8.16249e-06			TRUE
AGER	rs12409282	1	232461177	NA	6.428e-06	NA	0.1994	NA	0.3015	NA	-0.07072	0.0418354			FALSE
AGER	rs17035917	4	106520742	NA	5.346e-06	NA	0.3107	NA	-0.5374	NA	-0.1087	0.000158055			TRUE
AGER	rs17036076	4	106575269	NA	6.04e-06	NA	0.171	NA	-0.539	NA	-0.1474	5.61614e-05			TRUE
AGER	rs2022059	6	32156489	NA	5.671e-08	NA	3.371e-09	NA	-0.7962	NA	-0.6411	1.11022e-15			TRUE
AGER	rs2039391	9	20714014	NA	1.981e-06	NA	0.1619	NA	-0.3724	NA	-0.09854	2.64762e-05			TRUE
AGER	rs206015	6	32182759	NA	0.0003353	NA	4.653e-08	NA	-0.3312	NA	-0.414	9.95721e-11			TRUE
AGER	rs206016	6	32181182	NA	0.0007073	NA	5.67e-08	NA	-0.3148	NA	-0.4131	2.81196e-10			TRUE
AGER	rs206019	6	32180241	NA	0.000763	NA	5.67e-08	NA	-0.3118	NA	-0.4131	3.06559e-10			TRUE
AGER	rs2070600	6	32151443	NA	2.143e-13	NA	1.962e-10	NA	-0.9924	NA	-0.7091	2.94349e-22	Y	Y	TRUE	TRUE	TRUE
AGER	rs2646966	18	53703711	NA	5.677e-06	NA	0.23	NA	0.2532	NA	-0.05872	0.0345826			FALSE
AGER	rs2844456	6	31864674	NA	2.763e-10	NA	1.163e-07	NA	-0.967	NA	-0.6356	4.44089e-16		Y	TRUE	TRUE
AGER	rs2854050	6	32185605	NA	2.568e-06	NA	1.007e-06	NA	-0.6371	NA	-0.4725	1.21001e-11			TRUE
AGER	rs2856437	6	32157364	NA	7.702e-08	NA	3.371e-09	NA	-0.7739	NA	-0.6411	1.33227e-15			TRUE
AGER	rs34562262	6	32020961	NA	3.193e-09	NA	9.319e-08	NA	-0.9004	NA	-0.6405	2.22045e-15			TRUE
AGER	rs35502919	6	31604355	NA	1.51e-07	NA	1.141e-07	NA	-0.7803	NA	-0.631	9.25926e-14			TRUE
AGER	rs4072897	1	241342330	NA	1.531e-06	NA	0.9205	NA	0.3526	NA	0.006228	0.00110255			TRUE
AGER	rs4658083	1	91122149	NA	0.1924	NA	6.053e-06	NA	0.1669	NA	0.5277	2.13875e-05			TRUE
AGER	rs7043296	9	20747070	NA	4.305e-07	NA	0.1177	NA	-0.372	NA	-0.1005	6.11562e-06			TRUE
AGER	rs7859426	9	20665071	NA	3.446e-06	NA	0.2502	NA	-0.3318	NA	-0.07309	8.16559e-05			TRUE
AGER	rs7872857	9	20670573	NA	4.663e-06	NA	0.2101	NA	-0.3266	NA	-0.07949	6.99985e-05			TRUE
AGER	rs790899	1	237957678	NA	4.877e-06	NA	0.455	NA	-0.28	NA	0.04018	0.0134417			FALSE
AGER	rs9995377	4	65572162	NA	0.9271	NA	5.459e-06	NA	0.006922	NA	-0.297	0.000828357			FALSE
ANGPT1	rs10485505	20	33025567	NA	6.223e-06	NA	0.6692	NA	-0.5814	NA	0.0458	0.00752804			FALSE
ANGPT1	rs12154996	7	11677126	NA	6.123e-06	NA	0.8267	NA	-0.2614	NA	-0.0116	0.00156117			TRUE
ANGPT1	rs17303568	20	33022797	NA	6.565e-06	NA	0.6692	NA	-0.5827	NA	0.0458	0.00762777			FALSE
ANGPT1	rs2023051	6	162551099	NA	5.334e-06	NA	0.9747	NA	0.4622	NA	-0.003027	0.00277258			FALSE
ANGPT1	rs2227607	1	173880752	NA	8.982e-06	NA	0.3718	NA	0.4003	NA	0.07499	0.00030356			TRUE
ANGPT1	rs2295097	20	33478221	NA	2.133e-06	NA	0.6079	NA	-0.6052	NA	0.05552	0.00575113			FALSE
ANGPT1	rs3808530	8	23055729	NA	0.07279	NA	4.609e-06	NA	-0.1184	NA	0.267	0.0252656			FALSE
ANGPT1	rs4669238	2	8145998	NA	5.076e-06	NA	0.7395	NA	0.2751	NA	-0.0182	0.00544759			FALSE
ANGPT1	rs6911841	6	82417140	NA	0.2095	NA	3.774e-06	NA	-0.1412	NA	0.4735	0.00863343			FALSE
ANGPT1	rs7159800	14	26117875	NA	0.4584	NA	7.782e-06	NA	0.0419	NA	0.2321	0.000124556			TRUE
ANGPT1	rs7350731	14	26110107	NA	0.9049	NA	2.464e-06	NA	0.006762	NA	0.2379	0.000313609			TRUE
ANGPT1	rs756787	17	30821384	NA	6.197e-06	NA	0.08889	NA	-0.2681	NA	-0.09567	1.95619e-05			TRUE
ANGPT1	rs7757138	6	69666520	NA	6.542e-06	NA	0.2047	NA	0.2796	NA	-0.07112	0.0411027			FALSE
ANGPT1	rs8013476	14	22187832	NA	7.773e-06	NA	0.9442	NA	0.2782	NA	0.003905	0.00254505			TRUE
ANGPT1	rs9454659	6	69669063	NA	6.247e-06	NA	0.2047	NA	0.2801	NA	-0.07112	0.0404637			FALSE
APCS	rs11734081	4	187431073	NA	2.178e-07	NA	0.5681	NA	-0.4054	NA	0.03595	0.00259177			FALSE
APCS	rs1280398	15	57732743	NA	9.433e-06	NA	0.9363	NA	0.2764	NA	0.004167	0.00270716			TRUE
APCS	rs14255	9	114981378	NA	9.922e-06	NA	0.03342	NA	-0.2943	NA	0.1165	0.179966			FALSE
APCS	rs1583686	5	85217869	NA	7.439e-06	NA	0.6231	NA	0.3043	NA	0.02916	0.000835185			TRUE
APCS	rs2045453	12	792956	NA	7.926e-06	NA	0.9818	NA	-0.2388	NA	0.001057	0.00322212			FALSE
APCS	rs4542000	9	115088669	NA	9.445e-06	NA	0.07036	NA	-0.2918	NA	0.09914	0.112878			FALSE
APCS	rs6477900	9	114989616	NA	6.523e-06	NA	0.03342	NA	-0.299	NA	0.1165	0.161979			FALSE
APCS	rs6680807	1	200471464	NA	0.6703	NA	5.346e-06	NA	-0.03457	NA	0.3024	0.00178741			FALSE
APCS	rs7040447	9	115095743	NA	9.445e-06	NA	0.07036	NA	-0.2918	NA	0.09914	0.112878			FALSE
APCS	rs7440284	4	187449434	NA	8.625e-06	NA	0.5516	NA	-0.3012	NA	0.03368	0.0121844			FALSE
APCS	rs7753922	6	88573884	NA	2.636e-06	NA	0.1659	NA	0.2926	NA	-0.07195	0.0374917			FALSE
APCS	rs7875779	9	115039845	NA	9.445e-06	NA	0.07036	NA	-0.2918	NA	0.09914	0.112878			FALSE
APCS	rs8042846	15	101696251	NA	8.977e-06	NA	0.4919	NA	0.2685	NA	-0.03581	0.0149664			FALSE
APCS	rs969768	2	5591550	NA	8.498e-06	NA	0.006407	NA	0.2543	NA	0.1293	5.91928e-07			TRUE
APOA4	rs1023993	4	42336312	NA	4.374e-06	NA	0.4658	NA	0.2828	NA	-0.04101	0.012353			FALSE
APOA4	rs1060211	11	117039797	NA	2.037e-10	NA	5.259e-06	NA	0.4991	NA	0.2894	2.44249e-14		Y	TRUE	TRUE
APOA4	rs1076485	11	116772441	NA	2.686e-06	NA	0.01006	NA	0.412	NA	0.1908	4.65851e-07			TRUE
APOA4	rs10892052	11	116834313	NA	0.0004774	NA	3.956e-07	NA	0.2188	NA	0.2659	9.85825e-10			TRUE
APOA4	rs10892063	11	116896155	NA	0.0004857	NA	3.048e-07	NA	0.2189	NA	0.2688	7.95038e-10			TRUE
APOA4	rs11103567	9	137782277	NA	0.4669	NA	5.308e-06	NA	0.04174	NA	-0.2349	0.00340131			FALSE
APOA4	rs1263173	11	116681008	NA	2.019e-07	NA	3.251e-05	NA	0.344	NA	0.2273	5.47391e-11			TRUE
APOA4	rs1265109	6	31119589	NA	0.5958	NA	2.907e-06	NA	0.03345	NA	0.2579	0.000117538			TRUE
APOA4	rs12792701	11	28988343	NA	4.31e-06	NA	0.5856	NA	0.3587	NA	-0.03615	0.00828881			FALSE
APOA4	rs1351452	11	116943354	NA	6.427e-09	NA	0.001955	NA	0.5634	NA	0.2534	6.91317e-10			TRUE
APOA4	rs1366604	5	132839137	NA	5.523e-06	NA	0.9757	NA	-0.2532	NA	-0.001527	0.0023737			TRUE
APOA4	rs2000614	11	116915742	NA	5.209e-09	NA	0.00183	NA	0.5648	NA	0.2547	5.37671e-10			TRUE
APOA4	rs2075292	11	116732512	NA	5.855e-10	NA	0.005059	NA	0.5742	NA	0.2215	5.38612e-10		Y	TRUE	FALSE
APOA4	rs236911	11	117085270	NA	4.324e-06	NA	0.1908	NA	0.4342	NA	0.1035	5.62911e-05			TRUE
APOA4	rs236916	11	117089628	NA	2.881e-07	NA	0.04156	NA	0.4502	NA	0.1453	8.25084e-07			TRUE
APOA4	rs236919	11	117095361	NA	0.00182	NA	5.184e-06	NA	0.1938	NA	0.2361	4.29685e-08			TRUE
APOA4	rs2977762	8	88481760	NA	5.543e-06	NA	0.8643	NA	0.2683	NA	0.009084	0.00167547			TRUE
APOA4	rs3103222	4	42401416	NA	4.006e-06	NA	0.1479	NA	-0.2771	NA	0.0783	0.048071			FALSE
APOA4	rs35631472	11	116693163	NA	0.001431	NA	4.236e-06	NA	-0.232	NA	-0.2942	2.75063e-08			TRUE
APOA4	rs4475034	3	117952509	NA	0.1893	NA	9.137e-06	NA	0.07919	NA	-0.2343	0.0142919			FALSE
APOA4	rs4938315	11	116731205	NA	5.386e-10	NA	0.006415	NA	0.5753	NA	0.2153	7.3705e-10		Y	TRUE	FALSE
APOA4	rs4938353	11	117046197	NA	1.641e-10	NA	4.307e-06	NA	0.5011	NA	0.2934	1.59872e-14		Y	TRUE	TRUE
APOA4	rs508487	11	117075566	NA	8.171e-06	NA	0.01383	NA	0.5753	NA	0.2607	1.57478e-06			TRUE
APOA4	rs518181	11	116772787	NA	0.0002951	NA	4.489e-07	NA	0.2257	NA	0.2636	6.51031e-10			TRUE
APOA4	rs518547	11	116738046	NA	0.002226	NA	1.755e-06	NA	-0.2069	NA	-0.2819	2.07982e-08			TRUE
APOA4	rs573549	11	116736679	NA	0.0002033	NA	4.566e-06	NA	0.226	NA	0.2381	3.76281e-09			TRUE
APOA4	rs641620	11	117074229	NA	1.22e-06	NA	0.04472	NA	0.4131	NA	0.1416	2.34119e-06			TRUE
APOA4	rs651821	11	116662579	NA	2.871e-06	NA	0.01545	NA	0.5558	NA	0.253	8.82282e-07			TRUE
APOA4	rs6589574	11	116730638	NA	2.341e-07	NA	0.003243	NA	0.5469	NA	0.2643	1.76619e-08			TRUE
APOA4	rs672058	11	116764021	NA	1.112e-09	NA	0.0001241	NA	0.5624	NA	0.2925	4.71556e-12			TRUE
APOA4	rs7120706	11	116830087	NA	0.0004774	NA	3.956e-07	NA	0.2188	NA	0.2659	9.85825e-10			TRUE
APOA4	rs7120963	11	116830261	NA	0.0004774	NA	3.956e-07	NA	0.2188	NA	0.2659	9.85825e-10			TRUE
APOA4	rs7161650	14	33867774	NA	6.556e-06	NA	0.3251	NA	-0.5771	NA	0.1108	0.0241432			FALSE
APOA4	rs7665008	4	42431550	NA	3.022e-06	NA	0.07619	NA	-0.2704	NA	0.0929	0.0767693			FALSE
APOA4	rs7816792	8	98897461	NA	0.008413	NA	4.652e-07	NA	0.2739	NA	0.4723	3.40622e-08			TRUE
APOA4	rs885948	6	31140532	NA	0.26	NA	6.292e-06	NA	-0.06275	NA	-0.223	3.6876e-05			TRUE
APOA4	rs90192	11	117059347	NA	7.056e-08	NA	0.06039	NA	0.4614	NA	0.1312	6.28566e-07			TRUE
AXL	rs10748861	10	105927104	NA	5.331e-06	NA	0.9084	NA	0.2931	NA	-0.006476	0.00334677			FALSE
AXL	rs10764398	10	23566105	NA	7.675e-06	NA	0.7384	NA	0.5723	NA	-0.03421	0.0065797			FALSE
AXL	rs12217944	10	23598327	NA	4.1e-06	NA	0.9398	NA	0.6828	NA	-0.008899	0.00270001			FALSE
AXL	rs1997805	6	23006527	NA	4.42e-06	NA	0.192	NA	-0.3194	NA	0.07767	0.0384517			FALSE
AXL	rs2271546	19	41727197	NA	0.1061	NA	4.067e-06	NA	-0.136	NA	-0.3045	6.19513e-06			TRUE
AXL	rs2498238	6	23012043	NA	5.101e-06	NA	0.4258	NA	-0.3112	NA	0.04644	0.0150835			FALSE
AXL	rs2498239	6	23012251	NA	3.343e-06	NA	0.2714	NA	-0.3198	NA	0.06495	0.0237155			FALSE
AXL	rs2834146	21	34581852	NA	0.1951	NA	5.854e-06	NA	-0.08654	NA	-0.2608	2.14461e-05			TRUE
AXL	rs4680733	3	29907479	NA	0.0187	NA	5.677e-06	NA	0.2029	NA	-0.3096	0.0665398			FALSE
AXL	rs4747461	10	23600800	NA	4.059e-06	NA	0.9398	NA	0.6834	NA	-0.008899	0.00270077			FALSE
AXL	rs6062769	20	61647883	NA	0.9801	NA	9.103e-06	NA	-0.001428	NA	0.2165	0.000955716			FALSE
AXL	rs6109626	20	12938069	NA	0.3709	NA	9.018e-06	NA	0.0549	NA	-0.2353	0.0063802			FALSE
AXL	rs8101017	19	41723887	NA	0.01513	NA	4.648e-06	NA	-0.157	NA	-0.2414	4.7035e-07			TRUE
B2M	rs10063424	5	169535522	NA	0.6907	NA	6.569e-06	NA	-0.03949	NA	0.3589	0.00188392			FALSE
B2M	rs1023514	4	108239396	NA	2.852e-06	NA	0.09413	NA	-0.262	NA	-0.07355	1.32117e-05			TRUE
B2M	rs1056079	4	108222771	NA	2.625e-06	NA	0.09838	NA	-0.2617	NA	-0.07261	1.33704e-05			TRUE
B2M	rs11242430	5	137822866	NA	0.8465	NA	2.203e-06	NA	-0.01128	NA	0.2081	0.000642305			FALSE
B2M	rs12043801	1	41971227	NA	6.796e-06	NA	0.584	NA	0.3323	NA	-0.02943	0.00998581			FALSE
B2M	rs12916594	15	50704367	NA	0.3758	NA	2.539e-06	NA	-0.06036	NA	0.233	0.00308879			FALSE
B2M	rs1502773	4	108266027	NA	8.631e-06	NA	0.1217	NA	-0.2504	NA	-0.06824	3.97433e-05			TRUE
B2M	rs2824700	21	19562494	NA	0.5282	NA	5.862e-06	NA	-0.03727	NA	-0.2027	0.000139782			TRUE
B2M	rs3104884	8	96530971	NA	0.2958	NA	7.213e-06	NA	-0.08137	NA	-0.2459	5.10372e-05			TRUE
B2M	rs3922318	17	69436041	NA	0.463	NA	7.033e-06	NA	0.08081	NA	0.3349	0.000119031			TRUE
B2M	rs6456269	6	19797837	NA	2.563e-06	NA	0.8506	NA	0.2865	NA	0.008725	0.0011005			TRUE
B2M	rs6533295	4	108231167	NA	2.006e-06	NA	0.09413	NA	-0.2641	NA	-0.07343	1.07786e-05			TRUE
B2M	rs6555887	5	169536055	NA	0.6907	NA	6.569e-06	NA	-0.03949	NA	0.3589	0.00188392			FALSE
B2M	rs6702913	1	168837845	NA	8.56e-06	NA	0.4538	NA	-0.34	NA	-0.0418	0.000441964			TRUE
B2M	rs904924	8	96530648	NA	0.01475	NA	4.474e-06	NA	-0.1434	NA	-0.2015	4.39452e-07			TRUE
BDNF	rs10208333	2	221201659	NA	8.738e-06	NA	0.2421	NA	0.2611	NA	-0.06152	0.0379697			FALSE
BDNF	rs10244572	7	20157230	NA	0.4721	NA	2.057e-06	NA	-0.05378	NA	-0.3375	5.44427e-05			TRUE
BDNF	rs11744947	5	159173642	NA	0.2643	NA	6.46e-06	NA	0.06637	NA	0.2367	3.83567e-05			TRUE
BDNF	rs13014300	2	214960114	NA	7.534e-06	NA	0.9902	NA	-0.3217	NA	0.0007886	0.00305451			FALSE
BDNF	rs1510552	2	214917402	NA	1.423e-06	NA	0.7798	NA	-0.3586	NA	-0.01801	0.000670406			TRUE
BDNF	rs2168040	4	178794478	NA	5.952e-06	NA	0.2666	NA	-0.2398	NA	-0.05287	0.000125191			TRUE
BDNF	rs2289003	9	18797256	NA	4.708e-06	NA	0.5408	NA	-0.2444	NA	-0.02876	0.000478798			TRUE
BDNF	rs3760027	16	5121170	NA	0.06893	NA	7.459e-06	NA	-0.1047	NA	0.2301	0.0319666			FALSE
BDNF	rs4950908	1	203012906	NA	0.8465	NA	1.666e-06	NA	0.01197	NA	0.2725	0.00020549			TRUE
BDNF	rs584994	11	117751994	NA	0.3821	NA	3.109e-06	NA	-0.0481	NA	0.226	0.00364103			FALSE
BDNF	rs6715771	2	214940734	NA	3.975e-06	NA	0.6811	NA	-0.3407	NA	-0.02715	0.000767721			TRUE
BDNF	rs761147	6	1716710	NA	4.569e-08	NA	0.7094	NA	-0.3198	NA	0.01957	0.00081093			FALSE
BDNF	rs8123616	20	23034556	NA	0.4113	NA	4.739e-06	NA	-0.05066	NA	0.2516	0.00399836			FALSE
BDNF	rs969592	8	118431887	NA	0.4868	NA	7.356e-06	NA	-0.03904	NA	0.2207	0.0038037			FALSE
C3	rs10058021	5	116199838	NA	0.9601	NA	3.038e-06	NA	-0.003202	NA	0.2305	0.000541664			FALSE
C3	rs12422304	12	93747731	NA	5.512e-06	NA	0.5027	NA	-0.2606	NA	0.03016	0.0120495			FALSE
C3	rs12718605	7	52216412	NA	7.876e-06	NA	0.7275	NA	-0.2592	NA	-0.01632	0.0012563			TRUE
C3	rs12790276	11	83681204	NA	0.8624	NA	2.496e-06	NA	-0.01854	NA	-0.4146	0.000276302			TRUE
C3	rs1280396	15	57731728	NA	1.211e-06	NA	0.9163	NA	0.3424	NA	0.006016	0.000964911			TRUE
C3	rs1280398	15	57732743	NA	7.378e-06	NA	0.6976	NA	0.2822	NA	-0.0198	0.00728223			FALSE
C3	rs12808113	11	83687910	NA	0.8169	NA	2.719e-06	NA	0.02616	NA	-0.4402	0.000787011			FALSE
C3	rs13282910	8	109015020	NA	8.539e-06	NA	0.2299	NA	0.2523	NA	0.05782	0.000116844			TRUE
C3	rs1511481	6	24013982	NA	5.502e-06	NA	0.00749	NA	-0.3044	NA	-0.1495	5.26762e-07			TRUE
C3	rs2230203	19	6710782	NA	1.283e-07	NA	0.0004067	NA	-0.3724	NA	-0.1912	7.77047e-10			TRUE
C3	rs9371790	6	154658031	NA	2.721e-06	NA	0.4491	NA	0.283	NA	-0.03686	0.0108863			FALSE
CA9	rs10791591	11	102605579	3.73027e-06	NA	0.215444	NA	0.28145	NA	-0.0859982	NA	0.0321324			FALSE
CA9	rs11767552	7	100838073	7.93512e-06	NA	0.946743	NA	-0.852458	NA	-0.0118668	NA	0.00257825			TRUE
CA9	rs2125755	21	16053025	0.140155	NA	2.56381e-06	NA	-0.0891833	NA	-0.350321	NA	6.85369e-06			TRUE
CA9	rs2299282	7	95682275	7.61212e-06	NA	0.806761	NA	0.338889	NA	0.0231049	NA	0.00161644			TRUE
CA9	rs251419	5	76572671	7.93265e-06	NA	0.224477	NA	-0.341629	NA	0.0946453	NA	0.040018			FALSE
CA9	rs251421	5	76572970	6.57068e-06	NA	0.224477	NA	-0.344933	NA	0.0946453	NA	0.037347			FALSE
CCL11	rs12753487	1	97733434	0.194022	NA	9.76952e-06	NA	-0.168245	NA	-0.541085	NA	3.04332e-05			TRUE
CCL11	rs13134793	4	181448254	8.68319e-06	NA	0.0590036	NA	0.609056	NA	-0.289561	NA	0.124371			FALSE
CCL11	rs1386937	12	33870297	4.62428e-06	NA	0.0681136	NA	-0.353772	NA	0.118588	NA	0.0939268			FALSE
CCL11	rs1973961	6	124588039	0.94005	NA	2.99375e-07	NA	-0.00533016	NA	-0.305181	NA	0.000103085			TRUE
CCL11	rs2392546	7	38343085	0.183309	NA	7.839e-06	NA	-0.119038	NA	-0.368343	NA	2.37097e-05			TRUE
CCL11	rs2689886	6	124579645	0.937873	NA	2.56974e-07	NA	-0.00556958	NA	-0.305923	NA	9.30947e-05			TRUE
CCL11	rs3892373	3	27606268	0.326019	NA	5.75107e-06	NA	-0.0704165	NA	0.266996	NA	0.00609003			FALSE
CCL11	rs7202949	16	82593560	0.615611	NA	2.02239e-06	NA	-0.045081	NA	-0.392274	NA	0.000101215			TRUE
CCL11	rs7564073	2	19273243	3.75809e-06	NA	0.855427	NA	0.355532	NA	0.0129843	NA	0.00135164			TRUE
CCL11	rs802276	6	124521622	0.74296	NA	6.7221e-07	NA	0.0234002	NA	-0.304468	NA	0.000465198			FALSE
CCL13	rs1198120	10	55190288	NA	7.334e-06	NA	0.3294	NA	0.3635	NA	-0.06368	0.0248426			FALSE
CCL13	rs12589344	14	85957670	NA	4.131e-06	NA	0.631	NA	0.2657	NA	0.02204	0.00063834			TRUE
CCL13	rs16878720	4	27045049	NA	0.05959	NA	8.598e-06	NA	-0.1442	NA	-0.2801	4.65784e-06			TRUE
CCL13	rs3136674	17	32682616	NA	0.002498	NA	4.074e-06	NA	-0.4242	NA	-0.5162	4.94241e-08			TRUE
CCL13	rs4901113	14	51838641	NA	0.2486	NA	8.159e-06	NA	0.06493	NA	0.2081	4.07883e-05			TRUE
CCL16	rs10745340	1	114436970	NA	0.8664	NA	5.605e-06	NA	-0.009901	NA	0.2324	0.00101815			FALSE
CCL16	rs10759563	9	115202068	NA	5.326e-06	NA	0.9165	NA	-0.2456	NA	-0.005089	0.00194439			TRUE
CCL16	rs10776775	1	114436482	NA	0.9687	NA	4.701e-06	NA	0.002312	NA	0.2339	0.000558998			TRUE
CCL16	rs10817341	9	115196558	NA	6.06e-06	NA	0.8708	NA	-0.2438	NA	-0.007891	0.00177894			TRUE
CCL16	rs10952317	7	151415554	NA	1.316e-06	NA	0.1521	NA	-0.9308	NA	0.2904	0.0324871			FALSE
CCL16	rs11080369	17	34305164	NA	1.158e-37	NA	2.801e-32	NA	-1.285	NA	-1.121	8.37007e-68	Y	Y	TRUE	TRUE	TRUE
CCL16	rs11646481	16	64937249	NA	2.425e-06	NA	0.5085	NA	-0.2806	NA	-0.03436	0.00029433			TRUE
CCL16	rs17617994	14	103959289	NA	0.08234	NA	1.226e-08	NA	-0.1373	NA	-0.3968	6.12134e-08			TRUE
CCL16	rs2063979	17	34303566	NA	2.174e-07	NA	9.339e-13	NA	-0.3137	NA	-0.3711	8.07884e-19	Y		TRUE		TRUE
CCL16	rs2586796	17	71872022	NA	0.7742	NA	8.231e-06	NA	-0.01702	NA	-0.231	0.000419106			TRUE
CCL16	rs3891307	16	64971947	NA	1.62e-06	NA	0.3132	NA	-0.2881	NA	-0.05275	9.2244e-05			TRUE
CCL16	rs4796144	17	34293003	NA	2.25e-17	NA	3.208e-24	NA	-1.052	NA	-1.099	3.23707e-40	Y	Y	TRUE	TRUE	TRUE
CCL16	rs4967877	16	64954352	NA	2.996e-06	NA	0.3026	NA	-0.2784	NA	-0.05366	0.000108095			TRUE
CCL16	rs4979113	9	115182612	NA	2.825e-06	NA	0.8836	NA	-0.2543	NA	0.007214	0.00271783			FALSE
CCL16	rs6477925	9	115155264	NA	2.994e-06	NA	0.786	NA	-0.2543	NA	0.01331	0.00377386			FALSE
CCL16	rs7018648	9	115270889	NA	5.137e-06	NA	0.956	NA	-0.2422	NA	0.002693	0.00284579			FALSE
CCL16	rs7096	9	115234611	NA	8.137e-06	NA	0.9372	NA	-0.2379	NA	0.003835	0.00371364			FALSE
CCL16	rs7188511	16	11773743	NA	0.1107	NA	2.205e-06	NA	0.08997	NA	-0.231	0.0130804			FALSE
CCL16	rs7194034	16	11770777	NA	0.1018	NA	4.917e-06	NA	0.09306	NA	-0.2235	0.0196068			FALSE
CCL16	rs7317940	13	78021218	NA	4.733e-06	NA	0.476	NA	0.2808	NA	-0.03754	0.0123591			FALSE
CCL16	rs824172	15	24052041	NA	0.4206	NA	1.447e-06	NA	0.06084	NA	0.2871	3.48483e-05			TRUE
CCL16	rs854680	17	34309051	NA	7.31e-05	NA	1.371e-11	NA	-0.2687	NA	-0.3989	1.4877e-14	Y		TRUE		TRUE
CCL16	rs854685	17	34319126	NA	4.315e-08	NA	2.836e-08	NA	-0.4462	NA	-0.4034	6.88338e-15			TRUE
CCL16	rs854692	17	34323944	NA	1.145e-05	NA	5.97e-07	NA	-0.2894	NA	-0.3026	3.00469e-11			TRUE
CCL16	rs9911839	17	34352232	NA	0.0004232	NA	3.64e-07	NA	-0.3818	NA	-0.4714	8.00697e-10			TRUE
CCL18	rs10265626	7	147175188	NA	0.7681	NA	8.993e-06	NA	-0.02675	NA	-0.3284	0.000435775			TRUE
CCL18	rs10487689	7	147204549	NA	0.6116	NA	7.714e-06	NA	0.05848	NA	-0.411	0.0026174			FALSE
CCL18	rs10491118	17	34314886	NA	0.0002084	NA	1.201e-06	NA	0.3796	NA	0.4406	1.1055e-09			TRUE
CCL18	rs1102934	17	34389914	NA	1.325e-21	NA	1.74e-16	NA	0.7473	NA	0.5868	3.84228e-36	Y	Y	TRUE	TRUE	TRUE
CCL18	rs12051658	17	34315633	NA	0.0002084	NA	1.139e-06	NA	0.3796	NA	0.4404	1.05254e-09			TRUE
CCL18	rs13150069	4	160751151	NA	0.1123	NA	5.405e-06	NA	0.1485	NA	0.3557	8.331e-06			TRUE
CCL18	rs1656235	4	37293830	NA	0.9619	NA	3.904e-07	NA	-0.002725	NA	0.2465	0.00016721			FALSE
CCL18	rs2822884	21	16116012	NA	0.8007	NA	1.098e-06	NA	-0.01701	NA	-0.2836	0.000136408			TRUE
CCL18	rs2822889	21	16121422	NA	0.6797	NA	3.429e-06	NA	-0.02478	NA	-0.2432	0.000178423			TRUE
CCL18	rs6811354	4	160742791	NA	0.09637	NA	5.737e-06	NA	0.1568	NA	0.3527	6.90122e-06			TRUE
CCL18	rs6973129	7	147190372	NA	0.7497	NA	5.479e-06	NA	-0.02797	NA	-0.3285	0.000302043			TRUE
CCL18	rs8036879	15	78664005	NA	9.919e-06	NA	0.4118	NA	-0.2642	NA	-0.04415	0.000390835			TRUE
CCL18	rs854462	17	34386090	NA	4.88e-20	NA	6.056e-15	NA	0.7307	NA	0.5744	4.69358e-33	Y	Y	TRUE	TRUE	TRUE
CCL18	rs854469	17	34389361	NA	1.062e-21	NA	1.74e-16	NA	0.7486	NA	0.5868	3.14554e-36	Y	Y	TRUE	TRUE	TRUE
CCL18	rs854632	17	34374779	NA	4.508e-21	NA	2.023e-14	NA	0.7912	NA	0.5937	2.45298e-33	Y	Y	TRUE	TRUE	TRUE
CCL18	rs854636	17	34372818	NA	3.261e-20	NA	4.356e-14	NA	0.7763	NA	0.5808	3.24124e-32	Y	Y	TRUE	TRUE	TRUE
CCL18	rs854684	17	34312215	NA	0.0002499	NA	1.506e-06	NA	0.3554	NA	0.3934	1.64974e-09			TRUE
CCL18	rs854685	17	34319126	NA	0.0003874	NA	1.016e-06	NA	0.2974	NA	0.3603	1.8339e-09			TRUE
CCL18	rs972317	17	34371659	NA	5.754e-19	NA	6.885e-13	NA	0.7705	NA	0.5608	8.59563e-30	Y	Y	TRUE	TRUE	TRUE
CCL18	rs9892586	17	34313915	NA	0.0003296	NA	3.517e-07	NA	0.4429	NA	0.5375	5.89384e-10			TRUE
CCL2	rs10237963	7	79841313	NA	0.6949	NA	5.579e-06	NA	-0.04657	NA	0.4485	0.00170353			FALSE
CCL2	rs10912533	1	173079943	NA	4.039e-06	NA	0.3603	NA	0.3038	NA	0.05306	0.000184509			TRUE
CCL2	rs11226216	11	104057830	NA	0.5206	NA	8.943e-06	NA	-0.0386	NA	-0.2266	0.000176123			TRUE
CCL2	rs12155252	7	79834048	NA	0.6949	NA	9.668e-06	NA	-0.04657	NA	0.4386	0.00228969			FALSE
CCL2	rs12459673	19	10059428	NA	9.296e-06	NA	0.2343	NA	-0.3242	NA	-0.06975	0.000127485			TRUE
CCL2	rs1536927	9	5581140	NA	8.356e-06	NA	0.563	NA	0.3967	NA	-0.04806	0.0116668			FALSE
CCL2	rs4944668	11	72401101	NA	0.4376	NA	5.446e-06	NA	-0.04841	NA	0.243	0.00390972			FALSE
CCL2	rs6466393	7	111619752	NA	0.3433	NA	9.065e-06	NA	-0.07018	NA	-0.2831	7.83811e-05			TRUE
CCL2	rs6944619	7	111590391	NA	0.9575	NA	8.303e-06	NA	-0.004372	NA	-0.306	0.000751821			TRUE
CCL2	rs7627535	3	184508101	NA	0.6507	NA	9.422e-06	NA	-0.0269	NA	-0.2224	0.000299432			TRUE
CCL2	rs7996563	13	62087198	NA	4.375e-06	NA	0.8855	NA	-0.4022	NA	0.01124	0.00330036			FALSE
CCL2	rs9289790	3	149242957	NA	4.825e-06	NA	0.5336	NA	0.2695	NA	-0.03188	0.010223			FALSE
CCL20	rs10766497	11	2987303	0.663726	NA	9.34961e-06	NA	0.0367648	NA	-0.295607	NA	0.00246997			FALSE
CCL20	rs1195903	12	131505942	0.85961	NA	8.09704e-06	NA	0.0137776	NA	0.252952	NA	0.0005483			TRUE
CCL20	rs1195904	12	131505850	0.877355	NA	8.09704e-06	NA	0.0120787	NA	0.252952	NA	0.000576973			TRUE
CCL20	rs1195906	12	131505066	0.875935	NA	8.09704e-06	NA	0.0121638	NA	0.252952	NA	0.000574431			TRUE
CCL20	rs1195915	12	131503119	0.818734	NA	8.7628e-06	NA	-0.0177804	NA	0.249821	NA	0.00150425			FALSE
CCL20	rs1195924	12	131498102	0.365733	NA	2.95295e-06	NA	0.0678281	NA	0.262194	NA	4.18546e-05			TRUE
CCL20	rs12475939	2	9263555	0.481285	NA	5.49886e-06	NA	-0.0561433	NA	-0.290273	NA	0.00011			TRUE
CCL20	rs16985353	2	18811566	3.36723e-06	NA	0.958168	NA	0.415485	NA	-0.00384969	NA	0.00239038			FALSE
CCL20	rs2175334	2	9277612	0.527582	NA	9.50625e-06	NA	-0.0496936	NA	-0.275426	NA	0.000189983			TRUE
CCL20	rs2256536	2	18795283	5.19348e-06	NA	0.931239	NA	0.416341	NA	-0.00622601	NA	0.00308517			FALSE
CCL20	rs3213614	11	2973740	0.726141	NA	3.26288e-06	NA	0.0300477	NA	-0.315385	NA	0.00115671			FALSE
CCL20	rs4718976	7	70113409	0.317228	NA	3.3697e-06	NA	-0.0815346	NA	-0.282878	NA	3.47074e-05			TRUE
CCL20	rs7223424	17	65424717	9.24399e-06	NA	0.331805	NA	-0.375927	NA	-0.0584011	NA	0.000244145			TRUE
CCL20	rs7567183	2	11811286	3.38926e-06	NA	0.244991	NA	0.37162	NA	0.0670048	NA	7.77296e-05			TRUE
CCL20	rs7873546	9	87482723	2.97376e-06	NA	0.210598	NA	0.753311	NA	0.170546	NA	5.41109e-05			TRUE
CCL22	rs10427546	21	33669542	NA	0.01274	NA	4.138e-06	NA	0.1512	NA	0.2209	3.44135e-07			TRUE
CCL22	rs11047047	12	23836212	NA	0.3969	NA	3.439e-06	NA	0.04666	NA	-0.21	0.00360037			FALSE
CCL22	rs12356501	10	131265852	NA	0.3817	NA	2.395e-06	NA	-0.0479	NA	-0.2255	3.95084e-05			TRUE
CCL22	rs1322634	6	125403394	NA	0.1858	NA	1.885e-06	NA	-0.07389	NA	0.2231	0.00720571			FALSE
CCL22	rs3824388	9	17624902	NA	0.8486	NA	4.183e-06	NA	0.01445	NA	-0.2873	0.000912226			FALSE
CCL22	rs3849065	5	125388544	NA	0.8987	NA	9.238e-06	NA	-0.007417	NA	-0.2142	0.000669191			TRUE
CCL22	rs4340826	4	186594332	NA	0.3907	NA	9.84e-06	NA	0.07619	NA	-0.2971	0.0061029			FALSE
CCL22	rs492800	6	125402711	NA	0.1892	NA	3.497e-06	NA	-0.0732	NA	0.2168	0.00933452			FALSE
CCL22	rs6809164	3	53712910	NA	0.4452	NA	4.581e-06	NA	-0.04804	NA	-0.2403	8.30732e-05			TRUE
CCL22	rs7537425	1	9073801	NA	4.067e-06	NA	0.8959	NA	0.2635	NA	0.006295	0.00160235			TRUE
CCL22	rs8025854	15	37165249	NA	0.8675	NA	8.932e-06	NA	-0.009984	NA	0.2224	0.00131745			FALSE
CCL22	rs8102	16	57418725	NA	0.02893	NA	9.576e-06	NA	-0.1394	NA	-0.2265	1.90445e-06			TRUE
CCL22	rs8132833	21	33668493	NA	0.01205	NA	6.655e-06	NA	0.1507	NA	0.2161	4.75681e-07			TRUE
CCL22	rs9946055	18	74469794	NA	0.8776	NA	5.858e-06	NA	-0.01398	NA	0.3151	0.00100927			FALSE
CCL22	rs9948367	18	74469645	NA	0.8776	NA	5.858e-06	NA	-0.01398	NA	0.3151	0.00100927			FALSE
CCL23	rs10026677	4	76281630	NA	2.965e-06	NA	0.7294	NA	-0.5399	NA	-0.02831	0.000777172			TRUE
CCL23	rs10112982	8	74372696	NA	0.02634	NA	8.942e-07	NA	0.1285	NA	-0.2178	0.0276534			FALSE
CCL23	rs10957665	8	74349858	NA	0.09007	NA	8.026e-06	NA	0.09791	NA	-0.1988	0.0267401			FALSE
CCL23	rs1146535	1	96506530	NA	0.5397	NA	2.72e-06	NA	0.04002	NA	-0.2621	0.00188997			FALSE
CCL23	rs11787279	8	74335653	NA	0.5442	NA	3.318e-06	NA	0.03665	NA	-0.2208	0.00209481			FALSE
CCL23	rs1346233	18	36048933	NA	0.3925	NA	9.064e-06	NA	0.05032	NA	-0.2007	0.00590348			FALSE
CCL23	rs1348965	11	45663568	NA	2.25e-06	NA	0.1724	NA	-0.2935	NA	0.06351	0.0345403			FALSE
CCL23	rs1591312	6	117303710	NA	0.684	NA	5.709e-06	NA	-0.02665	NA	0.2348	0.00174144			FALSE
CCL23	rs1617208	17	34338883	NA	5.638e-12	NA	2.318e-18	NA	-0.4881	NA	-0.5071	5.58972e-29	Y	Y	TRUE	TRUE	TRUE
CCL23	rs16826544	2	134329770	NA	0.1773	NA	3.49e-06	NA	-0.2262	NA	0.6441	0.00999896			FALSE
CCL23	rs16971802	17	34311387	NA	1.777e-09	NA	3.432e-08	NA	-0.7372	NA	-0.539	4.44089e-16			TRUE
CCL23	rs16974510	15	85278404	NA	9.582e-06	NA	0.7328	NA	0.5074	NA	0.02922	0.00141022			TRUE
CCL23	rs1719200	17	34338078	NA	2.475e-06	NA	1.376e-09	NA	-0.5925	NA	-0.6026	1.88738e-14			TRUE
CCL23	rs1878184	15	53956055	NA	0.7858	NA	4.303e-07	NA	0.0165	NA	-0.2259	0.000314562			FALSE
CCL23	rs2149593	9	108230012	NA	0.01539	NA	3.187e-06	NA	-0.2805	NA	0.4118	0.0604825			FALSE
CCL23	rs2383905	8	74358571	NA	0.03345	NA	3.16e-06	NA	0.1224	NA	-0.2066	0.0381059			FALSE
CCL23	rs2498924	6	117423253	NA	0.5634	NA	2.47e-06	NA	-0.03501	NA	-0.2234	9.35847e-05			TRUE
CCL23	rs4148900	11	45673014	NA	8.542e-06	NA	0.1414	NA	-0.2781	NA	0.06787	0.0657423			FALSE
CCL23	rs4389931	8	74355018	NA	0.0437	NA	2.813e-06	NA	0.1159	NA	-0.2073	0.0303177			FALSE
CCL23	rs4416856	8	138694431	NA	5.366e-06	NA	0.01965	NA	-0.6073	NA	-0.2862	1.8934e-06			TRUE
CCL23	rs4495466	8	138705476	NA	5.058e-06	NA	0.03391	NA	-0.6097	NA	-0.2619	3.9774e-06			TRUE
CCL23	rs4774673	15	53987900	NA	0.4888	NA	7.738e-08	NA	-0.0413	NA	0.2373	0.000367746			FALSE
CCL23	rs4904582	14	37181271	NA	0.7037	NA	1.528e-06	NA	-0.02167	NA	-0.2122	0.000118581			TRUE
CCL23	rs618439	9	136836196	NA	0.4207	NA	5.623e-07	NA	0.06491	NA	0.304	1.88792e-05			TRUE
CCL23	rs6472775	8	74367182	NA	0.004698	NA	2.035e-06	NA	0.1658	NA	-0.2115	0.0934094			FALSE
CCL23	rs6505503	17	34351034	NA	3.032e-11	NA	5.3e-14	NA	-0.4776	NA	-0.4584	5.16312e-24	Y	Y	TRUE	TRUE	TRUE
CCL23	rs690054	15	54000973	NA	0.3871	NA	1.922e-06	NA	-0.05088	NA	0.2114	0.00280532			FALSE
CCL23	rs7217473	17	34319064	NA	4.405e-12	NA	2.932e-12	NA	-0.7997	NA	-0.6436	4.75838e-23	Y	Y	TRUE	TRUE	TRUE
CCL23	rs7495833	15	53943318	NA	0.189	NA	7.99e-07	NA	-0.08033	NA	0.2154	0.00483141			FALSE
CCL23	rs7599581	2	12736138	NA	6.707e-06	NA	0.6865	NA	-0.4538	NA	0.03212	0.00723419			FALSE
CCL23	rs760149	21	41238456	NA	0.3685	NA	5.743e-06	NA	-0.0577	NA	0.222	0.00514068			FALSE
CCL23	rs7740027	6	117310952	NA	0.7348	NA	4.569e-06	NA	-0.02196	NA	0.2372	0.0013534			FALSE
CCL23	rs774898	12	58026786	NA	3.763e-06	NA	0.0287	NA	-0.3097	NA	-0.1235	2.53996e-06			TRUE
CCL23	rs783642	6	117288499	NA	0.7078	NA	4.039e-06	NA	-0.02421	NA	0.238	0.00137567			FALSE
CCL23	rs7923873	10	20342316	NA	2.386e-06	NA	0.5298	NA	-0.3694	NA	0.03739	0.00784507			FALSE
CCL23	rs8038719	15	53995635	NA	0.4964	NA	1.387e-07	NA	-0.04042	NA	0.2333	0.00049693			FALSE
CCL23	rs854625	17	34328461	NA	6.273e-06	NA	1.627e-13	NA	-0.7241	NA	-0.8479	8.27842e-18	Y		TRUE		TRUE
CCL23	rs854672	17	34360838	NA	0.003	NA	8.458e-10	NA	0.1701	NA	0.2789	5.38642e-11			TRUE
CCL23	rs854677	17	34359243	NA	0.003	NA	1.373e-09	NA	0.1701	NA	0.2749	7.93199e-11			TRUE
CCL23	rs854678	17	34358886	NA	0.002015	NA	1.784e-10	NA	0.1771	NA	0.2894	8.96128e-12	Y		TRUE		FALSE
CCL23	rs854692	17	34323944	NA	2.208e-08	NA	2.077e-14	NA	-0.3824	NA	-0.4307	2.00189e-21	Y		TRUE		TRUE
CCL23	rs860559	17	34346267	NA	6.072e-12	NA	8.151e-18	NA	-0.4846	NA	-0.5013	1.9998e-28	Y	Y	TRUE	TRUE	TRUE
CCL23	rs895729	11	45679197	NA	9.272e-06	NA	0.3573	NA	-0.2621	NA	0.04092	0.0243529			FALSE
CCL23	rs895734	11	45684254	NA	8.413e-06	NA	0.3996	NA	-0.2599	NA	0.03726	0.0200434			FALSE
CCL23	rs9911839	17	34352232	NA	6.754e-05	NA	3.439e-06	NA	-0.4489	NA	-0.4049	9.5083e-10			TRUE
CCL23	rs991220	1	96504265	NA	0.5421	NA	1.741e-06	NA	0.03942	NA	-0.2655	0.00148724			FALSE
CCL24	rs10255642	7	75511134	NA	4.617e-07	NA	0.000114	NA	-0.3707	NA	-0.2711	4.60092e-10			TRUE
CCL24	rs10280802	7	75529137	NA	7.118e-06	NA	9.799e-10	NA	0.3097	NA	0.398	4.26326e-14			TRUE
CCL24	rs1056986	11	94802318	NA	3.428e-06	NA	0.5325	NA	-0.2731	NA	-0.03115	0.000388056			TRUE
CCL24	rs10755885	7	75463505	NA	3.736e-60	NA	5.393e-69	NA	1.425	NA	1.445	1.76795e-127	Y	Y	TRUE	TRUE	TRUE
CCL24	rs10952869	7	75846453	NA	0.2345	NA	8.055e-06	NA	0.0882	NA	0.2704	3.65442e-05			TRUE
CCL24	rs11196032	10	114407099	NA	4.994e-06	NA	0.9869	NA	0.3809	NA	-0.001161	0.00255418			FALSE
CCL24	rs11465307	7	75441794	NA	2.339e-06	NA	1.22e-06	NA	0.3086	NA	0.2711	1.34903e-11			TRUE
CCL24	rs11983987	7	75657850	NA	0.0151	NA	2.154e-08	NA	0.1948	NA	0.3609	6.51734e-09			TRUE
CCL24	rs11984438	7	75879334	NA	0.0001266	NA	1.118e-11	NA	0.2768	NA	0.3858	2.4647e-14	Y		TRUE		TRUE
CCL24	rs12534422	7	75263792	NA	0.4202	NA	2.279e-07	NA	-0.05069	NA	-0.2829	1.05074e-05			TRUE
CCL24	rs12534498	7	76111938	NA	0.02219	NA	1.167e-08	NA	0.4402	NA	1.109	7.23798e-09			TRUE
CCL24	rs13237353	7	75421326	NA	0.02821	NA	4.549e-06	NA	0.1286	NA	0.2336	1.0294e-06			TRUE
CCL24	rs13340490	7	75439671	NA	0.00038	NA	1.025e-06	NA	-0.2404	NA	-0.279	1.80789e-09			TRUE
CCL24	rs17130000	10	114430926	NA	4.67e-07	NA	0.8732	NA	0.4452	NA	0.01214	0.000533613			TRUE
CCL24	rs1894761	7	75876754	NA	0.0001052	NA	1.803e-11	NA	0.2711	NA	0.3779	2.93099e-14	Y		TRUE		TRUE
CCL24	rs2024049	7	75496097	NA	4.193e-27	NA	1.152e-36	NA	0.5944	NA	0.6123	2.64876e-62	Y	Y	TRUE	TRUE	TRUE
CCL24	rs2057577	10	114409015	NA	4.832e-07	NA	0.9052	NA	0.4357	NA	0.00879	0.000606576			TRUE
CCL24	rs2240478	7	75401418	NA	3.297e-05	NA	3.208e-11	NA	0.3033	NA	0.4383	1.15463e-14	Y		TRUE		TRUE
CCL24	rs2242644	14	80286694	NA	9.455e-06	NA	0.5537	NA	0.2675	NA	-0.03003	0.0125609			FALSE
CCL24	rs2302006	7	75442730	NA	2.775e-06	NA	5.546e-06	NA	-0.3443	NA	-0.2807	7.56442e-11			TRUE
CCL24	rs2802847	1	204984572	NA	2.705e-06	NA	0.0631	NA	0.277	NA	0.09721	6.67513e-06			TRUE
CCL24	rs2960350	19	39038254	NA	0.8317	NA	6.051e-06	NA	-0.032	NA	0.5312	0.00117873			FALSE
CCL24	rs315580	10	36484336	NA	4.245e-06	NA	0.02241	NA	-0.3778	NA	-0.1792	1.93672e-06			TRUE
CCL24	rs315590	10	36487583	NA	3.077e-06	NA	0.03406	NA	-0.3826	NA	-0.1658	2.84884e-06			TRUE
CCL24	rs3178297	7	75695613	NA	0.001585	NA	4.995e-06	NA	-0.4288	NA	-0.5652	3.56507e-08			TRUE
CCL24	rs3757598	7	75445377	NA	0.002429	NA	3.029e-09	NA	0.2122	NA	0.3513	1.13072e-10			TRUE
CCL24	rs3779419	7	75695081	NA	0.0257	NA	2.953e-08	NA	0.179	NA	0.3566	1.82327e-08			TRUE
CCL24	rs3898649	7	75546892	NA	3.278e-06	NA	0.009841	NA	-0.2944	NA	-0.149	5.20968e-07			TRUE
CCL24	rs4620231	7	75386669	NA	5.533e-05	NA	3.381e-12	NA	0.2952	NA	0.46	3.10862e-15	Y		TRUE		TRUE
CCL24	rs4728587	7	75803132	NA	0.01556	NA	1.532e-08	NA	0.1936	NA	0.3647	5.28108e-09			TRUE
CCL24	rs4728614	7	75841589	NA	0.04027	NA	6.229e-09	NA	0.175	NA	0.3858	1.13701e-08			TRUE
CCL24	rs4731231	7	75264463	NA	0.2776	NA	1.375e-06	NA	-0.07613	NA	-0.2844	1.47185e-05			TRUE
CCL24	rs550254	8	96871771	NA	0.5762	NA	8.04e-06	NA	-0.05554	NA	0.4007	0.00298906			FALSE
CCL24	rs620767	11	94807261	NA	5.641e-06	NA	0.5635	NA	-0.267	NA	-0.02877	0.000572564			TRUE
CCL24	rs6946822	7	75479448	NA	4.022e-27	NA	2.893e-43	NA	-0.6009	NA	-0.6612	1.12587e-68	Y	Y	TRUE	TRUE	TRUE
CCL24	rs6966161	7	75466308	NA	0.1499	NA	1.594e-06	NA	0.08324	NA	0.2441	5.47329e-06			TRUE
CCL24	rs758944	7	75953297	NA	0.009001	NA	1.533e-06	NA	0.1741	NA	0.2622	9.85444e-08			TRUE
CCL24	rs7706525	5	150490751	NA	0.7065	NA	6.108e-06	NA	-0.02219	NA	0.2255	0.00173933			FALSE
CCL24	rs7807085	7	75437107	NA	6.761e-05	NA	5.007e-08	NA	-0.3324	NA	-0.3873	1.79106e-11			TRUE
CCL24	rs7807392	7	75510561	NA	2.595e-07	NA	0.000114	NA	-0.3795	NA	-0.2711	2.90036e-10			TRUE
CCL24	rs9603107	13	37363686	NA	3.372e-06	NA	0.3549	NA	-0.3671	NA	-0.06039	0.000159706			TRUE
CCL24	rs9896736	17	10205996	NA	0.5171	NA	9.245e-06	NA	0.0494	NA	-0.2908	0.00388387			FALSE
CCL3	rs10834489	11	24837801	2.58703e-06	NA	0.526801	NA	0.413488	NA	0.0300261	NA	0.000326972			TRUE
CCL3	rs10948005	6	41989989	0.282715	NA	4.15028e-06	NA	-0.112926	NA	0.253192	NA	0.0062761			FALSE
CCL3	rs11211610	1	48283620	0.439198	NA	4.31933e-06	NA	-0.289239	NA	-1.17053	NA	7.50771e-05			TRUE
CCL3	rs11874398	18	3078381	9.78823e-06	NA	0.952327	NA	0.372224	NA	0.00296062	NA	0.00290671			TRUE
CCL3	rs13097571	3	5515770	0.22724	NA	7.22095e-06	NA	-0.110649	NA	-0.220953	NA	3.20826e-05			TRUE
CCL3	rs1712234	2	221442745	0.960758	NA	4.86774e-06	NA	0.00631422	NA	0.335768	NA	0.000556618			TRUE
CCL3	rs2426960	20	59493906	0.346629	NA	5.29765e-06	NA	-0.0823248	NA	0.226034	NA	0.00538511			FALSE
CCL3	rs3730119	16	4057603	0.205214	NA	1.65037e-06	NA	0.137717	NA	0.297025	NA	9.61123e-06			TRUE
CCL3	rs6943841	7	11544610	0.682303	NA	7.7185e-06	NA	0.0371366	NA	-0.231016	NA	0.00210733			FALSE
CCL4	rs10063386	5	107288619	NA	8.923e-06	NA	0.884	NA	-0.2522	NA	0.007061	0.0046201			FALSE
CCL4	rs10514713	3	46543617	NA	7.53e-07	NA	0.1047	NA	0.2771	NA	0.07906	6.90727e-06			TRUE
CCL4	rs11921176	3	28078879	NA	3.607e-06	NA	0.4012	NA	-0.3912	NA	0.05635	0.0144422			FALSE
CCL4	rs12547340	8	1149028	NA	6.922e-06	NA	0.2427	NA	-0.3151	NA	-0.06828	0.000114607			TRUE
CCL4	rs1402151	3	46527930	NA	1.439e-06	NA	0.1445	NA	0.2693	NA	0.07214	1.71986e-05			TRUE
CCL4	rs17030627	3	46556948	NA	8.462e-06	NA	0.05745	NA	0.2452	NA	0.09069	1.20743e-05			TRUE
CCL4	rs2139634	3	46521392	NA	1.097e-06	NA	0.0667	NA	0.2726	NA	0.08997	4.13347e-06			TRUE
CCL4	rs2196598	2	142414531	NA	0.1164	NA	9.137e-06	NA	0.1214	NA	0.2723	1.28581e-05			TRUE
CCL4	rs2242308	17	34861303	NA	0.081	NA	2.439e-09	NA	-0.1714	NA	-0.5503	1.90063e-08			TRUE
CCL4	rs2242309	17	34862577	NA	0.0916	NA	1.282e-07	NA	-0.1532	NA	-0.4068	3.94591e-07			TRUE
CCL4	rs2306595	17	34871721	NA	0.03682	NA	1.84e-07	NA	-0.2557	NA	-0.6153	1.24543e-07			TRUE
CCL4	rs3213636	17	34475131	NA	1.731e-08	NA	1.27e-13	NA	-0.4248	NA	-0.4471	8.19526e-21	Y		TRUE		TRUE
CCL4	rs34045601	3	46449864	NA	3.224e-09	NA	2.726e-10	NA	0.4628	NA	0.4033	2.54192e-18	Y		TRUE		TRUE
CCL4	rs4436830	17	28383709	NA	8.744e-07	NA	0.1907	NA	0.3227	NA	-0.07261	0.0223487			FALSE
CCL4	rs4796217	17	34819191	NA	1.013e-07	NA	1.426e-08	NA	-0.3425	NA	-0.2953	7.54952e-15			TRUE
CCL4	rs577110	18	603871	NA	0.978	NA	1.426e-06	NA	-0.001758	NA	-0.2422	0.000282703			TRUE
CCL4	rs6552833	4	185773528	NA	0.7839	NA	3.116e-06	NA	0.01571	NA	-0.2298	0.000944412			FALSE
CCL4	rs7215786	17	9172095	NA	5.196e-06	NA	0.9198	NA	0.3981	NA	0.007354	0.00194218			TRUE
CCL4	rs8064426	17	34819750	NA	0.0005719	NA	2.003e-13	NA	-0.2975	NA	-0.5176	7.10543e-15	Y		TRUE		FALSE
CCL4	rs8067765	17	34815551	NA	0.000131	NA	3.159e-11	NA	-0.4688	NA	-0.6412	6.15064e-14	Y		TRUE		TRUE
CCL4	rs909079	16	15890890	NA	8.182e-06	NA	0.3345	NA	-0.2721	NA	-0.04634	0.000233769			TRUE
CCL4	rs939421	3	46576081	NA	3.57e-06	NA	6.421e-05	NA	0.2902	NA	0.2064	1.31987e-09			TRUE
CCL4	rs9668043	12	131546870	NA	9.044e-06	NA	0.3414	NA	-0.2605	NA	-0.04602	0.000255011			TRUE
CCL4	rs9823916	3	196693337	NA	6.025e-06	NA	0.7405	NA	-0.442	NA	-0.02907	0.00115131			TRUE
CCL4	rs9883208	3	46588700	NA	5.903e-06	NA	0.03282	NA	-0.2556	NA	-0.103	4.29377e-06			TRUE
CCL5	rs1062470	6	31084435	NA	6.411e-06	NA	0.946	NA	-0.2757	NA	0.00338	0.0032215			FALSE
CCL5	rs1126497	2	47601106	NA	8.328e-06	NA	0.592	NA	-0.2488	NA	-0.02589	0.000788334			TRUE
CCL5	rs12154996	7	11677126	NA	7.469e-06	NA	0.262	NA	-0.2551	NA	0.05511	0.0330292			FALSE
CCL5	rs13014300	2	214960114	NA	5.113e-06	NA	0.5537	NA	-0.339	NA	-0.03807	0.000522566			TRUE
CCL5	rs3094205	6	31091862	NA	6.411e-06	NA	0.9705	NA	-0.2757	NA	-0.001848	0.0025124			TRUE
CCL5	rs3095313	6	31090599	NA	6.045e-06	NA	0.9705	NA	-0.2767	NA	-0.001848	0.00245618			TRUE
CCL5	rs3130991	6	31087354	NA	6.411e-06	NA	0.9705	NA	-0.2757	NA	-0.001848	0.0025124			TRUE
CCL5	rs3130995	6	31090552	NA	6.411e-06	NA	0.9705	NA	-0.2757	NA	-0.001848	0.0025124			TRUE
CCL5	rs584994	11	117751994	NA	0.2715	NA	5.744e-06	NA	-0.06262	NA	0.2193	0.00776067			FALSE
CCL5	rs6548227	2	345703	NA	0.9545	NA	2.613e-06	NA	0.006126	NA	0.4348	0.000380267			TRUE
CCL5	rs66616	14	59216498	NA	0.7204	NA	7.467e-06	NA	0.02915	NA	0.3059	0.000328966			TRUE
CCL5	rs6715771	2	214940734	NA	5.594e-06	NA	0.4207	NA	-0.3484	NA	-0.05309	0.000303755			TRUE
CCL5	rs761147	6	1716710	NA	2.013e-07	NA	0.8379	NA	-0.3151	NA	-0.01073	0.000315446			TRUE
CCL8	rs10094702	8	89334509	NA	6.406e-06	NA	0.3048	NA	-0.3181	NA	0.06027	0.0259769			FALSE
CCL8	rs10111812	8	106610368	NA	2.978e-07	NA	0.6937	NA	0.3209	NA	0.01959	0.000219691			TRUE
CCL8	rs10254410	7	51425884	NA	0.7024	NA	8.944e-06	NA	0.05128	NA	0.4682	0.000348667			TRUE
CCL8	rs10991580	9	107954622	NA	0.8152	NA	5.245e-06	NA	0.03534	NA	-0.5666	0.0011441			FALSE
CCL8	rs11633874	15	68932159	NA	0.9038	NA	6.191e-06	NA	-0.007032	NA	-0.2147	0.000537025			TRUE
CCL8	rs12602195	17	32660149	NA	2.925e-19	NA	5.675e-12	NA	-0.7017	NA	-0.4295	6.19498e-29	Y	Y	TRUE	TRUE	TRUE
CCL8	rs1428739	5	3559973	NA	5.376e-06	NA	0.7576	NA	-0.2629	NA	0.01455	0.00530416			FALSE
CCL8	rs16969415	17	32612402	NA	2.967e-09	NA	1.231e-05	NA	-0.8902	NA	-0.4807	5.73319e-13			TRUE
CCL8	rs17791387	9	81834426	NA	0.1739	NA	8.25e-06	NA	-0.1087	NA	-0.2795	2.25624e-05			TRUE
CCL8	rs2005314	17	32498797	NA	1.815e-07	NA	0.1339	NA	0.3737	NA	0.08572	4.57592e-06			TRUE
CCL8	rs2215184	17	32634859	NA	1.049e-20	NA	3.397e-12	NA	-0.9322	NA	-0.5242	2.10199e-30	Y	Y	TRUE	TRUE	TRUE
CCL8	rs2479893	10	17532277	NA	0.1605	NA	3.302e-06	NA	-0.08994	NA	-0.2367	1.02969e-05			TRUE
CCL8	rs28404378	9	137038257	NA	0.7374	NA	4.579e-06	NA	0.02525	NA	-0.2675	0.00134428			FALSE
CCL8	rs2948797	3	124833968	NA	2.249e-06	NA	0.697	NA	-0.2834	NA	-0.01832	0.000601911			TRUE
CCL8	rs2993638	3	124831327	NA	1.942e-06	NA	0.7421	NA	-0.285	NA	-0.01544	0.000663414			TRUE
CCL8	rs365654	17	32677709	NA	2.36e-09	NA	1.28e-07	NA	-0.4979	NA	-0.363	2.44249e-15			TRUE
CCL8	rs3848464	17	32639369	NA	1.049e-20	NA	3.366e-12	NA	-0.9322	NA	-0.5239	2.09754e-30	Y	Y	TRUE	TRUE	TRUE
CCL8	rs442319	17	32675472	NA	1.29e-17	NA	2.381e-09	NA	-0.6537	NA	-0.3587	1.90291e-24		Y	TRUE	TRUE
CCL8	rs4794992	17	32518991	NA	5.879e-06	NA	0.01879	NA	-0.3576	NA	-0.148	1.91791e-06			TRUE
CCL8	rs6584877	10	110316077	NA	0.361	NA	1.206e-08	NA	-0.05291	NA	-0.2613	1.11803e-06			TRUE
CCL8	rs7217519	17	32505821	NA	3.417e-06	NA	0.2134	NA	0.3216	NA	0.0661	6.01006e-05			TRUE
CCL8	rs7634770	3	66930228	NA	0.5086	NA	3.668e-06	NA	0.03967	NA	-0.2422	0.00246377			FALSE
CCL8	rs816154	3	124833850	NA	1.361e-06	NA	0.7193	NA	-0.2894	NA	-0.01692	0.000512302			TRUE
CCL8	rs9914367	17	32656602	NA	3.668e-10	NA	2.199e-10	NA	-0.3681	NA	-0.3092	2.63032e-19	Y	Y	TRUE	TRUE	TRUE
CDH1	rs10914307	1	30221061	NA	4.314e-06	NA	0.05976	NA	0.2628	NA	-0.08501	0.100789			FALSE
CDH1	rs12045312	1	30234753	NA	8.316e-06	NA	0.9762	NA	0.5801	NA	0.003213	0.00288546			TRUE
CDH1	rs12130569	1	247986129	NA	0.1197	NA	7.102e-06	NA	0.1014	NA	0.2307	1.12586e-05			TRUE
CDH1	rs1236093	19	49104308	NA	2.074e-07	NA	2.255e-06	NA	-0.3031	NA	-0.2131	2.87836e-12			TRUE
CDH1	rs12694381	2	216833017	NA	0.8887	NA	3.367e-06	NA	0.01459	NA	0.357	0.000357694			TRUE
CDH1	rs12975781	19	49249698	NA	0.0004383	NA	1.604e-06	NA	0.2059	NA	0.22	3.16894e-09			TRUE
CDH1	rs1397797	8	50044748	NA	0.9532	NA	1.644e-07	NA	0.006073	NA	-0.4671	0.000105816			FALSE
CDH1	rs1441831	1	30206771	NA	2.659e-06	NA	0.06638	NA	0.2673	NA	-0.08299	0.0811876			FALSE
CDH1	rs1441839	1	30214062	NA	2.659e-06	NA	0.0834	NA	0.2673	NA	-0.07856	0.0686839			FALSE
CDH1	rs17679758	17	14128189	NA	4.444e-06	NA	0.5416	NA	-0.3739	NA	0.03788	0.00963452			FALSE
CDH1	rs2049316	6	35009153	NA	0.3158	NA	1.274e-06	NA	0.08799	NA	0.3396	1.74193e-05			TRUE
CDH1	rs2146498	14	93072269	NA	0.01727	NA	9.288e-07	NA	-0.1413	NA	-0.2172	1.5185e-07			TRUE
CDH1	rs2287921	19	49228272	NA	2.539e-07	NA	3.405e-11	NA	0.3002	NA	0.2923	2.66872e-17	Y		TRUE		TRUE
CDH1	rs2307019	19	49244220	NA	5.404e-05	NA	4.599e-07	NA	0.2329	NA	0.2292	1.10748e-10			TRUE
CDH1	rs281393	19	49224484	NA	3.11e-08	NA	1.441e-06	NA	0.3378	NA	0.2328	3.39062e-13			TRUE
CDH1	rs341821	8	50057792	NA	0.9836	NA	3.448e-07	NA	-0.00214	NA	-0.4562	0.000129724			TRUE
CDH1	rs341822	8	50058986	NA	0.9814	NA	9.323e-07	NA	-0.002444	NA	-0.4426	0.000219939			TRUE
CDH1	rs368654	19	49116555	NA	1.25e-06	NA	4.016e-06	NA	-0.307	NA	-0.2167	2.6307e-11			TRUE
CDH1	rs371690	19	49166875	NA	3.492e-05	NA	1.063e-06	NA	0.2476	NA	0.2228	1.5861e-10			TRUE
CDH1	rs411482	19	49103447	NA	2.437e-07	NA	2.194e-06	NA	-0.3031	NA	-0.213	3.23497e-12			TRUE
CDH1	rs414299	19	49155758	NA	1.367e-08	NA	8.207e-07	NA	0.3295	NA	0.2146	8.90399e-14			TRUE
CDH1	rs454715	19	49114236	NA	3.577e-09	NA	4.201e-08	NA	-0.3409	NA	-0.2435	1.11022e-15			TRUE
CDH1	rs485186	19	49207206	NA	6.749e-12	NA	2.598e-15	NA	0.3831	NA	0.3447	5.88761e-26	Y	Y	TRUE	TRUE	TRUE
CDH1	rs492602	19	49206417	NA	1.471e-12	NA	8.951e-16	NA	-0.4042	NA	-0.3497	4.5e-27	Y	Y	TRUE	TRUE	TRUE
CDH1	rs503279	19	49209010	NA	4.14e-12	NA	1.054e-14	NA	0.3887	NA	0.3379	1.45207e-25	Y	Y	TRUE	TRUE	TRUE
CDH1	rs504963	19	49208865	NA	4.398e-12	NA	1.054e-14	NA	0.3876	NA	0.3379	1.54105e-25	Y	Y	TRUE	TRUE	TRUE
CDH1	rs507666	9	136149399	NA	1.215e-07	NA	8.552e-09	NA	-0.3684	NA	-0.3397	5.32907e-15			TRUE
CDH1	rs516246	19	49206172	NA	1.211e-12	NA	8.951e-16	NA	-0.4063	NA	-0.3497	3.70983e-27	Y	Y	TRUE	TRUE	TRUE
CDH1	rs558240	9	136157133	NA	3.072e-05	NA	6.089e-06	NA	-0.2321	NA	-0.1984	7.76474e-10			TRUE
CDH1	rs569970	19	49207718	NA	4.14e-12	NA	6.348e-15	NA	0.3887	NA	0.34	8.76331e-26	Y	Y	TRUE	TRUE	TRUE
CDH1	rs579459	9	136154168	NA	5.366e-07	NA	8.683e-09	NA	-0.3314	NA	-0.327	2.33147e-14			TRUE
CDH1	rs601338	19	49206674	NA	3.281e-12	NA	3.638e-16	NA	-0.3985	NA	-0.3547	4.10743e-27	Y	Y	TRUE	TRUE	TRUE
CDH1	rs602662	19	49206985	NA	9.131e-12	NA	4.851e-15	NA	0.3818	NA	0.3423	1.47325e-25	Y	Y	TRUE	TRUE	TRUE
CDH1	rs681343	19	49206462	NA	1.471e-12	NA	8.951e-16	NA	-0.4042	NA	-0.3497	4.5e-27	Y	Y	TRUE	TRUE	TRUE
CDH1	rs710894	8	50027790	NA	0.8114	NA	2.174e-07	NA	0.02505	NA	-0.4821	0.000198153			FALSE
CDH1	rs7411511	1	30213676	NA	2.496e-06	NA	0.0834	NA	0.2681	NA	-0.07856	0.0676855			FALSE
CDH1	rs7977673	12	131165965	NA	9.462e-06	NA	0.6593	NA	-0.2762	NA	-0.02081	0.00108014			TRUE
CDH1	rs8102032	19	49249795	NA	9.13e-05	NA	6.316e-07	NA	0.2256	NA	0.2259	2.56724e-10			TRUE
CDH1	rs8103121	19	49158138	NA	7.972e-07	NA	1.687e-06	NA	0.298	NA	0.2152	7.0246e-12			TRUE
CDH1	rs8104897	19	49249814	NA	8.953e-05	NA	6.316e-07	NA	0.2264	NA	0.2259	2.5131e-10			TRUE
CDH1	rs8105137	19	49249888	NA	9.13e-05	NA	6.316e-07	NA	0.2256	NA	0.2259	2.56724e-10			TRUE
CDH1	rs8106205	19	49250197	NA	0.000108	NA	2.067e-07	NA	0.2241	NA	0.2327	1.08656e-10			TRUE
CDH1	rs8108136	19	49247693	NA	0.0001001	NA	7.603e-07	NA	0.2253	NA	0.224	3.35694e-10			TRUE
CDH1	rs8108468	19	49247786	NA	8.275e-05	NA	7.48e-07	NA	0.2274	NA	0.2249	2.71854e-10			TRUE
CDH1	rs8111500	19	49152955	NA	4.144e-07	NA	3.558e-06	NA	0.2975	NA	0.2044	8.68172e-12			TRUE
CDH1	rs9323879	14	93080192	NA	0.04997	NA	4.277e-07	NA	-0.1259	NA	-0.2273	3.70724e-07			TRUE
CDH13	rs10434724	5	151778214	NA	7.201e-06	NA	0.3166	NA	-0.3001	NA	0.05765	0.0258435			FALSE
CDH13	rs11628387	14	89409120	NA	6.913e-06	NA	0.58	NA	0.3177	NA	-0.03276	0.010193			FALSE
CDH13	rs12147296	14	89405230	NA	6.513e-06	NA	0.5091	NA	0.3608	NA	-0.04422	0.0124893			FALSE
CDH13	rs12464230	2	232797150	NA	1.469e-06	NA	0.4585	NA	0.5433	NA	0.07477	0.000176203			TRUE
CDH13	rs13179555	5	75448194	NA	0.7914	NA	6.203e-06	NA	0.02002	NA	-0.3327	0.00134168			FALSE
CDH13	rs3781659	11	70002886	NA	0.973	NA	4.721e-06	NA	0.002689	NA	-0.3236	0.000669911			FALSE
CDH13	rs507666	9	136149399	NA	7.251e-06	NA	0.186	NA	-0.2955	NA	-0.0854	7.30228e-05			TRUE
CDH13	rs6862387	5	178947661	NA	6.083e-06	NA	0.3714	NA	0.2462	NA	-0.04339	0.0198334			FALSE
CDH13	rs7849929	9	29447139	NA	5.904e-06	NA	0.8434	NA	0.257	NA	-0.01017	0.00426379			FALSE
CDH13	rs9407450	9	9860872	NA	8.174e-06	NA	0.7543	NA	-0.2532	NA	0.01576	0.00644623			FALSE
CEACAM1	rs10900961	6	4415975	NA	4.437e-06	NA	0.9029	NA	-0.267	NA	0.006138	0.00313398			FALSE
CEACAM1	rs11242924	6	4401627	NA	3.318e-06	NA	0.944	NA	-0.2717	NA	-0.003547	0.001689			TRUE
CEACAM1	rs12207060	6	4448061	NA	4.142e-06	NA	0.9875	NA	-0.2681	NA	0.000789	0.00233962			FALSE
CEACAM1	rs16842263	2	158772233	NA	9.169e-06	NA	0.01011	NA	0.7412	NA	-0.3986	0.308103			FALSE
CEACAM1	rs17570071	6	4448377	NA	4.142e-06	NA	0.9875	NA	-0.2681	NA	0.000789	0.00233962			FALSE
CEACAM1	rs1890100	6	152638209	NA	0.6922	NA	4.308e-06	NA	-0.02458	NA	0.2425	0.0014948			FALSE
CEACAM1	rs4403297	6	4431113	NA	3.338e-06	NA	0.9267	NA	-0.2694	NA	0.00462	0.00256206			FALSE
CEACAM1	rs6030071	20	40859050	NA	0.03751	NA	7.707e-06	NA	0.1248	NA	0.2296	2.26739e-06			TRUE
CEACAM1	rs6126457	20	36521569	NA	4.246e-06	NA	0.1642	NA	-0.2707	NA	0.06973	0.0443332			FALSE
CEACAM1	rs6126462	20	36525376	NA	5.119e-06	NA	0.1422	NA	-0.2673	NA	0.07369	0.0538931			FALSE
CEACAM1	rs7102266	11	8334841	NA	1.131e-06	NA	0.09023	NA	-0.2785	NA	-0.08561	6.88511e-06			TRUE
CEACAM1	rs7236019	18	46276149	NA	0.08691	NA	6.05e-06	NA	0.09624	NA	-0.2349	0.0245078			FALSE
CEACAM1	rs727336	20	40884676	NA	0.03794	NA	4.879e-06	NA	0.1247	NA	0.2345	1.6178e-06			TRUE
CEACAM1	rs9392046	6	4433060	NA	1.147e-06	NA	0.7466	NA	-0.2795	NA	0.01589	0.00285529			FALSE
CEACAM1	rs953323	6	4436299	NA	4.2e-06	NA	0.9392	NA	-0.2678	NA	0.003844	0.00273472			FALSE
CEACAM1	rs9676093	18	74082584	NA	1.293e-06	NA	0.5367	NA	0.2949	NA	-0.03541	0.00596087			FALSE
CHGA	rs10406862	19	36519765	NA	0.9486	NA	3.018e-06	NA	0.003898	NA	0.2398	0.000403888			TRUE
CHGA	rs1048328	19	51527364	NA	0.5671	NA	2.191e-07	NA	-0.0592	NA	-0.4545	2.07323e-05			TRUE
CHGA	rs12608517	19	36558113	NA	0.9027	NA	4.516e-06	NA	-0.007388	NA	0.2338	0.000808439			FALSE
CHGA	rs12629480	3	35543442	NA	0.5526	NA	7.289e-06	NA	0.03463	NA	-0.2146	0.00306281			FALSE
CHGA	rs13069451	3	35537731	NA	0.4805	NA	8.452e-06	NA	0.04102	NA	-0.2126	0.00418857			FALSE
CHGA	rs1476110	2	172373507	NA	8.704e-06	NA	0.3301	NA	0.2686	NA	0.04833	0.000233707			TRUE
CHGA	rs17218950	12	106729425	NA	8.078e-06	NA	0.1183	NA	0.8599	NA	-0.2354	0.072981			FALSE
CHGA	rs17623364	13	59787415	NA	5.451e-07	NA	0.152	NA	-0.299	NA	0.07286	0.0242909			FALSE
CHGA	rs1887536	1	166962678	NA	1.586e-06	NA	0.642	NA	-0.5151	NA	0.03922	0.0045499			FALSE
CHGA	rs4978466	9	114599048	NA	0.9883	NA	9.092e-06	NA	-0.0008797	NA	-0.2269	0.000869318			TRUE
CHGA	rs7650296	3	35536237	NA	0.5143	NA	8.452e-06	NA	0.03793	NA	-0.2126	0.00372635			FALSE
CHGA	rs8065171	17	65806153	NA	7.305e-06	NA	0.7965	NA	-0.2997	NA	0.01465	0.00541342			FALSE
CKM_CKB	rs1015389	3	157359662	NA	0.1895	NA	3.269e-06	NA	-0.07957	NA	0.2446	0.00903956			FALSE
CKM_CKB	rs10208058	2	150184523	NA	0.6387	NA	9.826e-06	NA	0.02696	NA	-0.2231	0.00274597			FALSE
CKM_CKB	rs10492485	13	28232538	NA	0.8514	NA	4.75e-06	NA	-0.03508	NA	0.7774	0.000970986			FALSE
CKM_CKB	rs11016236	10	130217404	NA	0.7101	NA	5.722e-06	NA	-0.02861	NA	0.292	0.00164855			FALSE
CKM_CKB	rs11208743	1	66242820	NA	0.3699	NA	3.998e-06	NA	-0.05338	NA	0.2386	0.00430339			FALSE
CKM_CKB	rs11808116	1	66236207	NA	0.5736	NA	2.635e-07	NA	-0.03153	NA	0.2491	0.000505457			FALSE
CKM_CKB	rs12143459	1	66228479	NA	0.6238	NA	4.074e-07	NA	-0.02747	NA	0.2455	0.000528745			FALSE
CKM_CKB	rs12401401	1	66231308	NA	0.3824	NA	3.998e-06	NA	-0.05205	NA	0.2386	0.00407929			FALSE
CKM_CKB	rs1369425	15	88475889	NA	6.182e-06	NA	0.4374	NA	0.2936	NA	-0.04541	0.0156638			FALSE
CKM_CKB	rs17408644	1	66228578	NA	0.3699	NA	4.558e-06	NA	-0.05338	NA	0.2373	0.00460625			FALSE
CKM_CKB	rs1943620	11	113065293	NA	7.235e-06	NA	0.9529	NA	-0.2665	NA	0.003069	0.00338888			FALSE
CKM_CKB	rs2385655	19	37034582	NA	2.69e-06	NA	0.2596	NA	0.4092	NA	0.08339	7.5722e-05			TRUE
CKM_CKB	rs2577264	2	11936798	NA	6.986e-06	NA	0.3174	NA	-0.2575	NA	-0.05086	0.000191432			TRUE
CKM_CKB	rs2848863	18	68768739	NA	1.381e-06	NA	0.3568	NA	-0.2998	NA	-0.04928	0.000101175			TRUE
CKM_CKB	rs2927271	3	117248700	NA	0.2775	NA	7.81e-06	NA	-0.05908	NA	-0.2195	4.80369e-05			TRUE
CKM_CKB	rs4341342	1	66260801	NA	0.5423	NA	3.24e-07	NA	-0.03424	NA	0.2473	0.000580278			FALSE
CKM_CKB	rs4364368	5	83224184	NA	0.4343	NA	4.425e-06	NA	0.05448	NA	0.311	7.58533e-05			TRUE
CKM_CKB	rs4557937	1	66240846	NA	0.5927	NA	4.074e-07	NA	-0.03002	NA	0.2455	0.00058634			FALSE
CKM_CKB	rs4626963	10	68576021	NA	4.827e-07	NA	0.5119	NA	-0.287	NA	0.03316	0.00439085			FALSE
CKM_CKB	rs4759035	12	57255135	NA	5.939e-06	NA	0.08367	NA	0.3368	NA	-0.1071	0.087115			FALSE
CKM_CKB	rs4759260	12	57265375	NA	8.023e-06	NA	0.08367	NA	0.3318	NA	-0.1071	0.0952438			FALSE
CKM_CKB	rs7006495	8	127150370	NA	6.82e-06	NA	0.6812	NA	-0.2889	NA	-0.02298	0.000991894			TRUE
CKM_CKB	rs7904842	10	68594908	NA	3.411e-06	NA	0.8084	NA	0.3362	NA	0.01633	0.00113043			TRUE
CKM_CKB	rs9326069	1	66257416	NA	0.5736	NA	2.635e-07	NA	-0.03153	NA	0.2491	0.000505457			FALSE
CKM_CKB	rs9451313	6	90717525	NA	0.516	NA	4.704e-06	NA	0.05	NA	0.3112	0.000114931			TRUE
CRP	rs10434765	5	118216272	NA	9.677e-06	NA	0.4826	NA	-0.3311	NA	-0.04446	0.00054056			TRUE
CRP	rs10823618	10	72532443	NA	5.884e-06	NA	0.1344	NA	-0.3152	NA	0.09142	0.059256			FALSE
CRP	rs10865365	2	67959729	NA	8.873e-06	NA	0.6716	NA	-0.2805	NA	-0.02279	0.00109845			TRUE
CRP	rs12925410	16	62426551	NA	0.3623	NA	6.046e-06	NA	-0.1056	NA	0.4358	0.00534784			FALSE
CRP	rs13282910	8	109015020	NA	2.275e-06	NA	0.0133	NA	0.2742	NA	0.123	6.05226e-07			TRUE
CRP	rs1434207	2	79481038	NA	0.9447	NA	9.792e-06	NA	-0.004072	NA	0.2093	0.00110629			FALSE
CRP	rs157582	19	45396219	NA	0.4137	NA	2.17e-07	NA	-0.05515	NA	-0.2884	9.77887e-06			TRUE
CRP	rs1621211	11	120873076	NA	6.238e-06	NA	0.2611	NA	0.2818	NA	-0.06249	0.0309841			FALSE
CRP	rs17588991	5	1501695	NA	1.443e-06	NA	0.7785	NA	0.5884	NA	0.02823	0.000654268			TRUE
CRP	rs2510639	11	120875383	NA	7.179e-06	NA	0.1644	NA	0.2776	NA	-0.07639	0.0526235			FALSE
CRP	rs4141503	5	86424676	NA	0.7603	NA	2.643e-06	NA	-0.02079	NA	-0.2544	0.000202202			TRUE
CRP	rs4420638	19	45422946	NA	0.1085	NA	3.954e-10	NA	-0.1181	NA	-0.383	8.98282e-09	Y		TRUE		FALSE
CRP	rs4671198	2	67959183	NA	4.664e-06	NA	0.8176	NA	-0.2891	NA	-0.01256	0.00132192			TRUE
CRP	rs4735036	8	109052656	NA	6.191e-06	NA	0.02151	NA	0.2741	NA	0.1258	2.36322e-06			TRUE
CRP	rs4973518	2	233166406	NA	6.586e-06	NA	0.1463	NA	-0.4016	NA	-0.1044	4.54222e-05			TRUE
CRP	rs6679249	1	53050461	NA	6.908e-06	NA	0.2408	NA	0.347	NA	0.07516	0.000113333			TRUE
CRP	rs7110581	11	123638700	NA	1.02e-06	NA	0.4551	NA	-0.2793	NA	0.03456	0.00726492			FALSE
CRP	rs769449	19	45410002	NA	0.1406	NA	1.092e-06	NA	-0.1263	NA	-0.3604	3.75695e-06			TRUE
CRP	rs7700373	5	118180935	NA	4.585e-06	NA	0.8689	NA	-0.3231	NA	-0.009797	0.00155356			TRUE
CSTB	rs10412547	19	40263913	NA	7.74e-06	NA	0.608	NA	0.2807	NA	-0.024	0.00973666			FALSE
CSTB	rs1041456	21	45206355	NA	1.465e-14	NA	1.089e-28	NA	-0.4137	NA	-0.4323	2.42852e-41	Y	Y	TRUE	TRUE	TRUE
CSTB	rs1071502	16	10261812	NA	4.63e-06	NA	0.5801	NA	0.252	NA	0.02293	0.000574958			TRUE
CSTB	rs10840948	12	18233067	NA	9.027e-06	NA	0.434	NA	-0.3266	NA	-0.04055	0.000414021			TRUE
CSTB	rs11089102	21	45258047	NA	6.236e-05	NA	1.833e-06	NA	-0.2392	NA	-0.2033	4.77844e-10			TRUE
CSTB	rs12855484	13	94568278	NA	0.6355	NA	9.028e-06	NA	0.02538	NA	-0.1718	0.00263921			FALSE
CSTB	rs13050307	21	45153751	NA	1.345e-06	NA	1.113e-13	NA	-0.343	NA	-0.4248	9.49633e-19	Y		TRUE		TRUE
CSTB	rs13052408	21	45205857	NA	1.008e-14	NA	3.711e-24	NA	-0.5013	NA	-0.4881	2.28998e-37	Y	Y	TRUE	TRUE	TRUE
CSTB	rs1573338	21	45250839	NA	2.093e-09	NA	2.089e-15	NA	-0.3926	NA	-0.3741	1.84449e-23	Y		TRUE		TRUE
CSTB	rs17004606	21	45176621	NA	5.85e-05	NA	1.23e-07	NA	-0.326	NA	-0.3349	3.50751e-11			TRUE
CSTB	rs17048992	1	219189306	NA	5.125e-06	NA	0.2196	NA	0.9397	NA	-0.2205	0.0354167			FALSE
CSTB	rs17530593	13	40743851	NA	0.4655	NA	2.257e-06	NA	-0.07231	NA	-0.336	5.74051e-05			TRUE
CSTB	rs2040411	22	47836412	NA	4.15e-06	NA	0.8365	NA	-0.2635	NA	-0.008679	0.00132601			TRUE
CSTB	rs2166452	11	44834194	NA	0.9781	NA	7.482e-06	NA	0.001525	NA	-0.18	0.000859032			FALSE
CSTB	rs2276528	21	45152500	NA	4.379e-05	NA	4.806e-10	NA	-0.306	NA	-0.3783	1.71863e-13	Y		TRUE		TRUE
CSTB	rs2293765	2	191520845	NA	0.3199	NA	7.404e-06	NA	0.05442	NA	-0.1797	0.00708298			FALSE
CSTB	rs2329577	21	45227299	NA	5.663e-14	NA	6.949e-28	NA	-0.406	NA	-0.4281	6.02946e-40	Y	Y	TRUE	TRUE	TRUE
CSTB	rs2585390	14	49268677	NA	3.51e-06	NA	0.6101	NA	0.2595	NA	0.02166	0.000544136			TRUE
CSTB	rs2838363	21	45191139	NA	9.702e-12	NA	4.058e-20	NA	0.3685	NA	-0.3588	2.29006e-30	Y	Y	FALSE	FALSE	FALSE
CSTB	rs2838367	21	45214581	NA	1.07e-14	NA	7.245e-26	NA	-0.4332	NA	-0.4247	6.23201e-39	Y	Y	TRUE	TRUE	TRUE
CSTB	rs2838371	21	45215046	NA	5.69e-15	NA	1.42e-26	NA	-0.4139	NA	-0.4194	7.39963e-40	Y	Y	TRUE	TRUE	TRUE
CSTB	rs2838378	21	45217559	NA	2.831e-14	NA	5.576e-28	NA	-0.4098	NA	-0.4288	2.24892e-40	Y	Y	TRUE	TRUE	TRUE
CSTB	rs2838397	21	45237039	NA	6.526e-06	NA	8.101e-08	NA	0.3077	NA	0.2587	2.46314e-12			TRUE
CSTB	rs2838404	21	45244752	NA	5.239e-05	NA	1.026e-07	NA	0.2651	NA	0.2513	2.63451e-11			TRUE
CSTB	rs2838408	21	45246422	NA	0.001108	NA	2.746e-09	NA	0.1767	NA	0.2362	3.77423e-11			TRUE
CSTB	rs2838411	21	45249474	NA	0.0009284	NA	1.22e-08	NA	0.1823	NA	0.2334	1.04809e-10			TRUE
CSTB	rs2838416	21	45252838	NA	5.868e-07	NA	8.322e-14	NA	-0.2751	NA	-0.2942	2.80062e-19	Y		TRUE		TRUE
CSTB	rs2969998	18	48030905	NA	9.416e-07	NA	0.692	NA	-0.4026	NA	-0.02315	0.000385141			TRUE
CSTB	rs3761385	21	45198355	NA	1.52e-06	NA	4.578e-16	NA	-0.2723	NA	-0.3366	9.55324e-21	Y		TRUE		TRUE
CSTB	rs4262652	10	74127853	NA	0.6557	NA	9.142e-06	NA	-0.02679	NA	-0.1814	0.000300394			TRUE
CSTB	rs4472929	11	11592433	NA	0.6417	NA	6.105e-06	NA	-0.03578	NA	-0.2482	0.000222955			TRUE
CSTB	rs4819314	21	45199738	NA	2.299e-06	NA	3.348e-08	NA	-0.4063	NA	-0.3664	3.6815e-13			TRUE
CSTB	rs4966014	15	99248018	NA	7.977e-06	NA	0.1514	NA	0.2585	NA	0.06114	5.42419e-05			TRUE
CSTB	rs6518323	21	45226304	NA	2.836e-14	NA	5.792e-22	NA	-0.4988	NA	-0.4619	8.0321e-35	Y	Y	TRUE	TRUE	TRUE
CSTB	rs731935	21	45220570	NA	2.831e-14	NA	1.007e-27	NA	-0.4098	NA	-0.427	3.83343e-40	Y	Y	TRUE	TRUE	TRUE
CSTB	rs7527	21	45175958	NA	0.000266	NA	1.828e-08	NA	-0.1972	NA	-0.221	3.36435e-11			TRUE
CSTB	rs762408	21	45223997	NA	5.663e-14	NA	6.949e-28	NA	-0.406	NA	-0.4281	6.02946e-40	Y	Y	TRUE	TRUE	TRUE
CSTB	rs7929797	11	9093486	NA	7.242e-06	NA	0.7581	NA	0.3627	NA	0.02011	0.00134565			TRUE
CSTB	rs9919625	11	11592911	NA	0.6251	NA	5.88e-06	NA	-0.03753	NA	-0.2483	0.000203303			TRUE
CSTB	rs9919632	11	11593110	NA	0.6259	NA	9.481e-06	NA	-0.03741	NA	-0.2432	0.000276127			TRUE
CSTB	rs9985006	21	45232322	NA	1.286e-13	NA	7.929e-29	NA	-0.3977	NA	-0.4359	2.26849e-40	Y	Y	TRUE	TRUE	TRUE
CXCL10	rs11775363	8	72286799	NA	0.5259	NA	6.152e-06	NA	0.03498	NA	-0.1967	0.00306142			FALSE
CXCL10	rs12922394	16	82672327	NA	0.01279	NA	8.644e-06	NA	-0.3108	NA	-0.3937	6.34095e-07			TRUE
CXCL10	rs1508855	5	10161876	NA	5.552e-06	NA	0.2077	NA	-0.2763	NA	-0.06349	7.59169e-05			TRUE
CXCL10	rs17138554	7	18085785	NA	0.7631	NA	3.78e-06	NA	0.02647	NA	-0.3323	0.00111921			FALSE
CXCL10	rs1820577	4	83278778	NA	1.143e-06	NA	0.7229	NA	0.3094	NA	-0.01816	0.00306203			FALSE
CXCL10	rs1961547	4	83266333	NA	9.067e-07	NA	0.7151	NA	0.3142	NA	-0.01866	0.00285277			FALSE
CXCL10	rs230663	11	77883126	NA	0.9926	NA	3.755e-06	NA	0.0005226	NA	-0.2096	0.000550542			FALSE
CXCL10	rs34471118	4	83273140	NA	1.24e-06	NA	0.7229	NA	0.308	NA	-0.01816	0.00315348			FALSE
CXCL10	rs6822283	4	83218230	NA	1.674e-06	NA	0.8806	NA	0.2987	NA	-0.007607	0.00217281			FALSE
CXCL10	rs7282253	21	18649902	NA	0.6148	NA	9.492e-06	NA	-0.03444	NA	0.2352	0.00286442			FALSE
CXCL10	rs8113491	19	14751929	NA	4.359e-07	NA	0.3092	NA	0.2701	NA	-0.0455	0.00965065			FALSE
CXCL5	rs10761779	10	65274927	NA	9.955e-07	NA	0.001012	NA	0.258	NA	0.1594	1.15885e-08			TRUE
CXCL5	rs10761785	10	65318766	NA	6.053e-06	NA	0.005207	NA	-0.2406	NA	-0.1356	3.546e-07			TRUE
CXCL5	rs10822182	10	65325478	NA	5.335e-06	NA	0.0003223	NA	0.2382	NA	-0.1736	1.125e-08			FALSE
CXCL5	rs10938105	4	74826087	NA	2.332e-05	NA	2.297e-16	NA	0.2963	NA	0.4965	1.84463e-19	Y		TRUE		TRUE
CXCL5	rs11907381	20	45276779	NA	0.03857	NA	1.864e-06	NA	0.1138	NA	0.2283	7.74931e-07			TRUE
CXCL5	rs12075	1	159175354	NA	0.3233	NA	6.791e-14	NA	0.05353	NA	-0.3627	7.42068e-07	Y		FALSE		FALSE
CXCL5	rs13122604	4	74785503	NA	5.054e-05	NA	2.349e-15	NA	0.2915	NA	0.4959	3.44817e-18	Y		TRUE		TRUE
CXCL5	rs1595009	4	74834656	NA	1.514e-05	NA	1.14e-16	NA	0.3036	NA	0.4992	5.82288e-20	Y		TRUE		TRUE
CXCL5	rs183028	4	74851918	NA	1.286e-05	NA	4.955e-28	NA	0.3608	NA	0.7541	5.60739e-29	Y		TRUE		TRUE
CXCL5	rs1935	10	64927823	NA	9.129e-07	NA	0.0005461	NA	0.2588	NA	0.1672	5.09425e-09			TRUE
CXCL5	rs215040	16	16001084	NA	3.704e-06	NA	0.2562	NA	0.2859	NA	-0.0615	0.0265908			FALSE
CXCL5	rs2393967	10	65133156	NA	1.945e-07	NA	0.001973	NA	0.3007	NA	0.161	8.00381e-09			TRUE
CXCL5	rs2418446	9	119779810	NA	0.5881	NA	6.86e-06	NA	-0.03362	NA	-0.2398	0.000195733			TRUE
CXCL5	rs2437285	4	74860238	NA	1.541e-06	NA	2.319e-28	NA	0.3958	NA	0.784	1.14895e-30	Y		TRUE		TRUE
CXCL5	rs2472649	4	74857708	NA	5.231e-07	NA	5.272e-20	NA	0.3643	NA	0.5663	1.20444e-24	Y		TRUE		TRUE
CXCL5	rs352010	4	74855231	NA	9.895e-06	NA	1.277e-29	NA	0.3734	NA	0.801	2.39372e-30	Y		TRUE		TRUE
CXCL5	rs352018	4	74805322	NA	3.379e-05	NA	7.095e-22	NA	0.3334	NA	0.7159	1.35906e-23	Y		TRUE		TRUE
CXCL5	rs352024	4	74797139	NA	3.794e-05	NA	7.095e-22	NA	0.3323	NA	0.7159	1.6225e-23	Y		TRUE		TRUE
CXCL5	rs3845622	1	159171603	NA	0.01092	NA	6.293e-07	NA	0.2426	NA	-0.3906	0.0414736			FALSE
CXCL5	rs425535	4	74863997	NA	1.523e-06	NA	9.769e-31	NA	0.3968	NA	0.8238	1.66474e-32	Y		TRUE		TRUE
CXCL5	rs4694180	4	74837402	NA	9.665e-06	NA	7.302e-17	NA	0.3107	NA	0.5073	2.21949e-20	Y		TRUE		TRUE
CXCL5	rs4694655	4	74806082	NA	3.082e-05	NA	1.906e-15	NA	0.2934	NA	0.4749	1.49323e-18	Y		TRUE		TRUE
CXCL5	rs4694656	4	74811199	NA	4.48e-05	NA	1.829e-22	NA	0.3272	NA	0.7176	7.39032e-24	Y		TRUE		TRUE
CXCL5	rs487834	4	74795131	NA	3.794e-05	NA	1.67e-21	NA	0.3323	NA	0.7083	3.14435e-23	Y		TRUE		TRUE
CXCL5	rs7075302	10	65381740	NA	2.565e-06	NA	0.0271	NA	-0.2478	NA	-0.1062	1.81351e-06			TRUE
CXCL5	rs7089698	10	65384567	NA	3.059e-06	NA	0.02097	NA	-0.2464	NA	-0.1109	1.4101e-06			TRUE
CXCL5	rs7896783	10	65162153	NA	1.271e-06	NA	0.001012	NA	0.255	NA	0.1594	1.39804e-08			TRUE
CXCL5	rs7923609	10	65133822	NA	1.271e-06	NA	0.001012	NA	0.255	NA	0.1594	1.39804e-08			TRUE
CXCL5	rs863006	1	159177748	NA	0.04368	NA	3.848e-13	NA	0.1108	NA	-0.3512	4.19945e-05	Y		FALSE		FALSE
CXCL9	rs1018224	8	505001	NA	0.8577	NA	6.063e-06	NA	0.009219	NA	0.1817	0.00045891			TRUE
CXCL9	rs1123714	4	157409735	NA	0.5763	NA	4.62e-06	NA	-0.03206	NA	0.1883	0.00222734			FALSE
CXCL9	rs12699839	7	2370956	NA	4.758e-06	NA	0.1572	NA	0.2317	NA	-0.05839	0.0479747			FALSE
CXCL9	rs12699855	7	2382358	NA	2.278e-06	NA	0.06505	NA	0.2377	NA	-0.07641	0.0790206			FALSE
CXCL9	rs12921440	16	30408765	NA	0.6877	NA	5.668e-06	NA	-0.02026	NA	-0.1808	0.000250193			TRUE
CXCL9	rs1508855	5	10161876	NA	9.635e-06	NA	0.07451	NA	-0.2456	NA	-0.08051	1.94934e-05			TRUE
CXCL9	rs1593872	5	115344224	NA	8.832e-06	NA	0.5511	NA	-0.2207	NA	0.02433	0.012321			FALSE
CXCL9	rs166412	1	87242062	NA	0.857	NA	6.556e-06	NA	0.0132	NA	0.2555	0.00047967			TRUE
CXCL9	rs17027262	12	98033963	NA	1.777e-06	NA	0.1953	NA	-0.4544	NA	0.1206	0.0277307			FALSE
CXCL9	rs17664442	5	79836881	NA	0.01121	NA	5.369e-06	NA	-0.1403	NA	0.1946	0.0848663			FALSE
CXCL9	rs17819022	2	46850571	NA	7.06e-06	NA	0.3148	NA	-0.2359	NA	-0.04146	0.000191227			TRUE
CXCL9	rs2895183	7	2377332	NA	3.652e-06	NA	0.07202	NA	0.2338	NA	-0.07442	0.0842525			FALSE
CXCL9	rs7671552	4	157416571	NA	0.5604	NA	4.62e-06	NA	-0.03338	NA	0.1883	0.00235716			FALSE
CXCL9	rs8060853	16	30403858	NA	0.9193	NA	8.862e-06	NA	-0.005156	NA	-0.1813	0.000692436			TRUE
CXCL9	rs8113491	19	14751929	NA	1.371e-07	NA	0.3247	NA	0.2567	NA	-0.0395	0.00585778			FALSE
CXCL9	rs9393266	6	22220860	NA	7.862e-06	NA	0.2342	NA	0.3647	NA	-0.07484	0.0379533			FALSE
CXCL9	rs9844461	3	101855907	NA	3.096e-06	NA	0.388	NA	0.2704	NA	-0.04185	0.014454			FALSE
CXCL9	rs9890552	17	30007748	NA	5.542e-06	NA	0.8507	NA	0.6439	NA	0.02215	0.00160265			TRUE
DCN	rs1109081	22	27339453	NA	0.822	NA	5.392e-07	NA	-0.01396	NA	-0.2673	9.61503e-05			TRUE
DCN	rs11570734	22	38518622	NA	0.5221	NA	7.239e-07	NA	-0.03552	NA	-0.2482	3.58367e-05			TRUE
DCN	rs133021	22	38573338	NA	0.5444	NA	7.388e-06	NA	-0.03399	NA	-0.2214	0.000173575			TRUE
DCN	rs16980768	20	55724111	NA	0.3507	NA	6.051e-06	NA	0.06946	NA	-0.3053	0.00567918			FALSE
DCN	rs17164067	7	11270607	NA	0.01067	NA	1.304e-07	NA	-0.2626	NA	-0.4435	1.66356e-08			TRUE
DCN	rs2016755	22	38539604	NA	0.615	NA	1.021e-06	NA	-0.02797	NA	-0.2452	6.6265e-05			TRUE
DCN	rs2076116	22	38517405	NA	0.743	NA	3.238e-06	NA	-0.01811	NA	-0.2316	0.00021441			TRUE
DCN	rs4721197	7	13276543	NA	9.813e-08	NA	0.9237	NA	0.3434	NA	-0.005454	0.000543541			FALSE
DCN	rs4820314	22	38518538	NA	0.7392	NA	7.688e-06	NA	-0.01971	NA	-0.2405	0.000359967			TRUE
DCN	rs5752447	22	27331206	NA	0.7195	NA	2.247e-06	NA	0.02238	NA	-0.2656	0.000966009			FALSE
DCN	rs6550191	3	33062415	NA	3.019e-06	NA	0.4227	NA	-0.2777	NA	-0.03991	0.000216234			TRUE
DCN	rs6953054	7	71557399	NA	1.795e-06	NA	0.3457	NA	0.3001	NA	-0.05221	0.0140296			FALSE
DCN	rs7612234	3	33132144	NA	1.359e-06	NA	0.898	NA	-0.2969	NA	-0.006978	0.000957825			TRUE
DCN	rs7657174	4	82556945	NA	0.903	NA	1.537e-06	NA	-0.02338	NA	0.8334	0.000439876			FALSE
F7	rs10503885	8	31249003	NA	0.5384	NA	5.481e-06	NA	0.04762	NA	-0.2929	0.00276811			FALSE
F7	rs10518271	19	58495059	NA	5.499e-06	NA	0.4786	NA	0.2598	NA	-0.03545	0.0129333			FALSE
F7	rs10665	13	113752831	NA	1.508e-11	NA	2.386e-16	NA	-0.5427	NA	-0.5965	1.30235e-26	Y	Y	TRUE	TRUE	TRUE
F7	rs11080581	18	12554672	NA	2.471e-06	NA	0.1762	NA	-0.3065	NA	0.07837	0.0346941			FALSE
F7	rs11881126	19	58523990	NA	6.727e-06	NA	0.5839	NA	0.2583	NA	-0.02749	0.00994745			FALSE
F7	rs12295677	11	80059033	NA	2.39e-06	NA	0.9876	NA	-0.8864	NA	-0.002519	0.00167919			TRUE
F7	rs17057610	4	172870192	NA	4.877e-06	NA	0.7949	NA	0.2862	NA	0.01541	0.00125734			TRUE
F7	rs1755685	13	113757192	NA	1.461e-11	NA	9.874e-16	NA	-0.5383	NA	-0.5841	4.98076e-26	Y	Y	TRUE	TRUE	TRUE
F7	rs1793561	11	131155127	NA	7.313e-06	NA	0.5223	NA	-0.3079	NA	-0.03955	0.000551804			TRUE
F7	rs1869627	3	16004488	NA	3.945e-06	NA	0.8599	NA	-0.2634	NA	-0.009149	0.00140395			TRUE
F7	rs2042067	7	132651302	NA	0.7289	NA	4.402e-06	NA	0.01993	NA	-0.2344	0.00135052			FALSE
F7	rs2146752	13	113749475	NA	2.481e-05	NA	1.686e-06	NA	-0.2574	NA	-0.2532	1.77313e-10			TRUE
F7	rs2291299	17	34191406	NA	3.397e-06	NA	0.1464	NA	-0.3382	NA	0.09802	0.0459579			FALSE
F7	rs2411271	8	38378345	NA	0.8511	NA	9.755e-06	NA	-0.02127	NA	-0.4604	0.000593925			TRUE
F7	rs2480946	13	113784720	NA	5.02e-05	NA	1.874e-07	NA	-0.3178	NA	-0.3816	4.41838e-11			TRUE
F7	rs257663	19	58464930	NA	6.18e-06	NA	0.6928	NA	0.2558	NA	-0.01997	0.00683071			FALSE
F7	rs257675	19	58484209	NA	1.143e-06	NA	0.4744	NA	0.2794	NA	-0.0358	0.00707735			FALSE
F7	rs2615071	1	225937228	NA	0.1493	NA	4.49e-06	NA	-0.08007	NA	-0.2299	1.14594e-05			TRUE
F7	rs2878901	18	46526191	NA	0.02381	NA	8.826e-06	NA	0.1279	NA	0.2323	1.40343e-06			TRUE
F7	rs3093233	13	113758130	NA	1.534e-11	NA	9.874e-16	NA	-0.5378	NA	-0.5841	5.22154e-26	Y	Y	TRUE	TRUE	TRUE
F7	rs3093253	13	113774092	NA	3.216e-11	NA	1.782e-14	NA	-0.5714	NA	-0.5845	1.86763e-24	Y	Y	TRUE	TRUE	TRUE
F7	rs3826404	17	34097039	NA	3.909e-06	NA	0.1127	NA	-0.3432	NA	0.1095	0.0606021			FALSE
F7	rs4239252	17	34163565	NA	4.72e-06	NA	0.1469	NA	-0.3327	NA	0.09786	0.0509667			FALSE
F7	rs4796105	17	34085967	NA	8.325e-06	NA	0.163	NA	-0.3403	NA	0.09714	0.0559104			FALSE
F7	rs553702	13	113744669	NA	1.086e-06	NA	0.0001714	NA	-0.4631	NA	-0.3385	1.48116e-09			TRUE
F7	rs555212	13	113756540	NA	8.93e-05	NA	3.586e-09	NA	0.2702	NA	0.3382	2.28573e-12			TRUE
F7	rs556694	13	113780041	NA	5.788e-09	NA	7.717e-12	NA	-0.5147	NA	-0.5642	1.30912e-19	Y		TRUE		TRUE
F7	rs6042	13	113770068	NA	1.611e-12	NA	2.866e-15	NA	-0.5748	NA	-0.5726	1.56489e-26	Y	Y	TRUE	TRUE	TRUE
F7	rs6046	13	113773159	NA	2.636e-11	NA	9.594e-15	NA	-0.5757	NA	-0.5892	8.32017e-25	Y	Y	TRUE	TRUE	TRUE
F7	rs7327099	13	113748690	NA	7.486e-05	NA	3.722e-07	NA	-0.2737	NA	-0.3063	1.27431e-10			TRUE
F7	rs776906	13	113784588	NA	4.539e-05	NA	5.209e-08	NA	-0.3169	NA	-0.3985	1.20877e-11			TRUE
F7	rs9576144	13	37518022	NA	0.3574	NA	8.973e-06	NA	0.053	NA	-0.2324	0.00666849			FALSE
FAS	rs10494997	1	215460047	NA	6.364e-06	NA	0.3255	NA	-0.2948	NA	-0.05885	0.000190881			TRUE
FAS	rs10878294	12	65913907	NA	0.4467	NA	4.592e-06	NA	0.04858	NA	0.2343	8.30599e-05			TRUE
FAS	rs11244035	9	136081319	NA	0.9442	NA	4.927e-08	NA	0.00639	NA	0.427	3.66468e-05			TRUE
FAS	rs11244079	9	136184526	NA	0.3414	NA	8.463e-06	NA	0.1029	NA	0.416	7.40673e-05			TRUE
FAS	rs12080135	1	215396543	NA	6.004e-06	NA	0.4076	NA	-0.2945	NA	-0.05013	0.000291275			TRUE
FAS	rs12357953	10	28102097	NA	6.774e-06	NA	0.552	NA	0.2943	NA	-0.03546	0.0110392			FALSE
FAS	rs1389166	4	108758470	NA	0.3394	NA	1.741e-06	NA	0.05147	NA	-0.2128	0.00326217			FALSE
FAS	rs17056876	6	129483375	NA	0.1275	NA	6.769e-06	NA	-0.2319	NA	-0.5815	1.19082e-05			TRUE
FAS	rs1931888	10	28107057	NA	6.846e-06	NA	0.7343	NA	0.3202	NA	-0.02206	0.00632659			FALSE
FAS	rs2246842	10	28054040	NA	8.912e-06	NA	0.8242	NA	0.2991	NA	0.01379	0.00189009			TRUE
FAS	rs2297646	10	28225897	NA	4.434e-06	NA	0.8241	NA	0.2645	NA	-0.01112	0.00400811			FALSE
FAS	rs259986	20	57796507	NA	2.916e-06	NA	0.1348	NA	-0.2616	NA	-0.07049	2.4217e-05			TRUE
FAS	rs2637290	10	28047038	NA	8.864e-06	NA	0.9389	NA	0.2984	NA	-0.004724	0.00384111			FALSE
FAS	rs2782334	10	28093718	NA	4.742e-06	NA	0.6952	NA	0.3254	NA	-0.02538	0.00608423			FALSE
FAS	rs2815478	10	28005782	NA	9.612e-06	NA	0.9875	NA	0.2995	NA	0.0009691	0.00319414			TRUE
FAS	rs2815492	10	28071715	NA	7.401e-06	NA	0.9822	NA	0.3004	NA	-0.001379	0.00311859			FALSE
FAS	rs2815560	10	27978030	NA	6.039e-06	NA	0.9893	NA	0.3123	NA	-0.0008544	0.00276664			FALSE
FAS	rs2815569	10	27987627	NA	6.022e-06	NA	0.8895	NA	0.31	NA	0.008824	0.00188355			TRUE
FAS	rs28602591	9	136246666	NA	0.2654	NA	2.16e-07	NA	0.09621	NA	0.4036	3.87304e-06			TRUE
FAS	rs28645493	9	136305738	NA	0.3065	NA	7.166e-08	NA	0.09141	NA	0.4311	2.47862e-06			TRUE
FAS	rs2991934	10	28097311	NA	3.748e-06	NA	0.562	NA	0.3021	NA	-0.03421	0.00841317			FALSE
FAS	rs474279	9	136139617	NA	0.276	NA	3.605e-07	NA	-0.07036	NA	-0.2611	5.90208e-06			TRUE
FAS	rs4918148	10	106895025	NA	0.2813	NA	3.501e-06	NA	0.07559	NA	-0.2667	0.00585715			FALSE
FAS	rs4935967	11	126288956	NA	0.7422	NA	6.094e-06	NA	-0.01831	NA	-0.2081	0.000315601			TRUE
FAS	rs4937128	11	126292596	NA	0.6905	NA	8.418e-06	NA	-0.02213	NA	-0.205	0.000321033			TRUE
FAS	rs4962153	9	136323754	NA	0.1173	NA	1.743e-11	NA	0.1187	NA	0.444	1.26919e-09	Y		TRUE		FALSE
FAS	rs507666	9	136149399	NA	0.05465	NA	1.735e-24	NA	0.1307	NA	0.6187	2.42268e-19	Y		TRUE		FALSE
FAS	rs512770	9	136133506	NA	0.2279	NA	3.156e-09	NA	-0.07957	NA	-0.3227	1.68151e-07			TRUE
FAS	rs514708	9	136133743	NA	0.4754	NA	1.405e-08	NA	-0.04356	NA	-0.2839	2.38671e-06			TRUE
FAS	rs549446	9	136135238	NA	0.2019	NA	1.514e-07	NA	-0.08218	NA	-0.2693	1.77707e-06			TRUE
FAS	rs552148	9	136153481	NA	0.3436	NA	1.784e-07	NA	-0.06093	NA	-0.2673	5.78532e-06			TRUE
FAS	rs558240	9	136157133	NA	0.8215	NA	9.558e-09	NA	-0.01226	NA	0.264	3.3922e-05			FALSE
FAS	rs568203	9	136151445	NA	0.2805	NA	1.976e-07	NA	-0.06938	NA	-0.2678	4.0912e-06			TRUE
FAS	rs574347	9	136135659	NA	0.2325	NA	1.514e-07	NA	-0.07684	NA	-0.2693	2.33928e-06			TRUE
FAS	rs579459	9	136154168	NA	0.02225	NA	7.416e-20	NA	0.1474	NA	0.536	3.68528e-17	Y		TRUE		FALSE
FAS	rs630014	9	136149722	NA	0.02632	NA	2.052e-10	NA	-0.1213	NA	0.287	4.62591e-10	Y		FALSE		FALSE
FAS	rs633862	9	136155444	NA	0.9721	NA	9.416e-18	NA	0.001931	NA	-0.3873	1.5658e-10	Y		FALSE		FALSE
FAS	rs641959	9	136133699	NA	0.4691	NA	1.729e-08	NA	-0.04424	NA	-0.2823	2.62742e-06			TRUE
FAS	rs6540890	1	215426570	NA	6.53e-06	NA	0.3044	NA	-0.2956	NA	-0.06161	0.000169342			TRUE
FAS	rs6540891	1	215480395	NA	5.716e-06	NA	0.2372	NA	-0.2995	NA	-0.07104	9.83674e-05			TRUE
FAS	rs657152	9	136139265	NA	0.02464	NA	8.3e-25	NA	0.1276	NA	0.4831	2.09122e-20	Y		TRUE		FALSE
FAS	rs6584652	10	106883870	NA	0.2579	NA	2.39e-06	NA	0.07548	NA	-0.2676	0.00546205			FALSE
FAS	rs672316	9	136138125	NA	0.4754	NA	2.095e-08	NA	-0.04356	NA	-0.2804	3.06975e-06			TRUE
FAS	rs6741298	2	63926197	NA	0.2383	NA	6.922e-06	NA	0.06584	NA	-0.2109	0.00975418			FALSE
FAS	rs687289	9	136137106	NA	0.06042	NA	5.649e-29	NA	0.1078	NA	0.5283	3.86747e-22	Y		TRUE		FALSE
FAS	rs688976	9	136136770	NA	0.181	NA	3e-06	NA	-0.08582	NA	-0.2398	1.1759e-05			TRUE
FAS	rs7857390	9	136128546	NA	0.1577	NA	1.091e-06	NA	-0.08206	NA	-0.2268	4.55631e-06			TRUE
FAS	rs8176682	9	136139297	NA	0.1876	NA	6.16e-07	NA	-0.07686	NA	-0.2314	4.16224e-06			TRUE
FAS	rs8176717	9	136133034	NA	0.2211	NA	1.211e-07	NA	-0.07867	NA	-0.2722	1.83395e-06			TRUE
FAS	rs8176732	9	136132303	NA	0.2593	NA	1.211e-07	NA	-0.07253	NA	-0.2722	2.50772e-06			TRUE
FAS	rs8176743	9	136131415	NA	0.7032	NA	4.219e-07	NA	0.03825	NA	0.4183	5.42663e-05			TRUE
FAS	rs8176746	9	136131322	NA	0.7127	NA	4.486e-07	NA	0.03701	NA	0.4174	5.75065e-05			TRUE
FAS	rs8176749	9	136131188	NA	0.7032	NA	4.486e-07	NA	0.03825	NA	0.4174	5.60857e-05			TRUE
FGA_FGB_FGG	rs10421219	19	55411536	NA	1.48e-06	NA	0.9745	NA	0.4305	NA	0.002309	0.00129683			TRUE
FGA_FGB_FGG	rs10518981	15	44822191	NA	0.8048	NA	1.162e-06	NA	-0.02112	NA	0.3102	0.000513841			FALSE
FGA_FGB_FGG	rs11639415	15	25361214	NA	0.7117	NA	4.045e-06	NA	0.04944	NA	0.4379	0.000221264			TRUE
FGA_FGB_FGG	rs11679161	2	239893009	NA	0.4596	NA	4.092e-07	NA	0.04787	NA	-0.2662	0.000972684			FALSE
FGA_FGB_FGG	rs2267199	22	33801379	NA	0.3426	NA	1.175e-06	NA	0.09884	NA	-0.4154	0.00264673			FALSE
FGA_FGB_FGG	rs2438479	5	5602530	NA	8.733e-06	NA	0.5114	NA	0.2831	NA	0.03153	0.00057611			TRUE
FGA_FGB_FGG	rs4279684	9	28254742	NA	9.372e-06	NA	0.4305	NA	0.2652	NA	0.03732	0.000415423			TRUE
FGA_FGB_FGG	rs4591362	2	239877738	NA	0.2398	NA	4.637e-06	NA	0.08023	NA	-0.2523	0.00812381			FALSE
FGA_FGB_FGG	rs509417	6	71025669	NA	1.112e-06	NA	0.8431	NA	-0.2757	NA	-0.009343	0.000724767			TRUE
FGA_FGB_FGG	rs9313114	5	5605051	NA	8.458e-06	NA	0.572	NA	0.2836	NA	0.02705	0.000730869			TRUE
FGA_FGB_FGG	rs9648315	7	24850995	NA	0.5667	NA	8.382e-06	NA	-0.04	NA	0.2503	0.00313346			FALSE
FTL_FTH1	rs10070291	5	148232677	NA	0.763	NA	3.934e-07	NA	0.01955	NA	-0.2848	0.000324979			FALSE
FTL_FTH1	rs11010520	10	19865757	NA	0.837	NA	7.738e-06	NA	0.02561	NA	-0.5775	0.00132423			FALSE
FTL_FTH1	rs12621192	2	31588664	NA	2.958e-06	NA	0.1894	NA	0.2786	NA	0.06834	4.4492e-05			TRUE
FTL_FTH1	rs164172	1	162439902	NA	7.437e-06	NA	0.513	NA	-0.251	NA	-0.032	0.000534922			TRUE
FTL_FTH1	rs17313732	3	79013878	NA	6.926e-07	NA	0.8563	NA	0.3202	NA	-0.009547	0.00158853			FALSE
FTL_FTH1	rs2295475	2	31589847	NA	8.875e-07	NA	0.3598	NA	0.2944	NA	0.04846	7.97328e-05			TRUE
FTL_FTH1	rs2478806	1	208265612	NA	4.538e-06	NA	0.1372	NA	0.2583	NA	-0.07203	0.0537773			FALSE
FTL_FTH1	rs2478819	1	208274114	NA	6.409e-06	NA	0.271	NA	0.2532	NA	-0.05344	0.0299535			FALSE
FTL_FTH1	rs761926	2	31590785	NA	2.481e-06	NA	0.3728	NA	0.2869	NA	0.04795	0.000150258			TRUE
GC	rs10022720	4	72743549	NA	4.405e-10	NA	3.967e-07	NA	0.3621	NA	0.2603	2.22045e-15		Y	TRUE	TRUE
GC	rs10029245	4	73091934	NA	5.857e-14	NA	6.547e-15	NA	-0.4442	NA	-0.3985	1.47383e-27	Y	Y	TRUE	TRUE	TRUE
GC	rs10033936	4	72743474	NA	2.129e-17	NA	2.204e-20	NA	-0.5312	NA	-0.5368	1.91539e-36	Y	Y	TRUE	TRUE	TRUE
GC	rs10035034	4	72792667	NA	9.272e-05	NA	4.769e-08	NA	0.2554	NA	0.2914	2.41676e-11			TRUE
GC	rs10111377	8	104121210	NA	2.741e-06	NA	0.1645	NA	0.28	NA	-0.07239	0.0382999			FALSE
GC	rs10460672	20	61017262	NA	0.19	NA	2.173e-06	NA	0.086	NA	0.2596	1.01826e-05			TRUE
GC	rs10805048	4	73073061	NA	4.77e-12	NA	4.254e-14	NA	-0.4157	NA	-0.3875	6.75052e-25	Y	Y	TRUE	TRUE	TRUE
GC	rs10938012	4	73096392	NA	5.857e-14	NA	3.683e-15	NA	-0.4442	NA	-0.401	8.1568e-28	Y	Y	TRUE	TRUE	TRUE
GC	rs11726886	4	72822599	NA	1.044e-13	NA	1.646e-17	NA	-0.4695	NA	-0.4572	6.19625e-30	Y	Y	TRUE	TRUE	TRUE
GC	rs11737702	4	72689926	NA	1.391e-15	NA	6.245e-11	NA	0.5672	NA	0.4028	1.09452e-24	Y	Y	TRUE	TRUE	TRUE
GC	rs11939173	4	72672158	NA	1.397e-34	NA	4.43e-34	NA	-0.649	NA	-0.5684	6.20654e-67	Y	Y	TRUE	TRUE	TRUE
GC	rs12504562	4	72784005	NA	1.086e-14	NA	4.932e-08	NA	0.5098	NA	0.318	1.65298e-20		Y	TRUE	TRUE
GC	rs12512631	4	72601331	NA	8.623e-46	NA	9.375e-62	NA	0.7922	NA	0.758	5.90484e-106	Y	Y	TRUE	TRUE	TRUE
GC	rs12639968	4	72712872	NA	1.779e-13	NA	3.123e-13	NA	-0.5105	NA	-0.4604	2.33464e-25	Y	Y	TRUE	TRUE	TRUE
GC	rs13113067	4	72739098	NA	1.736e-21	NA	2.303e-29	NA	-0.5537	NA	-0.5683	1.95468e-49	Y	Y	TRUE	TRUE	TRUE
GC	rs1327532	9	113126314	NA	2.871e-06	NA	0.9323	NA	0.2851	NA	-0.004646	0.00235206			FALSE
GC	rs1352844	4	72647749	NA	1.391e-06	NA	5.662e-07	NA	0.4266	NA	0.375	3.78608e-12			TRUE
GC	rs1411713	13	78676784	NA	6.969e-06	NA	0.4001	NA	0.2775	NA	-0.04576	0.0186275			FALSE
GC	rs1491709	4	72613566	NA	1.028e-11	NA	1.694e-11	NA	-0.7099	NA	-0.6216	6.56986e-22	Y	Y	TRUE	TRUE	TRUE
GC	rs1520497	4	72800493	NA	1.407e-22	NA	3.617e-20	NA	-0.5396	NA	-0.4269	4.51438e-41	Y	Y	TRUE	TRUE	TRUE
GC	rs1520498	4	72699778	NA	6.112e-12	NA	2.725e-07	NA	0.4947	NA	0.3283	2.0437e-17		Y	TRUE	TRUE
GC	rs1520499	4	72791849	NA	5.253e-09	NA	2.033e-08	NA	-0.6867	NA	-0.4932	6.66134e-16			TRUE
GC	rs1526691	4	72513178	NA	1.114e-07	NA	1.712e-08	NA	0.4754	NA	0.3871	9.99201e-15			TRUE
GC	rs1526692	4	72578724	NA	7.442e-40	NA	1.514e-50	NA	-0.7584	NA	-0.6845	7.04849e-89	Y	Y	TRUE	TRUE	TRUE
GC	rs1554017	4	73117353	NA	0.0002745	NA	2.505e-06	NA	-0.2478	NA	-0.2671	2.91782e-09			TRUE
GC	rs16847200	4	72751686	NA	2.465e-07	NA	1.346e-06	NA	0.3072	NA	0.2525	1.92291e-12			TRUE
GC	rs16847227	4	72780146	NA	9.27e-09	NA	3.738e-08	NA	-0.6752	NA	-0.488	2.22045e-15			TRUE
GC	rs16966333	17	25924596	NA	0.204	NA	1.215e-07	NA	-0.0748	NA	-0.2673	1.58229e-06			TRUE
GC	rs1699376	4	130140333	NA	0.7007	NA	7.071e-06	NA	0.02711	NA	0.277	0.00029998			TRUE
GC	rs17450437	14	28396279	NA	8.119e-06	NA	0.86	NA	0.2767	NA	0.00927	0.00198328			TRUE
GC	rs17774208	4	72801285	NA	4.481e-07	NA	6.575e-05	NA	-0.2974	NA	-0.2112	2.37994e-10			TRUE
GC	rs17775363	4	73036901	NA	2.63e-11	NA	8.841e-14	NA	-0.4031	NA	-0.3821	7.45902e-24	Y	Y	TRUE	TRUE	TRUE
GC	rs1973750	4	72797923	NA	1.483e-13	NA	4.91e-11	NA	-0.4247	NA	-0.317	4.58503e-23	Y	Y	TRUE	TRUE	TRUE
GC	rs2140225	17	25923170	NA	0.1537	NA	2.089e-07	NA	-0.08415	NA	-0.2611	1.3684e-06			TRUE
GC	rs222023	4	72637080	NA	2.961e-10	NA	1.263e-05	NA	-0.8173	NA	-0.4736	9.50351e-14		Y	TRUE	TRUE
GC	rs222046	4	72610850	NA	5.027e-06	NA	1.154e-07	NA	-0.5378	NA	-0.6062	2.67564e-12			TRUE
GC	rs222047	4	72610208	NA	6.407e-178	NA	1.05e-204	NA	-1.219	NA	-1.153	1.47E-380	Y	Y	TRUE	TRUE	TRUE
GC	rs2282679	4	72608383	NA	8.165e-74	NA	2.538e-102	NA	-1.02	NA	-1.022	2.22356e-174	Y	Y	TRUE	TRUE	TRUE
GC	rs3733359	4	72649774	NA	2.501e-12	NA	1.51e-08	NA	-0.8037	NA	-0.5294	3.29092e-19		Y	TRUE	TRUE
GC	rs377687	4	72569065	NA	1.395e-24	NA	1.22e-42	NA	0.5972	NA	0.6609	2.44958e-65	Y	Y	TRUE	TRUE	TRUE
GC	rs3863123	4	109898887	NA	0.7192	NA	9.53e-06	NA	-0.03246	NA	-0.3135	0.00038381			TRUE
GC	rs4364228	4	72623347	NA	1.842e-05	NA	1.718e-08	NA	-0.4906	NA	-0.6069	1.65179e-12			TRUE
GC	rs4588	4	72618323	NA	4.775e-78	NA	1.775e-106	NA	-1.036	NA	-1.037	8.83278e-183	Y	Y	TRUE	TRUE	TRUE
GC	rs4694105	4	72592214	NA	2.982e-30	NA	2.194e-39	NA	-0.683	NA	-0.6365	3.61735e-68	Y	Y	TRUE	TRUE	TRUE
GC	rs4694421	4	72545947	NA	2.885e-07	NA	0.0004128	NA	0.3023	NA	0.1806	1.47776e-09			TRUE
GC	rs4694440	4	72756782	NA	2.037e-17	NA	3.233e-20	NA	-0.5299	NA	-0.5387	2.70627e-36	Y	Y	TRUE	TRUE	TRUE
GC	rs4694441	4	72757529	NA	3.973e-08	NA	2.548e-11	NA	0.3595	NA	0.354	2.93675e-18	Y		TRUE		TRUE
GC	rs6142648	20	61017654	NA	0.2106	NA	1.006e-06	NA	0.08173	NA	0.267	7.10923e-06			TRUE
GC	rs6791551	3	64328025	NA	0.2964	NA	3.836e-06	NA	-0.08349	NA	0.3112	0.00571749			FALSE
GC	rs6814839	4	72751722	NA	1.929e-07	NA	1.454e-08	NA	-0.6226	NA	-0.5078	1.42109e-14			TRUE
GC	rs6837292	4	72704949	NA	8.265e-10	NA	9.778e-07	NA	-0.6561	NA	-0.4131	1.02141e-14			TRUE
GC	rs6837549	4	72596821	NA	8.196e-56	NA	6.437e-77	NA	0.8557	NA	-0.8077	4.62331e-131	Y	Y	FALSE	FALSE	FALSE
GC	rs6845026	4	72569693	NA	1.54e-09	NA	6.574e-09	NA	0.5055	NA	0.3744	3.48285e-17			TRUE
GC	rs6845801	4	72730996	NA	2.557e-07	NA	2.536e-08	NA	-0.6176	NA	-0.4917	3.26406e-14			TRUE
GC	rs7041	4	72618334	NA	1.274e-180	NA	3.501e-213	NA	-1.221	NA	-1.166	7.90E-392	Y	Y	TRUE	TRUE	TRUE
GC	rs705117	4	72608115	NA	7.179e-18	NA	1.182e-20	NA	-0.678	NA	-0.6674	3.55829e-37	Y	Y	TRUE	TRUE	TRUE
GC	rs705119	4	72613036	NA	1.386e-161	NA	1.326e-194	NA	-1.196	NA	-1.147	2.64E-354	Y	Y	TRUE	TRUE	TRUE
GC	rs705120	4	72614140	NA	6.253e-161	NA	1.2e-189	NA	-1.2	NA	-1.141	1.21E-348	Y	Y	TRUE	TRUE	TRUE
GC	rs7271862	20	16968836	NA	6.333e-06	NA	0.6048	NA	0.3244	NA	0.02923	0.000716818			TRUE
GC	rs7662481	4	73088582	NA	2.172e-14	NA	1.646e-14	NA	-0.4498	NA	-0.3885	1.5114e-27	Y	Y	TRUE	TRUE	TRUE
GC	rs7665177	4	73055314	NA	1.481e-06	NA	2.048e-07	NA	-0.5578	NA	-0.4726	1.43463e-12			TRUE
GC	rs7668997	4	72792132	NA	6.378e-09	NA	3.429e-08	NA	-0.6797	NA	-0.4908	1.33227e-15			TRUE
GC	rs7675387	4	72921718	NA	0.0002665	NA	2.944e-10	NA	0.2274	NA	0.3281	9.76996e-13	Y		TRUE		FALSE
GC	rs7681566	4	72709580	NA	4.883e-13	NA	2.205e-13	NA	-0.4997	NA	-0.4638	4.13705e-25	Y	Y	TRUE	TRUE	TRUE
GC	rs842872	4	72695059	NA	4.009e-31	NA	4.111e-27	NA	-0.6168	NA	-0.5047	2.65104e-56	Y	Y	TRUE	TRUE	TRUE
GC	rs911080	20	61012280	NA	0.1425	NA	1.196e-07	NA	0.09739	NA	0.2948	8.06385e-07			TRUE
GC	rs9291163	4	72699705	NA	1.683e-07	NA	3.195e-06	NA	-0.2985	NA	-0.2209	3.50209e-12			TRUE
GC	rs940009	17	25900783	NA	0.1119	NA	5.901e-07	NA	-0.09364	NA	-0.2525	1.6493e-06			TRUE
GC	rs940013	17	25885431	NA	0.2051	NA	9.91e-07	NA	-0.07462	NA	-0.2459	6.73986e-06			TRUE
GC	rs957045	4	73075994	NA	1.016e-14	NA	3.681e-16	NA	-0.4559	NA	-0.4134	1.44768e-29	Y	Y	TRUE	TRUE	TRUE
GC	rs962226	4	72707400	NA	5.066e-15	NA	1.207e-13	NA	-0.4413	NA	0.3429	3.30876e-27	Y	Y	FALSE	FALSE	FALSE
GC	rs962227	4	72707517	NA	8.502e-16	NA	3.669e-20	NA	-0.4957	NA	-0.4831	1.21168e-34	Y	Y	TRUE	TRUE	TRUE
GC	rs970649	4	73096168	NA	1.016e-14	NA	3.15e-16	NA	-0.4559	NA	-0.4145	1.2343e-29	Y	Y	TRUE	TRUE	TRUE
GC	rs9790741	4	73000885	NA	1.984e-08	NA	2.694e-11	NA	-0.3436	NA	-0.348	1.52879e-18	Y		TRUE		TRUE
HGF	rs1007690	11	126274003	NA	0.4439	NA	9.717e-06	NA	0.04405	NA	0.2151	0.000134378			TRUE
HGF	rs10823999	10	53804712	NA	0.8109	NA	3e-06	NA	-0.01993	NA	0.3427	0.000851078			FALSE
HGF	rs10848359	12	131836281	NA	5.912e-06	NA	0.9479	NA	-0.2641	NA	0.003281	0.00312755			FALSE
HGF	rs11080369	17	34305164	NA	4.266e-11	NA	0.6341	NA	-0.7019	NA	-0.04818	2.24586e-06		Y	TRUE	FALSE
HGF	rs11220476	11	126274959	NA	0.6281	NA	1.274e-06	NA	-0.03819	NA	0.3332	0.000948528			FALSE
HGF	rs11244035	9	136081319	NA	0.544	NA	2.102e-12	NA	-0.05545	NA	0.5792	1.19606e-06	Y		FALSE		FALSE
HGF	rs11244079	9	136184526	NA	0.008571	NA	4.497e-11	NA	0.2836	NA	0.648	2.52336e-11	Y		TRUE		FALSE
HGF	rs11603211	11	126275830	NA	0.4687	NA	1.468e-06	NA	-0.07255	NA	0.3992	0.00179715			FALSE
HGF	rs1500071	12	33150520	NA	7.882e-06	NA	0.4894	NA	0.4909	NA	-0.06455	0.0144361			FALSE
HGF	rs17354256	2	101008855	NA	0.97	NA	2.799e-06	NA	-0.008209	NA	-0.9062	0.000415581			TRUE
HGF	rs28602591	9	136246666	NA	0.01434	NA	1.017e-11	NA	0.211	NA	0.5587	1.8789e-11	Y		TRUE		FALSE
HGF	rs28645493	9	136305738	NA	0.03889	NA	3.306e-12	NA	0.1843	NA	0.5878	4.64806e-11	Y		TRUE		FALSE
HGF	rs3806325	1	221051792	NA	8.916e-06	NA	0.4095	NA	-0.3154	NA	-0.05254	0.000364585			TRUE
HGF	rs4246170	9	136112413	NA	0.1355	NA	2.837e-09	NA	0.1369	NA	0.4822	5.12474e-08			TRUE
HGF	rs4725216	7	9664731	NA	5.293e-06	NA	0.9579	NA	0.6811	NA	0.007977	0.00220953			TRUE
HGF	rs474279	9	136139617	NA	0.6078	NA	1.454e-09	NA	-0.03315	NA	-0.3283	1.13717e-06			TRUE
HGF	rs4796144	17	34293003	NA	1.861e-07	NA	0.37	NA	-0.6659	NA	-0.1024	3.63435e-05			TRUE
HGF	rs4935967	11	126288956	NA	0.2091	NA	1.184e-08	NA	-0.06985	NA	-0.2774	3.40899e-07			TRUE
HGF	rs4937128	11	126292596	NA	0.09273	NA	7.856e-09	NA	-0.09349	NA	-0.2808	5.49563e-08			TRUE
HGF	rs4962153	9	136323754	NA	0.04641	NA	1.096e-15	NA	0.1508	NA	0.5582	2.51132e-13	Y		TRUE		FALSE
HGF	rs507666	9	136149399	NA	0.002714	NA	6.738e-41	NA	0.2035	NA	0.8403	1.60223e-33	Y		TRUE		FALSE
HGF	rs512770	9	136133506	NA	0.7647	NA	5.27e-10	NA	-0.01975	NA	-0.3589	1.2652e-06	Y		TRUE		FALSE
HGF	rs514708	9	136133743	NA	0.4373	NA	9.752e-11	NA	-0.04739	NA	-0.3427	8.49002e-08	Y		TRUE		FALSE
HGF	rs549446	9	136135238	NA	0.5199	NA	1.399e-09	NA	-0.04148	NA	-0.3287	7.03638e-07			TRUE
HGF	rs552148	9	136153481	NA	0.6131	NA	3.827e-09	NA	-0.03253	NA	-0.3195	2.10423e-06			TRUE
HGF	rs558240	9	136157133	NA	0.9661	NA	7.98e-11	NA	0.00231	NA	0.3166	9.88169e-07	Y		TRUE		FALSE
HGF	rs568203	9	136151445	NA	0.5665	NA	1.456e-09	NA	-0.03685	NA	-0.3297	9.35507e-07			TRUE
HGF	rs574347	9	136135659	NA	0.5376	NA	1.399e-09	NA	-0.03963	NA	-0.3287	7.77532e-07			TRUE
HGF	rs579459	9	136154168	NA	0.007272	NA	8.472e-33	NA	0.1728	NA	0.7297	4.8389e-27	Y		TRUE		FALSE
HGF	rs630014	9	136149722	NA	0.009289	NA	9.517e-18	NA	-0.1419	NA	0.4066	4.44089e-16	Y		FALSE		FALSE
HGF	rs633862	9	136155444	NA	0.5517	NA	3.387e-26	NA	-0.03289	NA	-0.5009	4.43704e-17	Y		TRUE		FALSE
HGF	rs641959	9	136133699	NA	0.4209	NA	1.158e-10	NA	-0.04914	NA	-0.3417	8.51266e-08	Y		TRUE		FALSE
HGF	rs657152	9	136139265	NA	0.005563	NA	5.393e-46	NA	0.1572	NA	0.6878	4.31545e-36	Y		TRUE		FALSE
HGF	rs672316	9	136138125	NA	0.4373	NA	1.215e-10	NA	-0.04739	NA	-0.3409	9.74159e-08	Y		TRUE		FALSE
HGF	rs687289	9	136137106	NA	0.003834	NA	2.284e-52	NA	0.1656	NA	0.7384	9.90051e-41	Y		TRUE		FALSE
HGF	rs688976	9	136136770	NA	0.5372	NA	1.824e-08	NA	-0.0396	NA	-0.3058	3.83982e-06			TRUE
HGF	rs7853989	9	136131592	NA	0.08842	NA	5.997e-10	NA	0.1542	NA	0.4876	7.57216e-09	Y		TRUE		FALSE
HGF	rs7857390	9	136128546	NA	0.02018	NA	5.008e-14	NA	-0.1347	NA	-0.3679	7.17204e-13	Y		TRUE		FALSE
HGF	rs8082436	17	35250149	NA	0.6243	NA	4.667e-06	NA	0.02815	NA	0.2386	0.00017686			TRUE
HGF	rs8176682	9	136139297	NA	0.01744	NA	2.989e-14	NA	-0.1384	NA	-0.3699	3.8658e-13	Y		TRUE		FALSE
HGF	rs8176694	9	136137646	NA	0.8046	NA	2.904e-06	NA	-0.01814	NA	-0.283	0.000248748			TRUE
HGF	rs8176717	9	136133034	NA	0.5489	NA	1.935e-09	NA	-0.03855	NA	-0.327	1.014e-06			TRUE
HGF	rs8176722	9	136132754	NA	0.06814	NA	1.064e-09	NA	0.1624	NA	0.4855	7.8006e-09			TRUE
HGF	rs8176732	9	136132303	NA	0.5667	NA	1.935e-09	NA	-0.03684	NA	-0.327	1.10853e-06			TRUE
HGF	rs8176743	9	136131415	NA	0.02048	NA	4.889e-15	NA	0.2321	NA	0.6794	1.42109e-13	Y		TRUE		FALSE
HGF	rs8176746	9	136131322	NA	0.01842	NA	5.14e-15	NA	0.236	NA	0.6786	1.1724e-13	Y		TRUE		FALSE
HGF	rs8176749	9	136131188	NA	0.02048	NA	5.14e-15	NA	0.2321	NA	0.6786	1.46105e-13	Y		TRUE		FALSE
HGF	rs9411381	9	136156067	NA	0.9237	NA	9.372e-09	NA	-0.006864	NA	-0.3556	1.3059e-05			TRUE
HP	rs1035559	16	72031860	NA	2.101e-09	NA	1.298e-06	NA	-0.348	NA	-0.238	3.04201e-14			TRUE
HP	rs1050362	16	72130815	NA	7.603e-10	NA	5.452e-09	NA	-0.3738	NA	-0.2898	1.49162e-17		Y	TRUE	TRUE
HP	rs10505135	8	111051403	NA	4.462e-06	NA	0.762	NA	0.2776	NA	0.01567	0.00107035			TRUE
HP	rs1159338	1	83338349	NA	0.4126	NA	6.476e-07	NA	0.04695	NA	-0.2369	0.00147591			FALSE
HP	rs11864453	16	72050480	NA	4.261e-08	NA	6.944e-07	NA	-0.3187	NA	-0.2449	1.99396e-13			TRUE
HP	rs13187321	5	37896640	NA	0.9591	NA	5.906e-07	NA	0.007414	NA	-0.5351	0.000213619			FALSE
HP	rs13234712	7	119579473	NA	4.86e-07	NA	0.4566	NA	0.2888	NA	-0.03716	0.00540465			FALSE
HP	rs1372992	8	129597659	NA	0.7609	NA	6.574e-07	NA	-0.02067	NA	0.2977	0.000431704			FALSE
HP	rs1424241	16	72078907	NA	1.587e-08	NA	1.304e-11	NA	0.4206	NA	0.4348	6.04822e-19	Y		TRUE		TRUE
HP	rs1440445	1	83461181	NA	0.6875	NA	4.507e-07	NA	0.0235	NA	-0.2423	0.000450971			FALSE
HP	rs1562487	3	134407891	NA	0.7527	NA	1.838e-06	NA	-0.02243	NA	-0.2905	0.000158086			TRUE
HP	rs1681375	8	90093241	NA	0.6362	NA	8.549e-06	NA	-0.08513	NA	-0.6377	0.00026188			TRUE
HP	rs17102398	10	85434656	NA	0.6049	NA	5.454e-07	NA	0.1476	NA	-0.9918	0.000662727			FALSE
HP	rs17604349	16	72210865	NA	9.691e-07	NA	4.518e-06	NA	0.3652	NA	0.282	2.38456e-11			TRUE
HP	rs1820248	16	72039605	NA	8.269e-07	NA	1.333e-06	NA	0.3282	NA	0.2593	5.66702e-12			TRUE
HP	rs2074626	16	72139184	NA	7.603e-10	NA	5.352e-09	NA	-0.3738	NA	-0.2905	1.46545e-17		Y	TRUE	TRUE
HP	rs2240243	16	72137561	NA	1.321e-09	NA	4.318e-09	NA	-0.3687	NA	-0.2916	1.921e-17			TRUE
HP	rs2303285	16	72124495	NA	7.59e-06	NA	5.442e-05	NA	-0.2615	NA	-0.1925	2.10309e-09			TRUE
HP	rs2402377	14	94423922	NA	0.2551	NA	5.611e-06	NA	0.06448	NA	-0.213	0.00830995			FALSE
HP	rs4788605	16	72154682	NA	1.039e-06	NA	2.62e-07	NA	0.3918	NA	0.3442	1.31317e-12			TRUE
HP	rs6539951	16	86555583	NA	4.254e-06	NA	0.3357	NA	-0.3552	NA	-0.06213	0.000162201			TRUE
HP	rs6680	16	72146570	NA	1.412e-08	NA	1.396e-07	NA	-0.3373	NA	-0.2556	1.33227e-14			TRUE
HP	rs675241	13	51328797	NA	9.091e-06	NA	0.2917	NA	0.3465	NA	0.06791	0.000188845			TRUE
HP	rs7184169	16	72152933	NA	2.951e-07	NA	3.482e-07	NA	-0.3449	NA	-0.287	5.44675e-13			TRUE
HP	rs7576048	2	28448282	NA	0.1423	NA	4.864e-06	NA	0.08749	NA	-0.2288	0.0144541			FALSE
HP	rs846427	7	119493570	NA	2.565e-06	NA	0.02552	NA	-0.2744	NA	0.1105	0.147143			FALSE
ICAM1	rs10140830	14	98220751	NA	6.569e-06	NA	0.6758	NA	0.2777	NA	-0.01982	0.00738229			FALSE
ICAM1	rs10912501	1	172921727	NA	7.493e-06	NA	0.575	NA	0.2532	NA	-0.02465	0.0106898			FALSE
ICAM1	rs12041194	1	153714252	NA	0.8208	NA	3.505e-06	NA	-0.01324	NA	-0.2022	0.000293793			TRUE
ICAM1	rs12893126	14	98217929	NA	7.875e-06	NA	0.6963	NA	0.269	NA	0.01755	0.00112549			TRUE
ICAM1	rs17120999	1	61162380	NA	0.03149	NA	7.316e-06	NA	-0.183	NA	0.2706	0.0538981			FALSE
ICAM1	rs2467041	2	199231431	NA	2.013e-06	NA	0.03124	NA	-0.2909	NA	0.09351	0.123125			FALSE
ICAM1	rs6140526	20	860802	NA	7.932e-06	NA	0.06184	NA	-0.2926	NA	-0.09321	1.28953e-05			TRUE
ICAM1	rs7550138	1	153690013	NA	0.8187	NA	2.529e-06	NA	-0.01296	NA	-0.2011	0.000240058			TRUE
ICAM1	rs7552428	1	153696665	NA	0.802	NA	2.743e-06	NA	-0.01423	NA	-0.2003	0.000238299			TRUE
IgA	rs10417470	19	32204311	NA	2.807e-06	NA	0.4357	NA	0.2948	NA	0.04256	0.000222915			TRUE
IgA	rs10501257	11	41280710	NA	0.3763	NA	4.581e-06	NA	-0.1011	NA	-0.4674	5.92344e-05			TRUE
IgA	rs11663396	18	35835503	NA	3.755e-06	NA	0.9837	NA	0.608	NA	-0.002137	0.00226337			FALSE
IgA	rs16845737	2	133784184	NA	0.1006	NA	1.013e-06	NA	0.1351	NA	0.3821	2.06246e-06			TRUE
IgA	rs1898562	2	133792119	NA	0.09829	NA	2.085e-07	NA	0.1361	NA	0.4012	6.17596e-07			TRUE
IgA	rs203329	12	120209678	NA	2.088e-07	NA	0.3502	NA	-0.2876	NA	-0.04872	3.38669e-05			TRUE
IgA	rs203364	12	120215069	NA	7.344e-06	NA	0.2908	NA	0.2549	NA	-0.05509	0.000170973			FALSE
IgA	rs2240310	12	120221636	NA	4.016e-06	NA	0.5054	NA	0.2601	NA	0.03436	0.000374258			TRUE
IgA	rs2268645	6	39043992	NA	0.1197	NA	9.748e-06	NA	0.164	NA	-0.4398	0.0228311			FALSE
IgA	rs235725	20	6792145	NA	0.1797	NA	1.839e-06	NA	0.0775	NA	-0.2435	0.00739339			FALSE
IgA	rs2699783	2	66258701	NA	0.4292	NA	3.728e-06	NA	-0.07939	NA	0.4165	0.00328887			FALSE
IgA	rs271978	20	58031052	NA	1.123e-06	NA	0.4237	NA	-0.2724	NA	0.03958	0.00848472			FALSE
IgA	rs2893796	12	120051269	NA	2.695e-07	NA	0.1638	NA	0.286	NA	0.07164	8.44751e-06			TRUE
IgA	rs4245112	11	132706625	NA	0.623	NA	5.402e-06	NA	-0.02924	NA	-0.2367	0.000192828			TRUE
IgA	rs4278423	10	2670553	NA	6.027e-06	NA	0.6999	NA	-0.39	NA	0.03009	0.00663792			FALSE
IgA	rs4780177	15	34046635	NA	8.522e-06	NA	0.6738	NA	-0.2617	NA	0.02164	0.00831601			FALSE
IgA	rs6490269	12	120207175	NA	6.905e-08	NA	0.5083	NA	0.2975	NA	0.03427	4.62483e-05			TRUE
IgA	rs7079384	10	2692656	NA	6.027e-06	NA	0.6754	NA	-0.39	NA	0.03264	0.00715428			FALSE
IgA	rs7131914	12	120155577	NA	5.51e-06	NA	0.1089	NA	-0.2518	NA	-0.08344	2.50012e-05			TRUE
IgA	rs7421656	2	195352886	NA	0.4326	NA	1.364e-06	NA	0.04611	NA	0.2606	3.57942e-05			TRUE
IgA	rs7730747	5	132423969	NA	0.8097	NA	8.13e-06	NA	0.03829	NA	-0.6993	0.00148206			FALSE
IgA	rs904654	12	120189888	NA	6.502e-07	NA	0.3942	NA	-0.2756	NA	-0.04452	8.10989e-05			TRUE
IgA	rs904655	12	120189879	NA	6.569e-06	NA	0.1757	NA	-0.2517	NA	-0.07068	6.26068e-05			TRUE
IgE	rs12555916	9	74381599	7.19487e-06	NA	0.945372	NA	-0.410797	NA	-0.00584598	NA	0.00245228			TRUE
IgE	rs13277113	8	11349186	2.36734e-07	NA	0.605606	NA	-0.361277	NA	0.0380216	NA	0.00234341			FALSE
IgE	rs2092651	1	55874426	6.1937e-06	NA	0.24811	NA	0.267075	NA	0.0743384	NA	0.000111966			TRUE
IgE	rs2234216	13	45914957	0.346598	NA	9.28246e-06	NA	0.0571832	NA	-0.301379	NA	0.00710004			FALSE
IgE	rs2289123	11	89224718	6.92629e-06	NA	0.710761	NA	-0.316786	NA	-0.0296695	NA	0.00111132			TRUE
IgE	rs2618476	8	11352541	1.76101e-06	NA	0.422101	NA	-0.329895	NA	0.058254	NA	0.0101531			FALSE
IgE	rs2736340	8	11343973	3.67252e-07	NA	0.672817	NA	-0.352568	NA	0.0311287	NA	0.00222556			FALSE
IgE	rs2835699	21	38721309	0.728322	NA	9.03079e-06	NA	0.0222383	NA	0.282684	NA	0.000382937			TRUE
IgE	rs3122713	1	212799870	4.60602e-06	NA	0.0346867	NA	0.406818	NA	0.187605	NA	3.82959e-06			TRUE
IgE	rs4836555	9	129670028	0.43621	NA	5.44482e-06	NA	-0.0490122	NA	0.31324	NA	0.00391393			FALSE
IgE	rs6007434	22	45446930	4.498e-06	NA	0.368279	NA	0.285253	NA	0.0597843	NA	0.000202753			TRUE
IgE	rs7330701	13	45910139	0.530545	NA	7.15787e-06	NA	0.0376746	NA	-0.293597	NA	0.00325934			FALSE
IgE	rs7814834	8	11387861	4.49073e-06	NA	0.121971	NA	0.278204	NA	-0.0992274	NA	0.0591793			FALSE
IgE	rs9595305	13	45912634	0.530545	NA	7.15787e-06	NA	0.0376746	NA	-0.293597	NA	0.00325934			FALSE
IgE	rs9819059	3	11891529	4.7988e-06	NA	0.380349	NA	0.266979	NA	0.0577813	NA	0.000223393			TRUE
IgM	rs10800771	1	201240182	NA	0.1444	NA	3.91e-06	NA	-0.09039	NA	-0.2541	9.78018e-06			TRUE
IgM	rs11080286	17	32922993	NA	9.537e-07	NA	0.7103	NA	0.3188	NA	-0.02235	0.00293816			FALSE
IgM	rs12868425	13	80755752	NA	5.613e-07	NA	0.8068	NA	-0.4218	NA	-0.01773	0.000459331			TRUE
IgM	rs1332286	9	28328038	NA	2.527e-06	NA	0.6376	NA	-0.2906	NA	-0.02422	0.00051078			TRUE
IgM	rs1600223	11	127293049	NA	0.4332	NA	5.439e-06	NA	0.05589	NA	-0.3038	0.00395424			FALSE
IgM	rs2836180	21	39551232	NA	0.5813	NA	7.005e-06	NA	0.1256	NA	0.7674	0.000193237			TRUE
IgM	rs313841	19	47223949	NA	0.2799	NA	5.47e-06	NA	-0.08937	NA	0.3464	0.00720616			FALSE
IgM	rs4915501	1	201239651	NA	0.1444	NA	5.427e-06	NA	-0.09039	NA	-0.2504	1.23851e-05			TRUE
IgM	rs6517451	21	39581136	NA	0.5813	NA	7.005e-06	NA	0.1256	NA	0.7674	0.000193237			TRUE
IgM	rs8131705	21	39576807	NA	0.5813	NA	7.005e-06	NA	0.1256	NA	0.7674	0.000193237			TRUE
IgM	rs838308	12	114944187	NA	8.087e-06	NA	0.1586	NA	-0.3291	NA	0.0851	0.0565695			FALSE
IgM	rs9321194	6	130175138	NA	0.7779	NA	2.189e-06	NA	-0.01796	NA	0.2609	0.000788601			FALSE
IgM	rs9402186	6	130171667	NA	0.396	NA	1.535e-06	NA	0.05984	NA	0.2808	3.16367e-05			TRUE
IL12B	rs10045431	5	158814533	3.96822e-05	NA	6.05813e-07	NA	-0.269722	NA	-0.260601	NA	1.05093e-10			TRUE
IL12B	rs10871454	16	31048079	0.432603	NA	3.47259e-06	NA	0.0480099	NA	0.216625	NA	6.53635e-05			TRUE
IL12B	rs10941609	5	43093541	0.915365	NA	7.28947e-07	NA	0.00776548	NA	0.288902	NA	0.000159123			TRUE
IL12B	rs11059307	12	128151595	0.598959	NA	2.70042e-06	NA	0.0322906	NA	-0.2265	NA	0.00156132			FALSE
IL12B	rs11150604	16	31037020	0.437102	NA	4.60651e-06	NA	0.047604	NA	0.213592	NA	7.99388e-05			TRUE
IL12B	rs11858281	15	23075222	0.0873772	NA	9.25129e-06	NA	0.345677	NA	0.644037	NA	8.33578e-06			TRUE
IL12B	rs12128469	1	7375258	3.24388e-06	NA	0.214072	NA	0.304766	NA	-0.0663451	NA	0.0312646			FALSE
IL12B	rs12644406	4	149537415	0.934604	NA	6.45215e-06	NA	-0.00579832	NA	-0.249473	NA	0.000602453			TRUE
IL12B	rs1579942	15	95481626	2.45668e-06	NA	0.962381	NA	-0.592074	NA	-0.0044161	NA	0.00156835			TRUE
IL12B	rs16948856	16	78946587	4.80016e-06	NA	0.249075	NA	0.343032	NA	-0.069135	NA	0.0298299			FALSE
IL12B	rs17388292	9	71189502	0.25168	NA	7.15734e-06	NA	-0.158138	NA	0.456681	NA	0.00941932			FALSE
IL12B	rs2116992	4	101320412	0.393574	NA	9.72185e-06	NA	0.0806014	NA	0.357096	NA	0.000106494			TRUE
IL12B	rs2219191	4	159319980	0.962287	NA	8.85846e-06	NA	-0.00604872	NA	0.429187	NA	0.000990973			FALSE
IL12B	rs2303222	16	31085470	0.451124	NA	4.92827e-06	NA	0.0460102	NA	0.211001	NA	8.87616e-05			TRUE
IL12B	rs2359612	16	31103796	0.463159	NA	3.3481e-06	NA	0.0450154	NA	0.216527	NA	7.36117e-05			TRUE
IL12B	rs242596	4	101383092	0.350699	NA	9.08034e-06	NA	0.0906381	NA	0.366225	NA	8.10273e-05			TRUE
IL12B	rs2856	20	25433536	0.0140149	NA	6.89012e-06	NA	-0.147128	NA	-0.203303	NA	5.89414e-07			TRUE
IL12B	rs3099087	8	96703930	0.202617	NA	1.87286e-06	NA	0.0827546	NA	0.241844	NA	1.02631e-05			TRUE
IL12B	rs347027	1	91618766	0.803207	NA	2.36906e-06	NA	0.0157751	NA	0.233968	NA	0.000219148			TRUE
IL12B	rs4815438	20	25606369	7.04231e-06	NA	0.05926	NA	-0.289668	NA	-0.101678	NA	1.12258e-05			TRUE
IL12B	rs4889606	16	31011183	0.596245	NA	5.30941e-06	NA	0.0325087	NA	0.212477	NA	0.000171837			TRUE
IL12B	rs6107104	20	25922993	6.69091e-06	NA	0.049859	NA	-0.282636	NA	-0.100665	NA	8.37471e-06			TRUE
IL12B	rs6471554	8	96675932	0.217354	NA	5.41258e-07	NA	0.0850484	NA	0.276404	NA	4.91203e-06			TRUE
IL12B	rs749671	16	31088347	0.359519	NA	8.35977e-06	NA	0.0561948	NA	0.20979	NA	8.09758e-05			TRUE
IL12B	rs8050894	16	31104509	0.461422	NA	3.62737e-06	NA	0.0449643	NA	0.213765	NA	7.62372e-05			TRUE
IL12B	rs9923231	16	31107689	0.463159	NA	3.3481e-06	NA	0.0450154	NA	0.216527	NA	7.36117e-05			TRUE
IL12B	rs9934438	16	31104878	0.463159	NA	3.3481e-06	NA	0.0450154	NA	0.216527	NA	7.36117e-05			TRUE
IL15	rs12583451	13	57501413	5.42097e-06	NA	0.900405	NA	0.68656	NA	0.026762	NA	0.00187136			TRUE
IL15	rs35122961	7	141110923	7.22262e-06	NA	0.915224	NA	0.290418	NA	0.00728542	NA	0.00223563			TRUE
IL15	rs517665	18	60610554	3.96917e-06	NA	0.656074	NA	-0.29403	NA	0.0324014	NA	0.00643759			FALSE
IL15	rs5746474	22	18245932	0.752201	NA	7.20871e-06	NA	-0.0212383	NA	-0.370139	NA	0.000361506			TRUE
IL15	rs5747351	22	18246375	0.710664	NA	7.06135e-06	NA	-0.0250392	NA	-0.371195	NA	0.000308836			TRUE
IL15	rs6487088	12	20588382	0.585396	NA	8.61188e-06	NA	0.044775	NA	0.387151	NA	0.000223636			TRUE
IL15	rs762084	14	25182697	7.38816e-06	NA	0.560222	NA	0.323157	NA	0.0463109	NA	0.000649744			TRUE
IL16	rs10783827	12	57854311	NA	0.591	NA	3.391e-06	NA	-0.03295	NA	0.2305	0.00182219			FALSE
IL16	rs11073001	15	81592802	NA	5.883e-10	NA	1.406e-16	NA	-0.4692	NA	-0.4771	3.81047e-25	Y	Y	TRUE	TRUE	TRUE
IL16	rs11556218	15	81598269	NA	7.679e-31	NA	3.462e-43	NA	-1.171	NA	-1.085	1.68416e-72	Y	Y	TRUE	TRUE	TRUE
IL16	rs11857713	15	81591265	NA	3.699e-25	NA	2.404e-40	NA	-1.132	NA	-1.131	8.13048e-64	Y	Y	TRUE	TRUE	TRUE
IL16	rs12343458	9	516413	NA	1.542e-06	NA	0.334	NA	-0.3973	NA	-0.06026	9.13186e-05			TRUE
IL16	rs12343559	9	516638	NA	2.215e-06	NA	0.2649	NA	-0.3922	NA	-0.06981	7.05286e-05			TRUE
IL16	rs1576334	9	22442343	NA	7.08e-06	NA	0.67	NA	0.3589	NA	0.02919	0.000967744			TRUE
IL16	rs16906084	9	22430804	NA	3.324e-06	NA	0.6548	NA	0.3678	NA	0.0305	0.000629746			TRUE
IL16	rs179198	16	19298828	NA	0.1615	NA	6.399e-06	NA	0.08408	NA	0.2154	1.66882e-05			TRUE
IL16	rs1803275	15	81598416	NA	6.708e-31	NA	3.462e-43	NA	-1.171	NA	-1.085	1.47123e-72	Y	Y	TRUE	TRUE	TRUE
IL16	rs1928415	9	517715	NA	4.031e-07	NA	0.4086	NA	-0.4096	NA	-0.0494	6.8696e-05			TRUE
IL16	rs1937261	1	234131370	NA	0.3709	NA	9.849e-06	NA	0.0633	NA	0.2427	9.58649e-05			TRUE
IL16	rs2228224	12	57865321	NA	0.6615	NA	9.8e-07	NA	-0.0263	NA	0.2366	0.000742085			FALSE
IL16	rs2277316	12	57869486	NA	0.5527	NA	1.743e-06	NA	-0.03694	NA	0.2398	0.0014638			FALSE
IL16	rs2277317	12	57869476	NA	0.5527	NA	9.043e-07	NA	-0.03694	NA	0.246	0.00104108			FALSE
IL16	rs288579	16	62577626	NA	0.1247	NA	5.305e-06	NA	0.1555	NA	-0.341	0.0169063			FALSE
IL16	rs2889103	2	196360157	NA	0.8491	NA	2.687e-06	NA	0.01847	NA	-0.3565	0.000676791			FALSE
IL16	rs3782126	12	57856933	NA	0.9304	NA	3.044e-06	NA	-0.005415	NA	0.2327	0.000596615			FALSE
IL16	rs3825077	12	57856014	NA	0.6941	NA	1.592e-06	NA	-0.02338	NA	0.2292	0.000877074			FALSE
IL16	rs3848180	15	81596590	NA	0.0002854	NA	1.055e-15	NA	-0.2107	NA	-0.3698	2.03233e-17	Y		TRUE		FALSE
IL16	rs4760259	12	57860826	NA	0.5757	NA	9.04e-07	NA	-0.03478	NA	0.2474	0.000960563			FALSE
IL16	rs4778636	15	81591639	NA	9.295e-31	NA	3.462e-43	NA	-1.172	NA	-1.085	2.05756e-72	Y	Y	TRUE	TRUE	TRUE
IL16	rs4778640	15	81604131	NA	1.155e-10	NA	1.885e-11	NA	-1.054	NA	-0.8305	7.01424e-21	Y	Y	TRUE	TRUE	TRUE
IL16	rs8023333	15	83236050	NA	0.9394	NA	5.413e-06	NA	-0.006057	NA	-0.2847	0.000554323			TRUE
IL16	rs80272	22	33224779	NA	0.3839	NA	9.036e-06	NA	0.07291	NA	0.2987	9.66848e-05			TRUE
IL16	rs9905064	17	54167604	NA	7.628e-06	NA	0.4486	NA	0.2571	NA	-0.03519	0.0164339			FALSE
IL18	rs10208246	2	32386659	NA	0.01832	NA	3.371e-06	NA	0.1312	NA	0.2102	4.61168e-07			TRUE
IL18	rs10426710	19	12401714	NA	8.084e-06	NA	0.02067	NA	0.3622	NA	0.1508	2.69841e-06			TRUE
IL18	rs10439444	2	32183767	NA	0.125	NA	6.99e-06	NA	0.0866	NA	0.2001	1.18644e-05			TRUE
IL18	rs11180075	12	74874907	NA	0.7578	NA	3.662e-06	NA	-0.02196	NA	-0.2721	0.000239686			TRUE
IL18	rs11214178	11	112230073	NA	0.1088	NA	6.429e-06	NA	0.0952	NA	0.2129	8.9864e-06			TRUE
IL18	rs11691939	2	32339561	NA	0.0003567	NA	3.631e-07	NA	-0.2298	NA	-0.2742	6.61551e-10			TRUE
IL18	rs11695295	2	31973127	NA	0.01675	NA	3.16e-06	NA	-0.1516	NA	-0.2474	3.90138e-07			TRUE
IL18	rs11904162	2	32070489	NA	0.02857	NA	3.316e-06	NA	-0.14	NA	-0.243	8.15064e-07			TRUE
IL18	rs12470143	2	31763558	NA	0.172	NA	7.441e-06	NA	0.07834	NA	0.2055	2.05885e-05			TRUE
IL18	rs12614686	2	32363171	NA	0.0009817	NA	7.871e-07	NA	-0.2025	NA	-0.2488	4.06433e-09			TRUE
IL18	rs12991444	2	32265125	NA	0.000499	NA	7.313e-07	NA	-0.2232	NA	-0.266	1.79437e-09			TRUE
IL18	rs1608539	2	13687188	NA	8.441e-06	NA	0.2563	NA	0.2682	NA	-0.05409	0.0352064			FALSE
IL18	rs17732457	5	56301089	NA	2.824e-06	NA	0.8545	NA	0.3058	NA	-0.009388	0.00297451			FALSE
IL18	rs17732494	5	56301267	NA	6.498e-06	NA	0.6924	NA	0.2618	NA	-0.01826	0.00701106			FALSE
IL18	rs2043055	11	112031624	NA	9.099e-06	NA	0.002397	NA	0.2649	NA	0.1507	1.84568e-07			TRUE
IL18	rs206811	2	31636915	NA	0.05616	NA	1.793e-06	NA	-0.1174	NA	-0.2378	1.29895e-06			TRUE
IL18	rs206816	2	31644983	NA	0.08564	NA	9.798e-07	NA	-0.1035	NA	-0.2392	1.56194e-06			TRUE
IL18	rs206860	2	31622804	NA	0.2643	NA	1.62e-06	NA	-0.07049	NA	-0.2616	1.44082e-05			TRUE
IL18	rs212689	2	32437338	NA	0.002511	NA	7.978e-06	NA	-0.1954	NA	-0.2425	8.9798e-08			TRUE
IL18	rs212701	2	32444054	NA	0.002136	NA	5.177e-07	NA	-0.1785	NA	-0.244	6.91927e-09			TRUE
IL18	rs212736	2	32473126	NA	0.001155	NA	5.034e-06	NA	-0.2164	NA	-0.2543	2.54181e-08			TRUE
IL18	rs212761	2	32429288	NA	0.0004319	NA	3.715e-07	NA	-0.2269	NA	-0.2739	8.41511e-10			TRUE
IL18	rs218990	1	37136762	NA	8.614e-06	NA	0.7407	NA	0.2645	NA	-0.01563	0.00681096			FALSE
IL18	rs2268796	2	31782280	NA	0.003844	NA	9.215e-08	NA	-0.1715	NA	-0.2592	3.34203e-09			TRUE
IL18	rs2365555	2	32280699	NA	0.000688	NA	9.512e-09	NA	-0.2004	NA	-0.277	5.90596e-11			TRUE
IL18	rs3106727	19	12374905	NA	8.084e-06	NA	0.02067	NA	0.3622	NA	0.1508	2.69841e-06			TRUE
IL18	rs34197800	2	32389646	NA	0.0002898	NA	2.271e-07	NA	-0.2335	NA	-0.2779	3.45273e-10			TRUE
IL18	rs3769602	2	32381829	NA	0.0006984	NA	7.871e-07	NA	-0.208	NA	-0.2488	2.77198e-09			TRUE
IL18	rs3769604	2	32322495	NA	0.0005125	NA	6.31e-09	NA	-0.2019	NA	-0.2784	2.91784e-11			TRUE
IL18	rs3902131	3	169628469	NA	0.8598	NA	7.626e-06	NA	0.03772	NA	-0.9558	0.00123356			FALSE
IL18	rs410469	2	32476992	NA	0.0002939	NA	8.863e-07	NA	-0.234	NA	-0.263	1.20172e-09			TRUE
IL18	rs455060	2	32475109	NA	0.001633	NA	1.463e-07	NA	-0.1835	NA	-0.2547	1.71008e-09			TRUE
IL18	rs467523	2	32301631	NA	0.01405	NA	1.588e-06	NA	0.1374	NA	0.2172	1.77824e-07			TRUE
IL18	rs4937300	11	112218097	NA	0.0002923	NA	2.611e-06	NA	-0.2136	NA	-0.2215	3.23098e-09			TRUE
IL18	rs4952220	2	31765556	NA	0.01288	NA	2.576e-07	NA	-0.148	NA	-0.2505	3.69717e-08			TRUE
IL18	rs553464	2	31931623	NA	0.005555	NA	2.322e-06	NA	-0.1714	NA	-0.2375	7.72032e-08			TRUE
IL18	rs5744256	11	112022848	NA	0.0005735	NA	2.018e-06	NA	-0.2217	NA	-0.2507	5.21255e-09			TRUE
IL18	rs6863639	5	56289473	NA	7.192e-06	NA	0.9399	NA	0.2677	NA	0.003503	0.0024104			TRUE
IL18	rs7281094	21	44874702	NA	0.8489	NA	7.825e-06	NA	-0.01902	NA	-0.3842	0.000519473			TRUE
IL18	rs7533162	1	37084522	NA	8.117e-06	NA	0.5512	NA	0.2591	NA	-0.02801	0.0119049			FALSE
IL18	rs7562653	2	32478629	NA	0.0003493	NA	1.117e-06	NA	-0.2309	NA	-0.2606	1.78868e-09			TRUE
IL18	rs7575607	2	31640455	NA	0.06868	NA	1.174e-06	NA	-0.1106	NA	-0.2358	1.26308e-06			TRUE
IL18	rs7577696	2	32278782	NA	0.0004008	NA	3.506e-09	NA	-0.2053	NA	-0.2832	1.31379e-11			TRUE
IL18	rs7581340	2	32337391	NA	0.0006468	NA	2.544e-09	NA	-0.1992	NA	-0.2846	1.79361e-11			TRUE
IL18	rs7581432	2	32395315	NA	0.09255	NA	2.666e-06	NA	-0.09541	NA	-0.2128	3.68077e-06			TRUE
IL18BP	rs10841847	12	8687812	NA	8.4e-06	NA	0.3895	NA	0.2638	NA	-0.0321	0.0207695			FALSE
IL18BP	rs10841856	12	8692843	NA	4.408e-06	NA	0.4309	NA	0.2696	NA	-0.02957	0.0140028			FALSE
IL18BP	rs11937968	4	28692384	NA	0.4206	NA	5.294e-06	NA	-0.07737	NA	0.2817	0.00406336			FALSE
IL18BP	rs12432732	14	83648153	NA	0.6153	NA	2.384e-06	NA	-0.06119	NA	-0.3475	0.000103736			TRUE
IL18BP	rs12909360	15	63013949	NA	5.979e-06	NA	0.2358	NA	0.2708	NA	0.04378	0.000100769			TRUE
IL18BP	rs16880729	4	28525185	NA	0.2427	NA	4.446e-06	NA	-0.1175	NA	0.2964	0.00781644			FALSE
IL18BP	rs16880871	4	28634864	NA	0.3826	NA	1.168e-06	NA	-0.08231	NA	0.2913	0.00222122			FALSE
IL18BP	rs16880901	4	28665838	NA	0.3766	NA	1.505e-06	NA	-0.08391	NA	0.2924	0.0025794			FALSE
IL18BP	rs17082951	4	54393115	NA	8.244e-06	NA	0.9565	NA	0.2805	NA	-0.002215	0.00354126			FALSE
IL18BP	rs2807218	13	89526597	NA	7.04e-06	NA	0.1921	NA	-0.3347	NA	0.06044	0.0451403			FALSE
IL18BP	rs2947029	11	6288282	NA	0.43	NA	8.292e-06	NA	0.0459	NA	0.1671	0.000113636			TRUE
IL18BP	rs705919	16	27906194	NA	1.556e-06	NA	0.2582	NA	0.2726	NA	-0.04107	0.0189724			FALSE
IL18BP	rs7151884	14	58425827	NA	9.984e-06	NA	0.3184	NA	-0.2956	NA	0.04243	0.0289039			FALSE
IL18BP	rs7642356	3	70224184	NA	6.455e-06	NA	0.2142	NA	-0.402	NA	0.07609	0.0388898			FALSE
IL18BP	rs796183	13	89705005	NA	8.964e-06	NA	0.2171	NA	-0.3351	NA	0.05746	0.0430456			FALSE
IL18BP	rs9379421	6	22556254	NA	0.5952	NA	3.776e-06	NA	0.04362	NA	-0.2344	0.001885			FALSE
IL1RN	rs10046797	9	14833003	0.671374	NA	4.57139e-06	NA	0.0336268	NA	0.259745	NA	0.00020675			TRUE
IL1RN	rs11247847	1	26357656	4.4427e-06	NA	0.90765	NA	0.369881	NA	0.00665172	NA	0.00173525			TRUE
IL1RN	rs11768650	7	101200628	0.57929	NA	6.56313e-06	NA	-0.0549136	NA	-0.301181	NA	0.000183223			TRUE
IL1RN	rs17674109	5	31106256	0.357059	NA	4.79738e-06	NA	-0.07015	NA	-0.24786	NA	5.51469e-05			TRUE
IL1RN	rs2132441	1	147062571	7.28152e-06	NA	0.588797	NA	0.482091	NA	-0.0422987	NA	0.0101175			FALSE
IL1RN	rs2802315	1	26362194	3.13142e-06	NA	0.850721	NA	0.375537	NA	-0.0108226	NA	0.00315032			FALSE
IL1RN	rs3825023	11	18270669	0.424251	NA	3.62254e-06	NA	-0.127542	NA	-0.534737	NA	6.42679e-05			TRUE
IL1RN	rs4320084	3	54149801	0.256719	NA	4.90084e-06	NA	-0.0990731	NA	-0.271214	NA	3.03544e-05			TRUE
IL1RN	rs4659404	1	26365374	4.84208e-06	NA	0.984427	NA	0.368821	NA	0.00111339	NA	0.00229482			TRUE
IL1RN	rs4926248	19	13383313	0.744996	NA	2.82884e-06	NA	-0.0253796	NA	0.251376	NA	0.000984316			FALSE
IL1RN	rs4926249	19	13383347	0.778849	NA	4.05649e-06	NA	-0.0218573	NA	0.247329	NA	0.00110325			FALSE
IL1RN	rs6134754	20	13027457	0.508588	NA	1.254e-06	NA	-0.0552733	NA	0.280347	NA	0.00142737			FALSE
IL1RN	rs6695965	1	147060091	5.54683e-06	NA	0.334751	NA	0.505624	NA	-0.0828998	NA	0.0219551			FALSE
IL1RN	rs6894827	5	157765934	0.60911	NA	8.67954e-06	NA	-0.0394606	NA	0.240051	NA	0.00279374			FALSE
IL1RN	rs994834	2	58794665	0.332841	NA	6.73032e-06	NA	0.0715068	NA	-0.248732	NA	0.00646772			FALSE
IL23A	rs10484857	6	48674613	0.440403	NA	5.46821e-06	NA	-0.107601	NA	-0.403199	NA	9.11849e-05			TRUE
IL23A	rs1050289	12	10311166	4.41918e-06	NA	0.882513	NA	0.495648	NA	0.0117195	NA	0.00163484			TRUE
IL23A	rs10665	13	113752831	0.000274647	NA	2.73484e-07	NA	-0.464568	NA	-0.385479	NA	3.83995e-10			TRUE
IL23A	rs174049	5	142533985	7.97851e-06	NA	0.205484	NA	0.32566	NA	0.0656489	NA	9.33397e-05			TRUE
IL23A	rs1755685	13	113757192	0.000424847	NA	8.92018e-07	NA	-0.442675	NA	-0.368113	NA	1.79788e-09			TRUE
IL23A	rs2016740	4	112880414	7.42259e-06	NA	0.55538	NA	0.346847	NA	0.0309648	NA	0.000638561			TRUE
IL23A	rs3093233	13	113758130	0.000355526	NA	8.92018e-07	NA	-0.450766	NA	-0.368113	NA	1.47841e-09			TRUE
IL23A	rs3093253	13	113774092	0.000234347	NA	9.94449e-06	NA	-0.504621	NA	-0.346955	NA	9.10626e-09			TRUE
IL23A	rs4797344	18	8985534	0.0488848	NA	7.04859e-06	NA	-0.180837	NA	0.270815	NA	0.0398094			FALSE
IL23A	rs6042	13	113770068	0.000184861	NA	2.14968e-06	NA	-0.486053	NA	-0.35321	NA	1.67882e-09			TRUE
IL23A	rs6046	13	113773159	0.000253746	NA	8.28851e-06	NA	-0.501818	NA	-0.349226	NA	8.28202e-09			TRUE
IL23A	rs6449249	4	16419618	0.363923	NA	9.83774e-06	NA	-0.0706288	NA	0.224366	NA	0.00682733			FALSE
IL23A	rs722052	4	112845980	3.01941e-06	NA	0.527017	NA	0.363442	NA	0.0328372	NA	0.000356447			TRUE
IL23A	rs7678991	4	112847457	3.88541e-06	NA	0.525952	NA	0.349871	NA	0.0311407	NA	0.000402634			TRUE
IL2RA	rs1073646	10	6164310	NA	0.006716	NA	2.201e-09	NA	0.1634	NA	0.2489	3.5161e-10			TRUE
IL2RA	rs10795763	10	6096199	NA	0.001052	NA	1.52e-09	NA	0.1933	NA	0.2345	2.1666e-11			TRUE
IL2RA	rs10905656	10	6086093	NA	0.0005516	NA	7.791e-07	NA	0.1992	NA	0.1919	2.12033e-09			TRUE
IL2RA	rs11256933	10	6173465	NA	1.211e-06	NA	2.313e-11	NA	-0.306	NA	-0.2861	2.22045e-16	Y		TRUE		TRUE
IL2RA	rs11594656	10	6122009	NA	0.0002673	NA	8.352e-16	NA	0.2376	NA	0.3497	1.59356e-17	Y		TRUE		FALSE
IL2RA	rs11598494	10	6178941	NA	1.392e-05	NA	4.132e-11	NA	0.2589	NA	0.2649	5.32907e-15	Y		TRUE		TRUE
IL2RA	rs12722489	10	6102012	NA	4.909e-07	NA	8.206e-15	NA	-0.3883	NA	-0.4172	2.94553e-20	Y		TRUE		TRUE
IL2RA	rs12722527	10	6077328	NA	4.454e-07	NA	5.571e-13	NA	-0.3897	NA	-0.3834	1.12127e-18	Y		TRUE		TRUE
IL2RA	rs12722561	10	6069893	NA	1.192e-07	NA	6.107e-13	NA	-0.4121	NA	-0.3832	2.83242e-19	Y		TRUE		TRUE
IL2RA	rs13381277	18	74318610	NA	8.884e-06	NA	0.09114	NA	0.5162	NA	0.129	2.53284e-05			TRUE
IL2RA	rs1452243	12	85171056	NA	0.8202	NA	1.575e-06	NA	0.01356	NA	0.1933	0.000181869			TRUE
IL2RA	rs1563021	2	50296401	NA	1.206e-06	NA	0.07205	NA	0.2858	NA	-0.07223	0.0607156			FALSE
IL2RA	rs1670003	12	85185474	NA	0.196	NA	3.646e-06	NA	0.08023	NA	0.1907	1.54415e-05			TRUE
IL2RA	rs17147986	10	6038478	NA	3.918e-07	NA	8.381e-13	NA	-0.3934	NA	-0.3762	1.40039e-18	Y		TRUE		TRUE
IL2RA	rs1983890	10	6178614	NA	0.0001275	NA	1.888e-10	NA	0.2222	NA	0.2529	2.71339e-13	Y		TRUE		TRUE
IL2RA	rs2104286	10	6099045	NA	5.893e-07	NA	1.042e-14	NA	-0.3171	NA	-0.3327	4.47998e-20	Y		TRUE		TRUE
IL2RA	rs2218942	12	85232076	NA	0.4372	NA	1.089e-06	NA	0.04437	NA	0.1878	3.13175e-05			TRUE
IL2RA	rs2256774	10	6097165	NA	0.003235	NA	1.161e-11	NA	0.1755	NA	0.2737	2.07856e-12	Y		TRUE		FALSE
IL2RA	rs3750671	10	6182423	NA	2.357e-07	NA	1.098e-12	NA	-0.3244	NA	-0.3016	1.02386e-18	Y		TRUE		TRUE
IL2RA	rs3763700	10	6181709	NA	0.000335	NA	1.518e-10	NA	0.2101	NA	0.2534	7.49623e-13	Y		TRUE		FALSE
IL2RA	rs3861561	2	50275078	NA	8.45e-07	NA	0.101	NA	0.2928	NA	-0.06675	0.0414696			FALSE
IL2RA	rs3930531	10	6143619	NA	0.001404	NA	3.275e-10	NA	0.1866	NA	0.254	9.0159e-12	Y		TRUE		FALSE
IL2RA	rs4641984	2	1314780	NA	0.02191	NA	2.279e-06	NA	-0.3056	NA	0.408	0.0438431			FALSE
IL2RA	rs4749926	10	6085312	NA	0.0002594	NA	2.699e-07	NA	0.2109	NA	0.2018	3.57108e-10			TRUE
IL2RA	rs4749955	10	6118966	NA	0.0001865	NA	2.005e-16	NA	-0.2178	NA	-0.3193	3.0563e-18	Y		TRUE		FALSE
IL2RA	rs4749997	10	6161781	NA	0.0176	NA	1.332e-07	NA	0.1421	NA	0.2137	3.35386e-08			TRUE
IL2RA	rs4884904	13	71380349	NA	0.9523	NA	4.243e-06	NA	-0.003933	NA	0.1977	0.000671279			FALSE
IL2RA	rs6602379	10	6073374	NA	4.618e-05	NA	8.243e-06	NA	0.2415	NA	0.1784	1.5503e-09			TRUE
IL2RA	rs6602398	10	6082953	NA	2.117e-06	NA	1.865e-09	NA	0.2813	NA	0.2523	2.13163e-14			TRUE
IL2RA	rs6602437	10	6130077	NA	0.0003598	NA	1.809e-09	NA	0.2094	NA	0.236	6.56408e-12			TRUE
IL2RA	rs6602450	10	6153297	NA	0.002402	NA	3.574e-10	NA	0.1795	NA	0.2638	1.99862e-11	Y		TRUE		FALSE
IL2RA	rs6748208	2	50298963	NA	4.027e-06	NA	0.2491	NA	0.2719	NA	-0.04689	0.0281686			FALSE
IL2RA	rs6887435	5	161454458	NA	0.4183	NA	7.487e-06	NA	-0.08608	NA	0.312	0.00486874			FALSE
IL2RA	rs7090512	10	6110829	NA	0.000201	NA	3.849e-12	NA	0.2308	NA	0.2844	1.79856e-14	Y		TRUE		FALSE
IL2RA	rs7090530	10	6110875	NA	0.008511	NA	1.532e-07	NA	0.1596	NA	0.2064	1.3655e-08			TRUE
IL2RA	rs7214351	17	68689945	NA	9.275e-06	NA	0.0689	NA	-0.2697	NA	-0.0759	1.68727e-05			TRUE
IL2RA	rs7297000	12	85227642	NA	0.4771	NA	5.181e-06	NA	0.04035	NA	0.1753	0.000103923			TRUE
IL2RA	rs7898880	10	6037553	NA	7.129e-07	NA	1.622e-10	NA	0.3198	NA	0.2866	6.66134e-16	Y		TRUE		TRUE
IL2RA	rs7900744	10	6065611	NA	1.175e-06	NA	2.296e-14	NA	-0.3392	NA	-0.3665	2.03382e-19	Y		TRUE		TRUE
IL2RA	rs7905816	10	6169272	NA	5.988e-06	NA	2.642e-11	NA	-0.291	NA	-0.2888	1.33227e-15	Y		TRUE		TRUE
IL2RA	rs7966788	12	85228816	NA	0.415	NA	1.376e-06	NA	0.04647	NA	0.1853	3.26304e-05			TRUE
IL2RA	rs7976801	12	85201306	NA	0.6763	NA	9.231e-06	NA	0.02439	NA	0.1762	0.000324898			TRUE
IL2RA	rs9663421	10	6055604	NA	1.022e-05	NA	1.518e-07	NA	0.272	NA	0.223	7.07745e-12			TRUE
IL6R	rs10047079	1	154468135	NA	1.513e-14	NA	1.13e-18	NA	-0.5389	NA	-0.5577	6.36839e-32	Y	Y	TRUE	TRUE	TRUE
IL6R	rs10796927	1	154630498	NA	1.576e-07	NA	5.407e-11	NA	0.3316	NA	0.3577	2.4891e-17	Y		TRUE		TRUE
IL6R	rs11208047	1	63311836	NA	3.187e-06	NA	0.9659	NA	0.2778	NA	-0.002195	0.00225574			FALSE
IL6R	rs11265622	1	154451420	NA	1.413e-14	NA	1.102e-19	NA	-0.4373	NA	-0.4648	6.03817e-33	Y	Y	TRUE	TRUE	TRUE
IL6R	rs1127311	1	154556663	NA	2.122e-06	NA	7.917e-05	NA	0.2572	NA	0.1967	1.078e-09			TRUE
IL6R	rs1127313	1	154556425	NA	1.976e-06	NA	7.917e-05	NA	0.2578	NA	0.1967	1.01803e-09			TRUE
IL6R	rs12044132	1	154462360	NA	1.07e-15	NA	3.623e-18	NA	0.6349	NA	0.5818	1.50942e-32	Y	Y	TRUE	TRUE	TRUE
IL6R	rs1209485	14	56959440	NA	0.5441	NA	8.887e-06	NA	0.0366	NA	0.2229	0.000191178			TRUE
IL6R	rs12568083	1	154455949	NA	1.413e-14	NA	1.242e-19	NA	-0.4373	NA	-0.4645	6.78677e-33	Y	Y	TRUE	TRUE	TRUE
IL6R	rs12750774	1	154516477	NA	2.252e-16	NA	1.504e-22	NA	0.4889	NA	0.5109	1.43068e-37	Y	Y	TRUE	TRUE	TRUE
IL6R	rs1456767	8	40880501	NA	0.0736	NA	1.9e-06	NA	0.1084	NA	0.2518	1.98519e-06			TRUE
IL6R	rs2229238	1	154437896	NA	6.549e-12	NA	1.132e-21	NA	-0.4905	NA	-0.605	5.40753e-32	Y	Y	TRUE	TRUE	TRUE
IL6R	rs2335230	1	154589628	NA	0.000135	NA	1.591e-07	NA	-0.2786	NA	-0.3223	1.07933e-10			TRUE
IL6R	rs3103309	1	154270877	NA	0.007763	NA	3.488e-06	NA	0.163	NA	0.2424	1.61017e-07			TRUE
IL6R	rs3811448	1	154516578	NA	1.867e-14	NA	1.888e-18	NA	-0.5373	NA	-0.5538	1.30432e-31	Y	Y	TRUE	TRUE	TRUE
IL6R	rs3811450	1	154551032	NA	8.249e-08	NA	1.196e-05	NA	-0.5922	NA	-0.4258	8.41083e-12			TRUE
IL6R	rs4072391	1	154438880	NA	8.803e-12	NA	6.37e-22	NA	-0.4893	NA	-0.6126	4.45603e-32	Y	Y	TRUE	TRUE	TRUE
IL6R	rs4129267	1	154426264	NA	1.314e-88	NA	1.581e-105	NA	1.016	NA	0.9824	2.18339e-192	Y	Y	TRUE	TRUE	TRUE
IL6R	rs4240872	1	154436195	NA	1.294e-18	NA	1.686e-25	NA	-0.5825	NA	-0.6036	9.82691e-43	Y	Y	TRUE	TRUE	TRUE
IL6R	rs4537545	1	154418879	NA	2.687e-75	NA	2.583e-100	NA	0.9616	NA	0.9646	6.395e-174	Y	Y	TRUE	TRUE	TRUE
IL6R	rs4845618	1	154400015	NA	8.391e-56	NA	3.115e-65	NA	-0.8344	NA	-0.8053	2.15361e-119	Y	Y	TRUE	TRUE	TRUE
IL6R	rs4845625	1	154422067	NA	7.537e-58	NA	1.075e-75	NA	-0.8489	NA	-0.846	6.26068e-132	Y	Y	TRUE	TRUE	TRUE
IL6R	rs5018567	1	154480318	NA	2.572e-14	NA	1.33e-19	NA	-0.4341	NA	-0.4647	1.33393e-32	Y	Y	TRUE	TRUE	TRUE
IL6R	rs5996446	22	23356738	NA	2.534e-06	NA	0.9534	NA	-0.2681	NA	-0.002931	0.00157721			TRUE
IL6R	rs6003439	22	23327745	NA	1.084e-06	NA	0.7733	NA	-0.2746	NA	-0.01454	0.000566305			TRUE
IL6R	rs6003475	22	23372142	NA	4.478e-06	NA	0.8252	NA	-0.263	NA	-0.01116	0.00135551			TRUE
IL6R	rs615581	8	102482839	NA	0.6588	NA	9.838e-06	NA	0.04414	NA	0.3581	0.000312558			TRUE
IL6R	rs6531458	4	36534404	NA	6.634e-06	NA	0.3767	NA	0.4743	NA	-0.08219	0.0202687			FALSE
IL6R	rs6663281	1	63221191	NA	1.549e-06	NA	0.4349	NA	0.2775	NA	-0.03943	0.00940101			FALSE
IL6R	rs6674171	1	154491683	NA	1.513e-14	NA	1.276e-18	NA	-0.5389	NA	-0.5563	7.17907e-32	Y	Y	TRUE	TRUE	TRUE
IL6R	rs6679582	1	63296271	NA	3.187e-06	NA	0.9421	NA	0.2778	NA	-0.003714	0.00243935			FALSE
IL6R	rs6699825	1	154582970	NA	2.478e-06	NA	5.025e-05	NA	0.254	NA	0.2005	7.47518e-10			TRUE
IL6R	rs7514452	1	154438084	NA	6.549e-12	NA	1.132e-21	NA	-0.4905	NA	-0.605	5.40753e-32	Y	Y	TRUE	TRUE	TRUE
IL6R	rs7518199	1	154407419	NA	4.753e-74	NA	2.432e-92	NA	0.9419	NA	0.9425	9.97406e-165	Y	Y	TRUE	TRUE	TRUE
IL6R	rs7547072	1	154639255	NA	3.302e-06	NA	1.781e-06	NA	0.2635	NA	-0.2305	2.74996e-11			FALSE
IL6R	rs7553796	1	154404406	NA	3.58e-50	NA	1.513e-68	NA	-0.794	NA	-0.8221	4.27304e-117	Y	Y	TRUE	TRUE	TRUE
IL6R	rs7826932	8	40883577	NA	0.04494	NA	2.172e-06	NA	0.1218	NA	0.2499	1.07699e-06			TRUE
IL6R	rs8192284	1	154426970	NA	4.206e-90	NA	1.581e-105	NA	1.023	NA	0.9824	7.5519e-194	Y	Y	TRUE	TRUE	TRUE
IL6R	rs915613	22	23299769	NA	2.389e-06	NA	0.6504	NA	-0.2656	NA	-0.02281	0.000532561			TRUE
IL6R	rs9426830	1	154594690	NA	1.963e-06	NA	4.395e-05	NA	0.2572	NA	0.2016	5.2867e-10			TRUE
IL6R	rs9427108	1	154607914	NA	1.706e-06	NA	8.555e-07	NA	0.2602	NA	0.2422	7.01506e-12			TRUE
IL6R	rs9427114	1	154626705	NA	2.233e-05	NA	9.38e-06	NA	0.2339	NA	0.2141	8.88534e-10			TRUE
IL8	rs1043424	1	20977000	NA	9.368e-06	NA	0.8177	NA	-0.2785	NA	0.01185	0.00566685			FALSE
IL8	rs11721843	4	176963980	NA	9.22e-06	NA	0.6307	NA	0.3834	NA	-0.03029	0.00979489			FALSE
IL8	rs2058349	12	3844596	NA	0.8873	NA	3.173e-06	NA	-0.009387	NA	0.231	0.00069454			FALSE
IL8	rs2225227	13	51125640	NA	0.4589	NA	1.112e-06	NA	-0.07314	NA	-0.3657	3.54343e-05			TRUE
IL8	rs2828495	21	25116210	NA	0.1231	NA	3.35e-06	NA	-0.1037	NA	0.2391	0.014117			FALSE
IL8	rs3738133	1	20965442	NA	7.982e-06	NA	0.7986	NA	-0.2807	NA	0.01312	0.00556618			FALSE
IL8	rs7021495	9	654101	NA	8.403e-06	NA	0.9604	NA	-0.2965	NA	-0.00278	0.00276224			TRUE
KIT	rs10493275	1	60455797	NA	9.765e-06	NA	0.8518	NA	0.472	NA	0.01802	0.00211073			TRUE
KIT	rs10929693	2	10863267	NA	0.7692	NA	4.643e-06	NA	0.01764	NA	-0.2444	0.00122939			FALSE
KIT	rs1496523	3	89013058	NA	8.176e-06	NA	0.9814	NA	-0.3265	NA	-0.001509	0.00292204			TRUE
KIT	rs17026486	3	88999499	NA	5.221e-06	NA	0.9989	NA	-0.3338	NA	-8.848e-05	0.00246701			TRUE
KIT	rs17078141	3	40359977	NA	2.463e-06	NA	0.3834	NA	-0.253	NA	0.04232	0.0133614			FALSE
KIT	rs17121200	14	85982538	NA	1.992e-06	NA	0.6971	NA	-0.7245	NA	-0.05681	0.00057215			TRUE
KIT	rs17641254	17	48537135	NA	0.2512	NA	6.731e-06	NA	-0.06348	NA	0.2165	0.00909819			FALSE
KIT	rs236444	6	36723704	NA	6.842e-06	NA	0.4862	NA	-0.2917	NA	0.03747	0.0137382			FALSE
KIT	rs239330	22	34135007	NA	0.5939	NA	4.372e-06	NA	-0.0297	NA	0.2172	0.00205429			FALSE
KIT	rs7333181	13	112221297	NA	0.6668	NA	8.021e-06	NA	0.03554	NA	-0.2965	0.00225481			FALSE
KIT	rs7411728	1	60446789	NA	9.765e-06	NA	0.8518	NA	0.472	NA	0.01802	0.00211073			TRUE
KIT	rs8082089	17	48539997	NA	0.2253	NA	7.66e-06	NA	-0.06732	NA	0.215	0.0110339			FALSE
KIT	rs9861194	3	40309225	NA	8.182e-06	NA	0.8232	NA	-0.2463	NA	0.01127	0.00527763			FALSE
KIT	rs9912065	17	48509965	NA	0.2314	NA	5.557e-06	NA	-0.06568	NA	0.2196	0.00920517			FALSE
KITLG	rs10811723	9	22542285	NA	1.405e-06	NA	0.7474	NA	-0.3009	NA	0.0161	0.0030743			FALSE
KITLG	rs12033206	1	70558599	NA	2.819e-06	NA	0.5547	NA	-0.2636	NA	-0.02755	0.000387538			TRUE
KITLG	rs12739026	1	38401933	NA	0.206	NA	3.389e-06	NA	0.1079	NA	0.3405	1.59776e-05			TRUE
KITLG	rs13074025	3	38455704	NA	0.659	NA	5.767e-06	NA	0.02454	NA	0.2034	0.000229125			TRUE
KITLG	rs1957283	14	92767680	NA	5.533e-06	NA	0.4466	NA	0.4285	NA	0.05923	0.00033807			TRUE
KITLG	rs249209	5	79867209	NA	7.047e-06	NA	0.4755	NA	0.2659	NA	0.03188	0.000446387			TRUE
KITLG	rs4710525	6	66214813	NA	5.465e-06	NA	0.3117	NA	0.3125	NA	-0.0544	0.0238395			FALSE
KITLG	rs4977586	9	22547508	NA	7.294e-06	NA	0.3495	NA	-0.2501	NA	0.04181	0.0228431			FALSE
KITLG	rs6467900	7	82125194	NA	0.2273	NA	5.371e-06	NA	0.07003	NA	0.2034	2.61145e-05			TRUE
KITLG	rs6792762	3	38574491	NA	0.457	NA	4.589e-06	NA	0.04196	NA	0.2071	8.77996e-05			TRUE
KITLG	rs7374458	3	38531211	NA	0.4961	NA	9.278e-06	NA	0.0392	NA	0.2083	0.000163885			TRUE
KITLG	rs7859900	9	22529933	NA	9.152e-06	NA	0.5733	NA	-0.3284	NA	-0.03513	0.000765297			TRUE
KITLG	rs7994769	13	93077983	NA	0.07908	NA	1.785e-06	NA	-0.1507	NA	-0.3134	2.1523e-06			TRUE
KITLG	rs9480255	6	156410838	NA	0.6733	NA	6.316e-06	NA	-0.02475	NA	0.2179	0.00194542			FALSE
KLK3_F	rs1028793	13	75981018	4.63749e-06	NA	1	NA	0.279585	NA	-0.0588442	NA	0.00238168			FALSE
KLK3_F	rs11017774	10	132957703	1.97045e-06	NA	1	NA	0.267222	NA	-0.0649008	NA	0.00160701			FALSE
KLK3_F	rs11029812	11	27078246	5.38901e-06	NA	1	NA	-0.248415	NA	0.0764201	NA	0.00254014			FALSE
KLK3_F	rs12609379	19	54613420	7.44329e-06	NA	1	NA	-0.245879	NA	0.0253645	NA	0.00294805			FALSE
KLK3_F	rs1396439	5	134961400	7.19843e-06	NA	1	NA	0.384885	NA	0.0117607	NA	0.00292983			TRUE
KLK3_F	rs1432312	2	122936737	3.36446e-06	NA	1	NA	0.206628	NA	0.0667221	NA	0.0020548			TRUE
KLK3_F	rs17019499	4	145499204	9.68868e-06	NA	1	NA	-0.335738	NA	0.0803382	NA	0.00332957			FALSE
KLK3_F	rs2126247	11	98673295	9.92047e-06	NA	1	NA	0.50232	NA	0.140762	NA	0.00336613			TRUE
KLK3_F	rs2251064	12	23281703	1.63923e-06	NA	1	NA	-0.229033	NA	0.0645879	NA	0.00146917			FALSE
KLK3_F	rs2291742	17	4391201	2.93528e-06	NA	1	NA	0.24082	NA	-0.0282928	NA	0.00192028			FALSE
KLK3_F	rs254259	19	54606405	8.59341e-06	NA	1	NA	-0.208605	NA	0.0073839	NA	0.00315017			FALSE
KLK3_F	rs333122	17	4391153	2.98795e-06	NA	1	NA	0.240713	NA	-0.0282928	NA	0.00193605			FALSE
KLK3_F	rs3811272	14	22741734	6.85494e-06	NA	1	NA	0.250916	NA	0.0112599	NA	0.00283817			TRUE
KLK3_F	rs4576949	13	75992366	3.87599e-06	NA	1	NA	0.312428	NA	-0.100171	NA	0.002193			FALSE
KLK3_F	rs9318344	13	75983322	3.35448e-06	NA	1	NA	0.256701	NA	-0.0581248	NA	0.00206213			FALSE
KLK3_F	rs9530435	13	75993887	3.56654e-06	NA	1	NA	0.271339	NA	-0.0835409	NA	0.00211066			FALSE
KLK3_F	rs9633915	11	109865644	5.08521e-06	NA	1	NA	0.246207	NA	0.0218537	NA	0.00247312			TRUE
LPA	rs10080371	6	160532075	NA	0.03161	NA	7.869e-08	NA	0.8117	NA	1.095	5.16984e-08			TRUE
LPA	rs10806731	6	160827835	NA	0.04061	NA	1.104e-09	NA	0.1187	NA	0.3093	3.27014e-09			TRUE
LPA	rs1116262	6	160470880	NA	0.06042	NA	7.869e-08	NA	0.6261	NA	1.095	1.41333e-07			TRUE
LPA	rs11234888	11	86651312	NA	2.587e-06	NA	0.8642	NA	0.2787	NA	-0.009463	0.00277615			FALSE
LPA	rs11746161	5	141189817	NA	0.8621	NA	1.679e-06	NA	0.03691	NA	0.7636	0.000217235			TRUE
LPA	rs11751605	6	160963230	NA	1.924e-05	NA	7.119e-09	NA	0.3505	NA	0.411	7.64944e-13			TRUE
LPA	rs12194182	6	160834515	NA	0.07299	NA	3.783e-07	NA	0.119	NA	0.2853	6.04233e-07			TRUE
LPA	rs12620093	2	69393713	NA	0.07051	NA	8.449e-06	NA	0.162	NA	0.377	5.84555e-06			TRUE
LPA	rs12775751	10	11177015	NA	9.758e-06	NA	0.6548	NA	-0.3737	NA	-0.0319	0.0010792			TRUE
LPA	rs1317652	6	160807161	NA	0.03773	NA	1.104e-09	NA	0.1202	NA	0.3093	2.89358e-09			TRUE
LPA	rs13231	6	161139857	NA	0.07225	NA	7.874e-11	NA	-0.1119	NA	-0.3694	1.36885e-09	Y		TRUE		FALSE
LPA	rs14224	6	161137779	NA	0.2419	NA	2.964e-06	NA	0.06966	NA	0.24	1.93064e-05			TRUE
LPA	rs1605964	6	160826095	NA	0.03773	NA	1.369e-09	NA	0.1202	NA	0.3077	3.40275e-09			TRUE
LPA	rs1629794	6	161246303	NA	0.7576	NA	3.411e-06	NA	-0.01753	NA	-0.2474	0.000233781			TRUE
LPA	rs1652471	6	161254403	NA	0.7361	NA	3.411e-06	NA	-0.01917	NA	-0.2474	0.000217099			TRUE
LPA	rs1782627	6	161196800	NA	0.8139	NA	2.775e-06	NA	-0.01397	NA	-0.244	0.000249718			TRUE
LPA	rs1810126	6	160872151	NA	0.002203	NA	7.922e-14	NA	0.1868	NA	0.3954	2.53131e-14	Y		TRUE		FALSE
LPA	rs1897108	6	161146704	NA	0.1694	NA	8.576e-09	NA	-0.08414	NA	-0.3196	1.80282e-07			TRUE
LPA	rs2048327	6	160863532	NA	0.001972	NA	1.023e-13	NA	0.1888	NA	0.3942	2.57572e-14	Y		TRUE		FALSE
LPA	rs2063347	6	160882029	NA	0.002718	NA	2.811e-14	NA	0.1827	NA	0.4	1.59872e-14	Y		TRUE		FALSE
LPA	rs2076828	6	160872786	NA	0.04164	NA	4.483e-06	NA	-0.1163	NA	-0.2431	1.7195e-06			TRUE
LPA	rs2230044	6	160493834	NA	0.0605	NA	7.869e-08	NA	0.6269	NA	1.095	1.39545e-07			TRUE
LPA	rs2245747	10	42916615	NA	0.5188	NA	4.628e-06	NA	-0.0471	NA	-0.2728	0.000112957			TRUE
LPA	rs2282137	6	160468180	NA	0.06042	NA	7.869e-08	NA	0.6261	NA	1.095	1.41333e-07			TRUE
LPA	rs2282143	6	160557643	NA	0.03118	NA	1.228e-07	NA	0.8143	NA	1.102	7.16935e-08			TRUE
LPA	rs2292334	6	160858188	NA	0.001835	NA	8.703e-14	NA	0.1894	NA	0.3957	2.06501e-14	Y		TRUE		FALSE
LPA	rs2297360	6	160493117	NA	0.05908	NA	7.869e-08	NA	0.6254	NA	1.095	1.34372e-07			TRUE
LPA	rs2297361	6	160496817	NA	0.06042	NA	8.107e-08	NA	0.6261	NA	1.095	1.45021e-07			TRUE
LPA	rs2414095	15	51524292	NA	6.022e-06	NA	0.9262	NA	0.2707	NA	-0.005103	0.00336545			FALSE
LPA	rs2457574	6	160868701	NA	0.04164	NA	6.272e-06	NA	-0.1163	NA	-0.2396	2.23378e-06			TRUE
LPA	rs2504926	6	160876290	NA	0.04164	NA	6.272e-06	NA	-0.1163	NA	-0.2396	2.23378e-06			TRUE
LPA	rs2504927	6	160860430	NA	0.04164	NA	6.272e-06	NA	-0.1163	NA	-0.2396	2.23378e-06			TRUE
LPA	rs2515258	11	69970637	NA	0.7577	NA	7.895e-06	NA	0.04204	NA	0.5249	0.000389099			TRUE
LPA	rs25771	5	123121022	NA	0.3892	NA	5.32e-06	NA	-0.05814	NA	0.2731	0.0045534			FALSE
LPA	rs2665357	6	160848167	NA	0.05714	NA	1.853e-08	NA	-0.1094	NA	0.286	4.4847e-08			FALSE
LPA	rs2739779	15	25449614	NA	0.4014	NA	9.119e-06	NA	-0.1348	NA	-0.5668	0.000106049			TRUE
LPA	rs2861960	2	80185514	NA	6.283e-06	NA	0.4475	NA	0.36	NA	0.05905	0.000365141			TRUE
LPA	rs3096089	5	145978224	NA	0.07392	NA	4.131e-06	NA	0.1099	NA	-0.2472	0.0238543			FALSE
LPA	rs3105748	6	160810720	NA	0.03773	NA	1.126e-09	NA	0.1202	NA	0.3094	2.95033e-09			TRUE
LPA	rs3105749	6	160820978	NA	0.03773	NA	1.664e-09	NA	0.1202	NA	0.306	3.92443e-09			TRUE
LPA	rs3105752	6	160822925	NA	0.06238	NA	1.524e-09	NA	0.1092	NA	0.3074	8.26857e-09			TRUE
LPA	rs3106164	6	160850273	NA	0.02361	NA	6.155e-07	NA	0.1397	NA	0.2723	1.6742e-07			TRUE
LPA	rs3106166	6	160838361	NA	0.04556	NA	6.01e-12	NA	0.1165	NA	0.3446	9.57956e-11	Y		TRUE		FALSE
LPA	rs3120137	6	160771192	NA	0.0006784	NA	2.401e-09	NA	0.2801	NA	0.4243	1.80562e-11			TRUE
LPA	rs3123634	6	160802239	NA	0.04649	NA	1.697e-09	NA	0.1153	NA	0.3055	5.56931e-09			TRUE
LPA	rs3123636	6	160842537	NA	0.05633	NA	6.159e-08	NA	0.122	NA	0.2999	1.05581e-07			TRUE
LPA	rs3127573	6	160681393	NA	0.01167	NA	3.7e-06	NA	0.2269	NA	0.3704	2.78464e-07			TRUE
LPA	rs3127574	6	160791370	NA	0.05125	NA	2.444e-09	NA	0.1132	NA	0.303	8.4945e-09			TRUE
LPA	rs316174	6	160760078	NA	0.01374	NA	2.225e-09	NA	0.1456	NA	0.3046	9.95984e-10			TRUE
LPA	rs322474	5	145974922	NA	0.1161	NA	4.126e-06	NA	0.09842	NA	-0.248	0.0154289			FALSE
LPA	rs376563	6	160851766	NA	0.02545	NA	7.982e-08	NA	-0.1267	NA	0.2704	3.83407e-08			FALSE
LPA	rs3777401	6	160512748	NA	0.06042	NA	7.869e-08	NA	0.6261	NA	1.095	1.41333e-07			TRUE
LPA	rs388170	6	160853286	NA	0.02045	NA	6.155e-07	NA	0.1432	NA	0.2723	1.35569e-07			TRUE
LPA	rs3918286	6	160868668	NA	0.002292	NA	1.023e-13	NA	0.186	NA	0.3942	3.24185e-14	Y		TRUE		FALSE
LPA	rs415317	6	160716361	NA	0.04064	NA	6.188e-08	NA	0.1206	NA	0.2781	6.33333e-08			TRUE
LPA	rs4252050	6	161121958	NA	0.000144	NA	6.481e-08	NA	-0.2831	NA	-0.3472	5.17082e-11			TRUE
LPA	rs4252072	6	161128264	NA	0.09083	NA	6.607e-11	NA	-0.1053	NA	-0.3705	1.8763e-09	Y		TRUE		FALSE
LPA	rs4252107	6	161137518	NA	0.07063	NA	5.005e-11	NA	-0.1125	NA	-0.3733	9.61434e-10	Y		TRUE		FALSE
LPA	rs4252109	6	161137663	NA	0.06834	NA	8.528e-11	NA	-0.1133	NA	-0.3693	1.32261e-09	Y		TRUE		FALSE
LPA	rs4252114	6	161143190	NA	0.1607	NA	8.576e-09	NA	-0.08601	NA	-0.3196	1.61682e-07			TRUE
LPA	rs4252117	6	161143376	NA	0.06601	NA	1.904e-10	NA	-0.1142	NA	-0.3597	2.16906e-09	Y		TRUE		FALSE
LPA	rs4252120	6	161143608	NA	0.06601	NA	3.545e-10	NA	-0.1142	NA	-0.3545	3.36422e-09	Y		TRUE		FALSE
LPA	rs4252126	6	161152294	NA	0.06601	NA	1.904e-10	NA	-0.1142	NA	-0.3597	2.16906e-09	Y		TRUE		FALSE
LPA	rs4252130	6	161153080	NA	0.08665	NA	1.904e-10	NA	-0.1066	NA	-0.3597	3.59867e-09	Y		TRUE		FALSE
LPA	rs4252135	6	161154232	NA	0.06601	NA	2.044e-10	NA	-0.1142	NA	-0.3593	2.28035e-09	Y		TRUE		FALSE
LPA	rs4252165	6	161161559	NA	0.05982	NA	8.463e-10	NA	-0.117	NA	-0.3478	5.23859e-09			TRUE
LPA	rs474513	6	160770312	NA	0.01643	NA	9.823e-10	NA	-0.1414	NA	0.3148	7.12533e-10			FALSE
LPA	rs486359	6	160774441	NA	0.02085	NA	9.823e-10	NA	-0.1363	NA	0.3148	0.00236138			FALSE
LPA	rs487152	6	160774486	NA	0.01647	NA	1.086e-09	NA	-0.1414	NA	0.3134	7.632e-10			FALSE
LPA	rs501470	6	160770918	NA	0.01643	NA	8.503e-10	NA	-0.1414	NA	0.3148	6.33052e-10			FALSE
LPA	rs519118	6	160775652	NA	0.01918	NA	1.013e-09	NA	-0.1383	NA	0.3135	9.17456e-10			FALSE
LPA	rs539298	6	160770360	NA	0.01643	NA	9.823e-10	NA	-0.1414	NA	0.3148	7.12533e-10			FALSE
LPA	rs641990	6	160779134	NA	0.01056	NA	1.066e-10	NA	0.1487	NA	0.3291	6.68536e-11	Y		TRUE		FALSE
LPA	rs675162	6	160776325	NA	0.01596	NA	1.151e-09	NA	0.1412	NA	0.312	7.68109e-10			TRUE
LPA	rs6905958	6	160797625	NA	0.03773	NA	2.132e-09	NA	0.1202	NA	0.3041	4.70496e-09			TRUE
LPA	rs7588841	2	177687497	NA	7.352e-06	NA	0.07309	NA	-0.3832	NA	-0.1369	1.59096e-05			TRUE
LPA	rs7695741	4	83323062	NA	3.182e-06	NA	0.2037	NA	-0.3381	NA	0.08975	0.032474			FALSE
LPA	rs7740824	6	160808901	NA	0.0816	NA	4.235e-07	NA	0.1156	NA	0.2843	7.85292e-07			TRUE
LPA	rs7758229	6	160840252	NA	0.06047	NA	6.159e-08	NA	0.1204	NA	0.2999	1.18241e-07			TRUE
LPA	rs7770628	6	161018174	NA	6.809e-07	NA	0.01872	NA	0.2806	NA	0.1229	4.31779e-07			TRUE
LPA	rs783147	6	161137990	NA	0.008982	NA	2.854e-12	NA	-0.1519	NA	-0.3569	3.4226e-12	Y		TRUE		FALSE
LPA	rs7965166	12	7730186	NA	9.878e-06	NA	0.6006	NA	0.2882	NA	0.0314	0.000885927			TRUE
LPA	rs884742	6	160807432	NA	0.03773	NA	1.39e-09	NA	0.1202	NA	0.308	3.44081e-09			TRUE
LPA	rs9346816	6	160782662	NA	0.01078	NA	6.657e-11	NA	0.148	NA	0.3325	4.83815e-11	Y		TRUE		FALSE
LPA	rs9355841	6	161267335	NA	0.9584	NA	4.744e-06	NA	-0.002978	NA	-0.2453	0.000544372			TRUE
LPA	rs9364552	6	160782934	NA	0.01078	NA	8.544e-11	NA	0.148	NA	0.3312	5.87081e-11	Y		TRUE		FALSE
LPA	rs9364554	6	160833664	NA	0.07413	NA	3.783e-07	NA	0.1183	NA	0.2853	6.16372e-07			TRUE
LPA	rs9365164	6	160856843	NA	0.03683	NA	2.834e-06	NA	0.1272	NA	0.2549	1.01933e-06			TRUE
LPA	rs9457840	6	160541348	NA	0.01364	NA	9.376e-08	NA	0.8759	NA	1.069	1.78884e-08			TRUE
LPA	rs9457925	6	160848743	NA	0.003645	NA	5.742e-18	NA	0.6919	NA	1.614	2.40563e-17	Y		TRUE		FALSE
LTF	rs1027241	3	46312539	NA	0.0002363	NA	6.481e-06	NA	-0.212	NA	-0.2161	6.11102e-09			TRUE
LTF	rs10510749	3	46180416	NA	2.056e-05	NA	7.786e-06	NA	0.4451	NA	0.3858	6.8387e-10			TRUE
LTF	rs1126477	3	46501268	NA	7.912e-20	NA	2.46e-24	NA	0.6207	NA	0.5305	8.43857e-43	Y	Y	TRUE	TRUE	TRUE
LTF	rs1126478	3	46501213	NA	1.729e-40	NA	4.948e-39	NA	0.7618	NA	0.6152	1.21797e-77	Y	Y	TRUE	TRUE	TRUE
LTF	rs11707471	3	46498865	NA	1.365e-40	NA	1.712e-39	NA	0.7694	NA	0.6176	3.05009e-78	Y	Y	TRUE	TRUE	TRUE
LTF	rs11713015	3	46573318	NA	2.028e-10	NA	7.042e-08	NA	0.3843	NA	0.2687	2.22045e-16		Y	TRUE	TRUE
LTF	rs12601793	17	57638015	NA	0.3692	NA	5.308e-06	NA	0.09978	NA	-0.4063	0.00488549			FALSE
LTF	rs13070740	3	46503214	NA	2.943e-17	NA	1.542e-10	NA	0.9076	NA	0.5908	1.30483e-25	Y	Y	TRUE	TRUE	TRUE
LTF	rs13079869	3	46008087	NA	1.307e-05	NA	6.051e-06	NA	0.3908	NA	0.3456	3.44359e-10			TRUE
LTF	rs13093282	3	46565341	NA	2.602e-09	NA	2.718e-05	NA	0.6792	NA	0.388	1.33671e-12			TRUE
LTF	rs17078864	3	46498975	NA	7.524e-13	NA	4.907e-13	NA	0.5846	NA	0.4825	1.42783e-24	Y	Y	TRUE	TRUE	TRUE
LTF	rs17078876	3	46500978	NA	6.82e-13	NA	1.245e-13	NA	0.5841	NA	0.4952	3.1305e-25	Y	Y	TRUE	TRUE	TRUE
LTF	rs17286758	3	46586622	NA	2.602e-09	NA	5.082e-05	NA	0.6792	NA	0.3762	2.89591e-12			TRUE
LTF	rs2068099	3	46549304	NA	8.845e-10	NA	3.956e-06	NA	0.4789	NA	0.2887	5.52891e-14			TRUE
LTF	rs2377024	18	7086310	NA	4.273e-06	NA	0.7933	NA	0.3623	NA	-0.01706	0.00432798			FALSE
LTF	rs2856762	3	46413334	NA	2.17e-06	NA	1.788e-07	NA	0.4488	NA	0.4752	1.80767e-12			TRUE
LTF	rs2935650	10	126756553	NA	3.762e-06	NA	0.3911	NA	0.2642	NA	-0.04144	0.0152362			FALSE
LTF	rs3828477	3	46483717	NA	4.243e-32	NA	2.045e-25	NA	0.7298	NA	0.5508	2.65413e-55	Y	Y	TRUE	TRUE	TRUE
LTF	rs4413345	3	46310921	NA	1.054e-07	NA	1.04e-12	NA	0.3562	NA	0.4074	4.04689e-19	Y		TRUE		TRUE
LTF	rs4471130	9	29753415	NA	2.655e-06	NA	0.1704	NA	-0.3378	NA	0.08823	0.0365907			FALSE
LTF	rs4683235	3	46501931	NA	0.0001231	NA	1.992e-08	NA	0.4127	NA	0.441	1.50953e-11			TRUE
LTF	rs4683236	3	46508524	NA	6.275e-09	NA	1.308e-05	NA	-0.4163	NA	-0.2496	1.11378e-12			TRUE
LTF	rs4987053	3	46306700	NA	0.002668	NA	8.561e-06	NA	0.3205	NA	0.4473	1.01895e-07			TRUE
LTF	rs6815587	4	168836284	NA	4.678e-06	NA	0.7059	NA	-0.5259	NA	-0.03464	0.000898437			TRUE
LTF	rs7048366	9	29661276	NA	9.855e-06	NA	0.6831	NA	-0.257	NA	-0.01985	0.0012015			TRUE
LTF	rs7430431	3	46541147	NA	1.101e-08	NA	2.366e-06	NA	-0.31	NA	-0.225	2.43361e-13			TRUE
LTF	rs7642229	3	46090557	NA	0.0002322	NA	9.73e-06	NA	0.3131	NA	0.3085	8.83666e-09			TRUE
LTF	rs7645716	3	46336781	NA	5.53e-05	NA	9.961e-07	NA	0.2818	NA	0.2686	2.36402e-10			TRUE
LTF	rs7648827	3	46586179	NA	2.602e-09	NA	5.082e-05	NA	0.6792	NA	0.3762	2.89591e-12			TRUE
LTF	rs7652290	3	46299765	NA	3.924e-08	NA	1.057e-10	NA	0.3466	NA	0.3346	1.14702e-17	Y		TRUE		TRUE
LTF	rs9810242	3	46313334	NA	0.00245	NA	6.486e-06	NA	0.3221	NA	0.4512	7.26494e-08			TRUE
LTF	rs9838450	3	46123333	NA	5.672e-07	NA	1.17e-06	NA	0.4038	NA	0.3232	3.51252e-12			TRUE
LTF	rs9849400	3	46574256	NA	2.028e-10	NA	7.157e-08	NA	0.3843	NA	0.2686	2.22045e-16		Y	TRUE	TRUE
MB	rs11926307	3	64885634	NA	6.894e-06	NA	0.6111	NA	-0.8086	NA	-0.06674	0.00077074			TRUE
MB	rs12609039	19	11348960	NA	2.544e-06	NA	0.7223	NA	0.4398	NA	0.02947	0.000705086			TRUE
MB	rs17017439	4	91630043	NA	0.9135	NA	9.747e-06	NA	0.005687	NA	0.1969	0.00072262			TRUE
MB	rs1877384	4	26112846	NA	0.3288	NA	5.225e-06	NA	0.05097	NA	-0.2057	0.00555647			FALSE
MB	rs2000611	14	88767326	NA	0.2457	NA	5.541e-06	NA	0.05803	NA	-0.1992	0.00857328			FALSE
MB	rs2023955	14	71271055	NA	0.2344	NA	1.959e-06	NA	0.111	NA	0.3939	1.37168e-05			TRUE
MB	rs2078243	10	112535077	NA	0.2142	NA	7.245e-06	NA	-0.06278	NA	-0.1903	2.9076e-05			TRUE
MB	rs2937952	15	86340525	NA	0.4335	NA	3.009e-06	NA	0.05595	NA	0.2971	5.97914e-05			TRUE
MB	rs35257667	14	100620013	NA	0.001607	NA	4.27e-06	NA	0.1712	NA	0.2216	3.14783e-08			TRUE
MB	rs4899368	14	71208996	NA	0.0979	NA	9.427e-06	NA	0.1341	NA	0.317	1.02223e-05			TRUE
MB	rs703982	10	80942721	NA	0.8106	NA	6.592e-06	NA	-0.01187	NA	-0.1955	0.000414864			TRUE
MB	rs7252937	19	11348911	NA	2.544e-06	NA	0.7537	NA	0.4398	NA	0.0258	0.000789485			TRUE
MB	rs7607331	2	171087015	NA	0.1101	NA	4.48e-06	NA	-0.1569	NA	0.3768	0.0176884			FALSE
MB	rs8006424	14	71189916	NA	0.1918	NA	3.286e-06	NA	0.1278	NA	0.4084	1.38336e-05			TRUE
MB	rs802382	7	90437273	NA	0.08565	NA	6.745e-06	NA	0.1581	NA	-0.3428	0.0254519			FALSE
MDA_LDL	rs4398065	15	94186466	0.108849	NA	7.78719e-06	NA	0.200694	NA	0.443613	NA	1.03238e-05			TRUE
MDA_LDL	rs600491	1	55333525	4.80097e-06	NA	0.553963	NA	-0.408941	NA	-0.0399104	NA	0.000506335			TRUE
MICA	rs1042126	6	31084288	0.0037925	NA	8.63372e-06	NA	0.177208	NA	0.23613	NA	1.52726e-07			TRUE
MICA	rs1042134	6	31083664	0.0037925	NA	8.63372e-06	NA	0.177208	NA	0.23613	NA	1.52726e-07			TRUE
MICA	rs1042147	6	31083156	0.0037925	NA	8.63372e-06	NA	0.177208	NA	0.23613	NA	1.52726e-07			TRUE
MICA	rs1045251	6	30259657	2.75868e-07	NA	0.0540792	NA	-0.38288	NA	-0.123311	NA	1.22724e-06			TRUE
MICA	rs1051794	6	31379109	2.88048e-07	NA	1.40225e-08	NA	-0.342081	NA	-0.362043	NA	2.02061e-14			TRUE
MICA	rs1131904	6	31383071	3.65759e-06	NA	4.6302e-08	NA	-0.320594	NA	-0.355699	NA	8.02469e-13			TRUE
MICA	rs1264616	6	30264307	6.98935e-07	NA	0.0540792	NA	-0.368915	NA	-0.123311	NA	2.20832e-06			TRUE
MICA	rs13202464	6	31344583	1.92533e-06	NA	0.0353513	NA	0.520843	NA	0.209814	NA	2.21636e-06			TRUE
MICA	rs13437082	6	31354560	5.03771e-07	NA	1.54678e-06	NA	-0.348922	NA	-0.327041	NA	4.24261e-12			TRUE
MICA	rs13437088	6	31355119	4.75935e-07	NA	1.54678e-06	NA	-0.349268	NA	-0.327041	NA	4.03122e-12			TRUE
MICA	rs1711018	15	77241568	3.02067e-06	NA	0.164035	NA	1.04987	NA	0.302072	NA	3.54703e-05			TRUE
MICA	rs2046416	15	77085283	2.72696e-06	NA	0.215114	NA	1.0514	NA	0.265514	NA	5.35183e-05			TRUE
MICA	rs2057727	6	30297529	6.96683e-07	NA	0.0341714	NA	-0.359619	NA	-0.134241	NA	1.07547e-06			TRUE
MICA	rs2097773	6	30240926	2.75868e-07	NA	0.0540792	NA	-0.38288	NA	-0.123311	NA	1.22724e-06			TRUE
MICA	rs2239705	6	31513402	3.34981e-07	NA	0.00145574	NA	-0.434372	NA	-0.240997	NA	8.04939e-09			TRUE
MICA	rs2244020	6	31347451	1.29268e-12	NA	2.06955e-09	NA	-0.467706	NA	-0.351227	NA	1.90889e-20		Y	TRUE
MICA	rs2251731	6	31367365	1.48284e-13	NA	2.6179e-10	NA	-0.471312	NA	-0.382916	NA	3.00149e-22		Y	TRUE
MICA	rs2256028	6	31379198	5.61284e-06	NA	3.54184e-07	NA	-0.396765	NA	-0.400815	NA	8.95528e-12			TRUE
MICA	rs2256175	6	31380449	9.70919e-17	NA	2.03129e-19	NA	-0.490369	NA	-0.50632	NA	7.91621e-35	Y	Y	TRUE		TRUE
MICA	rs2263313	6	31373810	6.93846e-06	NA	0.00217705	NA	-0.514336	NA	-0.302215	NA	1.32917e-07			TRUE
MICA	rs2428475	6	31366622	6.23064e-14	NA	2.34189e-10	NA	-0.47742	NA	-0.384503	NA	1.24297e-22		Y	TRUE
MICA	rs2428486	6	31354104	1.51902e-13	NA	1.35389e-10	NA	-0.469888	NA	-0.389287	NA	1.45162e-22		Y	TRUE
MICA	rs2469225	15	76640658	2.72696e-06	NA	0.215114	NA	1.0514	NA	0.265514	NA	5.35183e-05			TRUE
MICA	rs2507980	6	31347877	7.4255e-06	NA	0.00117922	NA	-0.507467	NA	-0.324443	NA	6.67259e-08			TRUE
MICA	rs2507997	6	31314781	0.000997329	NA	3.60351e-06	NA	0.220209	NA	0.275586	NA	1.60165e-08			TRUE
MICA	rs2516448	6	31390410	1.94136e-09	NA	8.28863e-14	NA	0.370342	NA	0.416037	NA	5.42129e-22			TRUE
MICA	rs2516518	6	31435119	1.55816e-07	NA	0.0068763	NA	-0.555	NA	-0.246707	NA	3.73979e-08			TRUE
MICA	rs2516697	6	30232514	1.03805e-06	NA	0.0623093	NA	-0.361393	NA	-0.120226	NA	3.50513e-06			TRUE
MICA	rs2516699	6	30231108	5.00017e-07	NA	0.0655941	NA	-0.375187	NA	-0.116909	NA	2.43501e-06			TRUE
MICA	rs2516702	6	30229990	5.00017e-07	NA	0.0696361	NA	-0.375187	NA	-0.115226	NA	2.69861e-06			TRUE
MICA	rs2516703	6	30229922	5.00017e-07	NA	0.0696361	NA	-0.375187	NA	-0.115226	NA	2.69861e-06			TRUE
MICA	rs2516705	6	30229694	5.00017e-07	NA	0.0696361	NA	-0.375187	NA	-0.115226	NA	2.69861e-06			TRUE
MICA	rs2516725	6	30245033	2.75868e-07	NA	0.0540792	NA	-0.38288	NA	-0.123311	NA	1.22724e-06			TRUE
MICA	rs2518028	6	31436047	0.000948508	NA	2.29646e-06	NA	0.217702	NA	0.264781	NA	1.01315e-08			TRUE
MICA	rs2523454	6	31367865	1.51127e-05	NA	1.79416e-07	NA	0.273641	NA	0.299592	NA	1.23324e-11			TRUE
MICA	rs2523457	6	31365707	1.45557e-05	NA	3.4633e-07	NA	0.270564	NA	0.290311	NA	2.23901e-11			TRUE
MICA	rs2523459	6	31365308	7.09744e-14	NA	6.6378e-10	NA	-0.475012	NA	-0.374387	NA	4.46296e-22		Y	TRUE
MICA	rs2523464	6	31363489	8.67278e-06	NA	0.00132003	NA	-0.503797	NA	-0.324353	NA	8.60468e-08			TRUE
MICA	rs2523475	6	31361710	6.23064e-14	NA	2.34189e-10	NA	-0.47742	NA	-0.384503	NA	1.24297e-22		Y	TRUE
MICA	rs2523476	6	31361424	5.83723e-06	NA	0.00189687	NA	-0.512448	NA	-0.305845	NA	9.7684e-08			TRUE
MICA	rs2523477	6	31360389	5.36718e-06	NA	0.00288508	NA	-0.514992	NA	-0.294132	NA	1.53714e-07			TRUE
MICA	rs2523484	6	31353639	1.03423e-14	NA	1.90322e-14	NA	-0.460853	NA	-0.441161	NA	8.84094e-28	Y	Y	TRUE		TRUE
MICA	rs2523685	6	31426256	2.66853e-10	NA	5.76241e-08	NA	-0.463282	NA	-0.380423	NA	2.22045e-16		Y	TRUE
MICA	rs2523745	6	30230128	5.92858e-07	NA	0.0696361	NA	-0.374814	NA	-0.115226	NA	3.03208e-06			TRUE
MICA	rs2523746	6	30230085	5.00017e-07	NA	0.0696361	NA	-0.375187	NA	-0.115226	NA	2.69861e-06			TRUE
MICA	rs2524276	6	31408265	4.25734e-06	NA	0.00110194	NA	-0.588288	NA	-0.364222	NA	3.96249e-08			TRUE
MICA	rs2596530	6	31387373	2.49355e-09	NA	3.49607e-14	NA	0.366953	NA	0.422705	NA	3.07664e-22			TRUE
MICA	rs2596531	6	31387557	1.9564e-09	NA	3.62668e-14	NA	0.370737	NA	0.422972	NA	2.49725e-22			TRUE
MICA	rs2596542	6	31366595	6.82492e-14	NA	2.3344e-10	NA	-0.476446	NA	-0.384328	NA	1.34034e-22		Y	TRUE
MICA	rs2596562	6	31354595	1.2575e-13	NA	1.35389e-10	NA	-0.470598	NA	-0.389287	NA	1.22633e-22		Y	TRUE
MICA	rs2596574	6	31334174	4.19833e-06	NA	0.00117922	NA	-0.55643	NA	-0.324443	NA	4.35942e-08			TRUE
MICA	rs261949	6	30270080	7.33329e-07	NA	0.0696361	NA	-0.369049	NA	-0.115226	NA	3.42677e-06			TRUE
MICA	rs28366135	6	31364105	3.1879e-06	NA	0.00210148	NA	-0.531575	NA	-0.311217	NA	6.93903e-08			TRUE
MICA	rs28367646	6	31268332	1.13941e-05	NA	3.48536e-07	NA	-0.307363	NA	-0.314427	NA	1.76781e-11			TRUE
MICA	rs28367832	6	31305731	0.00178294	NA	3.14839e-08	NA	0.1955	NA	0.307722	NA	5.21631e-10			TRUE
MICA	rs2844509	6	31510924	2.65901e-06	NA	0.00108298	NA	-0.352574	NA	-0.216789	NA	2.68777e-08			TRUE
MICA	rs2844511	6	31389784	1.9564e-09	NA	3.62668e-14	NA	0.370737	NA	0.422972	NA	2.49725e-22			TRUE
MICA	rs2844520	6	31407758	4.25734e-06	NA	0.00104047	NA	-0.588288	NA	-0.365841	NA	3.69008e-08			TRUE
MICA	rs2844521	6	31368964	6.23064e-14	NA	4.40189e-10	NA	-0.47742	NA	-0.378897	NA	2.54672e-22		Y	TRUE
MICA	rs2844523	6	31368588	7.66468e-06	NA	0.00186871	NA	-0.507123	NA	-0.306126	NA	1.18861e-07			TRUE
MICA	rs2844529	6	31353593	1.2575e-13	NA	1.35389e-10	NA	-0.470598	NA	-0.389287	NA	1.22633e-22		Y	TRUE
MICA	rs2844761	6	30237454	2.75868e-07	NA	0.0540792	NA	-0.38288	NA	-0.123311	NA	1.22724e-06			TRUE
MICA	rs2844763	6	30235184	2.75868e-07	NA	0.0540792	NA	-0.38288	NA	-0.123311	NA	1.22724e-06			TRUE
MICA	rs2857281	6	31374262	7.31148e-06	NA	0.00217705	NA	-0.515186	NA	-0.302215	NA	1.39231e-07			TRUE
MICA	rs2935980	15	76422153	2.06723e-07	NA	0.213515	NA	1.12525	NA	0.241159	NA	1.20553e-05			TRUE
MICA	rs3016014	6	31351153	1.1013e-05	NA	5.28536e-08	NA	0.292004	NA	0.335742	NA	2.77423e-12			TRUE
MICA	rs3094217	6	31083656	0.0037925	NA	8.63372e-06	NA	0.177208	NA	0.23613	NA	1.52726e-07			TRUE
MICA	rs3094220	6	31082987	2.54189e-05	NA	1.50967e-07	NA	0.295703	NA	0.322546	NA	1.78066e-11			TRUE
MICA	rs3128982	6	31417191	0.000119285	NA	4.82747e-06	NA	0.239679	NA	0.258552	NA	2.32018e-09			TRUE
MICA	rs3130564	6	31101674	0.000248904	NA	1.01374e-06	NA	0.265802	NA	0.320324	NA	1.1388e-09			TRUE
MICA	rs3132550	6	31086048	2.86682e-05	NA	1.50967e-07	NA	0.293852	NA	0.322546	NA	2.01368e-11			TRUE
MICA	rs3734678	6	107533160	0.310368	NA	3.3756e-06	NA	0.0770992	NA	0.301151	NA	3.34532e-05			TRUE
MICA	rs3778624	6	30302600	4.04266e-07	NA	0.0310282	NA	-0.370509	NA	-0.136519	NA	6.50222e-07			TRUE
MICA	rs385340	18	5104690	7.91517e-06	NA	0.169695	NA	-0.269393	NA	0.0774961	NA	0.053399			FALSE
MICA	rs3873379	6	31262169	1.24345e-05	NA	1.3647e-06	NA	-0.306136	NA	-0.296742	NA	7.36067e-11			TRUE
MICA	rs3873380	6	31262438	9.46302e-06	NA	1.79128e-06	NA	-0.309891	NA	-0.285416	NA	7.4285e-11			TRUE
MICA	rs3873386	6	31273745	0.00308935	NA	1.42508e-06	NA	-0.195032	NA	-0.278748	NA	2.54242e-08			TRUE
MICA	rs3905495	6	31265539	2.38008e-05	NA	6.43277e-06	NA	-0.28316	NA	-0.263316	NA	6.43573e-10			TRUE
MICA	rs4711268	6	31354504	4.9081e-07	NA	1.54678e-06	NA	-0.348244	NA	-0.327041	NA	4.13714e-12			TRUE
MICA	rs4711269	6	31354819	4.9081e-07	NA	1.54678e-06	NA	-0.348244	NA	-0.327041	NA	4.13714e-12			TRUE
MICA	rs4713446	6	31162839	1.23908e-06	NA	1.60767e-06	NA	-0.307887	NA	-0.258856	NA	9.97913e-12			TRUE
MICA	rs4713447	6	31162963	1.23908e-06	NA	1.60767e-06	NA	-0.307887	NA	-0.258856	NA	9.97913e-12			TRUE
MICA	rs4947314	6	31393374	6.72413e-06	NA	1.87948e-05	NA	-0.360304	NA	-0.320879	NA	6.07654e-10			TRUE
MICA	rs4978952	9	113466154	6.95041e-06	NA	0.422799	NA	0.507806	NA	-0.0841478	NA	0.0171672			FALSE
MICA	rs6883756	5	80498379	1.17576e-06	NA	0.110687	NA	0.295442	NA	-0.086071	NA	0.0426727			FALSE
MICA	rs6890619	5	80501981	8.01441e-08	NA	0.0247377	NA	0.329572	NA	-0.127968	NA	0.0599404			FALSE
MICA	rs6928399	6	31195218	0.000947665	NA	4.14402e-06	NA	-0.221938	NA	-0.268491	NA	1.72174e-08			TRUE
MICA	rs6932236	6	31383979	5.99743e-06	NA	3.86465e-08	NA	-0.315003	NA	-0.357081	NA	1.11045e-12			TRUE
MICA	rs743400	6	31607111	8.94614e-06	NA	0.0408218	NA	-0.605219	NA	-0.236362	NA	7.56516e-06			TRUE
MICA	rs7732064	5	80503528	2.16637e-06	NA	0.199926	NA	0.284365	NA	-0.0663708	NA	0.0289274			FALSE
MICA	rs7741091	6	31352631	7.3909e-08	NA	2.02512e-09	NA	-0.340924	NA	-0.376069	NA	8.88178e-16			TRUE
MICA	rs7751505	6	31360255	3.04156e-07	NA	1.18668e-06	NA	-0.356215	NA	-0.331721	NA	2.03215e-12			TRUE
MICA	rs7751725	6	31360433	3.04156e-07	NA	1.18668e-06	NA	-0.356215	NA	-0.331721	NA	2.03215e-12			TRUE
MICA	rs7754443	6	31254263	9.15068e-06	NA	1.3647e-06	NA	-0.311306	NA	-0.296742	NA	5.48375e-11			TRUE
MICA	rs7762933	6	31162520	1.23908e-06	NA	1.61542e-06	NA	-0.307887	NA	-0.259383	NA	1.00189e-11			TRUE
MICA	rs7772549	6	31407643	3.68818e-08	NA	5.43077e-09	NA	-0.363064	NA	-0.361976	NA	1.11022e-15			TRUE
MICA	rs9263846	6	31155670	4.92624e-07	NA	0.00469779	NA	-0.450267	NA	-0.216936	NA	4.97746e-08			TRUE
MICA	rs9263871	6	31170528	1.27352e-09	NA	1.52801e-06	NA	-0.404779	NA	-0.272056	NA	2.44249e-14			TRUE
MICA	rs9263873	6	31170713	5.89725e-07	NA	4.66566e-07	NA	-0.316976	NA	-0.273822	NA	1.39644e-12			TRUE
MICA	rs9265797	6	31308630	0.00737948	NA	4.05873e-06	NA	0.172871	NA	0.258686	NA	1.73733e-07			TRUE
MICA	rs9266638	6	31347057	2.42676e-09	NA	5.49664e-08	NA	-0.411252	NA	-0.322919	NA	1.11022e-15			TRUE
MICA	rs9266845	6	31384792	3.2682e-06	NA	8.05072e-09	NA	-0.324416	NA	-0.380274	NA	1.33671e-13			TRUE
MICA	rs9267084	6	31409605	2.42419e-06	NA	2.18626e-06	NA	0.377682	NA	0.352455	NA	2.53941e-11			TRUE
MICA	rs9295993	6	31388595	4.86055e-06	NA	4.14186e-08	NA	-0.317739	NA	-0.356176	NA	9.60121e-13			TRUE
MICA	rs9366778	6	31269173	6.22828e-07	NA	5.63725e-07	NA	-0.321573	NA	-0.284792	NA	1.78457e-12			TRUE
MICA	rs9380174	6	30316739	2.75868e-07	NA	0.0381788	NA	-0.38288	NA	-0.131901	NA	7.01457e-07			TRUE
MICA	rs9380240	6	31268832	6.22828e-07	NA	5.63725e-07	NA	-0.321573	NA	-0.284792	NA	1.78457e-12			TRUE
MICA	rs9404982	6	31166539	2.37088e-06	NA	2.52204e-06	NA	-0.303272	NA	-0.2562	NA	2.91123e-11			TRUE
MICA	rs9468914	6	31250606	2.38243e-05	NA	4.25226e-06	NA	-0.285442	NA	-0.269446	NA	4.25294e-10			TRUE
MICA	rs9468920	6	31254936	1.10509e-05	NA	1.3647e-06	NA	-0.308381	NA	-0.296742	NA	6.56855e-11			TRUE
MICA	rs9468935	6	31269553	2.39876e-05	NA	2.28993e-06	NA	-0.299792	NA	-0.291929	NA	2.3189e-10			TRUE
MICA	rs9469007	6	31409024	3.68818e-08	NA	3.98506e-09	NA	-0.363064	NA	-0.365288	NA	8.88178e-16			TRUE
MICA	rs9501077	6	31167512	1.23908e-06	NA	1.60767e-06	NA	-0.307887	NA	-0.258856	NA	9.97913e-12			TRUE
MICA	rs9501109	6	31392118	3.91644e-08	NA	5.08756e-05	NA	-0.414448	NA	-0.283308	NA	2.43043e-11			TRUE
MICA	rs9501587	6	31346937	3.44555e-11	NA	5.46059e-06	NA	-0.520599	NA	-0.31274	NA	6.21725e-15		Y	TRUE
MICA	rs962899	6	30226811	5.99682e-07	NA	0.0696361	NA	-0.373207	NA	-0.115226	NA	3.13471e-06			TRUE
MICA	rs9918344	6	66366047	4.66408e-06	NA	0.175997	NA	0.37436	NA	0.105795	NA	5.21794e-05			TRUE
MMP3	rs1010698	11	102701021	NA	8.218e-17	NA	2.473e-31	NA	0.4144	NA	0.4612	2.65005e-46	Y	Y	TRUE	TRUE	TRUE
MMP3	rs10791599	11	102760015	NA	0.01823	NA	1.259e-10	NA	-0.1327	NA	-0.268	1.77489e-10	Y		TRUE		FALSE
MMP3	rs11225480	11	102793246	NA	0.01383	NA	7.324e-07	NA	-0.1404	NA	-0.218	9.33524e-08			TRUE
MMP3	rs1144393	11	102669409	NA	1.037e-06	NA	7.95e-10	NA	-0.2512	NA	-0.2632	4.44089e-15	Y		TRUE		TRUE
MMP3	rs1144397	11	102682285	NA	8.907e-15	NA	4.25e-24	NA	0.3973	NA	0.4101	2.27506e-37	Y	Y	TRUE	TRUE	TRUE
MMP3	rs12146442	11	102797806	NA	0.006004	NA	8.177e-09	NA	-0.1401	NA	-0.2376	8.45656e-10			TRUE
MMP3	rs13163821	5	80655709	NA	0.9212	NA	5.834e-06	NA	0.006132	NA	-0.2372	0.000887008			FALSE
MMP3	rs1320559	6	74855431	NA	0.3094	NA	5.071e-06	NA	-0.06126	NA	0.2269	0.0061447			FALSE
MMP3	rs17368814	11	102748695	NA	0.2782	NA	5.71e-06	NA	0.08598	NA	0.2837	3.86255e-05			TRUE
MMP3	rs1940935	11	102755015	NA	0.005064	NA	7.976e-06	NA	0.148	NA	0.2003	1.97921e-07			TRUE
MMP3	rs1940936	11	102763750	NA	0.046	NA	9.045e-08	NA	-0.1158	NA	-0.2373	1.02205e-07			TRUE
MMP3	rs298942	4	117987578	NA	9.297e-06	NA	0.3937	NA	-0.26	NA	0.0415	0.0212589			FALSE
MMP3	rs3020919	11	102713046	NA	0.009196	NA	3.281e-08	NA	0.1687	NA	0.2732	4.56449e-09			TRUE
MMP3	rs4085170	11	102802722	NA	0.01192	NA	2.347e-07	NA	-0.1557	NA	-0.2547	3.09493e-08			TRUE
MMP3	rs4433535	11	102514861	NA	0.09722	NA	2.283e-07	NA	-0.08912	NA	-0.237	6.63234e-07			TRUE
MMP3	rs473765	11	100829176	NA	5.127e-06	NA	0.117	NA	-0.2265	NA	-0.06505	2.69091e-05			TRUE
MMP3	rs4754052	11	102800914	NA	0.01388	NA	1.131e-07	NA	-0.153	NA	-0.2616	2.13066e-08			TRUE
MMP3	rs479095	11	102691894	NA	2.808e-12	NA	7.29e-14	NA	0.4005	NA	0.3474	6.97173e-25	Y	Y	TRUE	TRUE	TRUE
MMP3	rs486055	11	102650424	NA	0.04962	NA	5.216e-06	NA	-0.1376	NA	-0.2508	2.46193e-06			TRUE
MMP3	rs519806	11	102675489	NA	0.001267	NA	4.5e-08	NA	0.1676	NA	0.2289	4.63032e-10			TRUE
MMP3	rs522616	11	102715048	NA	5.553e-12	NA	2.798e-10	NA	0.4258	NA	0.3135	7.52115e-21	Y	Y	TRUE	TRUE	TRUE
MMP3	rs615098	11	102720678	NA	0.003985	NA	2.673e-09	NA	0.1894	NA	0.3166	1.97701e-10			TRUE
MMP3	rs640198	11	102825091	NA	0.4245	NA	3.147e-07	NA	0.04367	NA	0.2243	1.3022e-05			TRUE
MMP3	rs645419	11	102716321	NA	3.948e-17	NA	2.473e-31	NA	0.4165	NA	0.4612	1.1864e-46	Y	Y	TRUE	TRUE	TRUE
MMP3	rs660669	11	102830793	NA	0.05225	NA	1.719e-06	NA	-0.09812	NA	-0.2099	1.13301e-06			TRUE
MMP3	rs671188	11	102829455	NA	0.07079	NA	2.254e-10	NA	0.09149	NA	0.2635	2.77668e-09	Y		TRUE		FALSE
MMP3	rs679620	11	102713620	NA	3.948e-17	NA	3.039e-31	NA	0.4165	NA	0.4614	1.44278e-46	Y	Y	TRUE	TRUE	TRUE
MMP3	rs7115014	11	102804933	NA	0.008313	NA	8.249e-09	NA	-0.135	NA	-0.2367	1.33071e-09			TRUE
MMP3	rs7124873	11	102803476	NA	0.6731	NA	6.204e-06	NA	0.02367	NA	0.1912	0.000251238			TRUE
MMP9	rs1044988	3	195961685	NA	9.65e-06	NA	0.6502	NA	-0.3022	NA	0.02649	0.00944985			FALSE
MMP9	rs10484079	14	101716748	NA	9.769e-06	NA	0.718	NA	-0.568	NA	0.03742	0.00771736			FALSE
MMP9	rs12385877	13	71935202	NA	7.588e-06	NA	0.03899	NA	0.2804	NA	-0.1124	0.155016			FALSE
MMP9	rs1523947	6	69483708	NA	0.661	NA	6.111e-06	NA	-0.02705	NA	-0.245	0.000238386			TRUE
MMP9	rs2423361	20	8502586	NA	0.8223	NA	4.68e-06	NA	0.01328	NA	0.2237	0.000350958			TRUE
MMP9	rs26310	3	10372840	NA	0.4942	NA	7.474e-06	NA	0.03988	NA	-0.2237	0.00374046			FALSE
MMP9	rs4256004	2	49038154	NA	0.9186	NA	2.547e-07	NA	-0.008973	NA	-0.3983	8.72223e-05			TRUE
MMP9	rs4776313	15	66964925	NA	2.719e-06	NA	0.2105	NA	-0.2626	NA	0.05944	5.11322e-05			FALSE
MMP9	rs691222	10	120743172	NA	1.549e-06	NA	0.5166	NA	0.2727	NA	0.03022	0.000241795			TRUE
MMP9	rs6993396	8	2924014	NA	8.311e-06	NA	0.2756	NA	-0.246	NA	0.05242	0.0322101			FALSE
MMP9	rs868179	2	177549497	NA	0.3338	NA	7.795e-06	NA	0.09143	NA	0.374	6.71921e-05			TRUE
MMP9	rs880919	6	39925922	NA	6.404e-06	NA	0.05781	NA	0.27	NA	0.09523	1.02067e-05			TRUE
MMP9	rs9294811	6	69520768	NA	0.4869	NA	7.666e-07	NA	-0.04357	NA	-0.2701	3.22297e-05			TRUE
MMP9	rs9317679	13	24002008	NA	2.094e-06	NA	0.4454	NA	-0.4173	NA	-0.05744	0.000200113			TRUE
MMP9	rs9346246	6	69520926	NA	0.2799	NA	5.68e-06	NA	-0.06527	NA	-0.2416	3.84446e-05			TRUE
MMP9	rs9564810	13	71926813	NA	7.725e-07	NA	0.0827	NA	0.2935	NA	-0.09212	0.0477973			FALSE
NPPB_PH	rs10805886	5	73670471	NA	0.6321	NA	6.248e-06	NA	0.02536	NA	-0.2161	0.00219691			FALSE
NPPB_PH	rs10833220	11	3115943	NA	0.9886	NA	3.497e-06	NA	0.0008109	NA	0.2323	0.000502865			TRUE
NPPB_PH	rs3741353	11	3128774	NA	0.9931	NA	1.39e-07	NA	0.0004737	NA	0.244	8.06865e-05			TRUE
NPPB_PH	rs4934750	10	35699170	NA	0.767	NA	5.365e-06	NA	0.01735	NA	0.2494	0.000317485			TRUE
NPPB_PH	rs7305362	12	1981450	NA	2.789e-06	NA	0.8691	NA	1.053	NA	0.03243	0.00122695			TRUE
NPPB_PH	rs7925089	11	3131418	NA	0.3509	NA	6.414e-06	NA	0.05008	NA	-0.2081	0.00580971			FALSE
NRCAM	rs10487851	7	107992582	NA	6.799e-08	NA	1.445e-07	NA	0.3249	NA	0.2565	5.68434e-14			TRUE
NRCAM	rs1126642	17	42989063	NA	0.9659	NA	9.135e-06	NA	-0.005979	NA	-0.5976	0.00081514			TRUE
NRCAM	rs11983030	7	108043641	NA	7.564e-06	NA	0.2244	NA	0.2583	NA	0.05836	0.000104569			TRUE
NRCAM	rs12333431	7	108026243	NA	6.038e-06	NA	0.2798	NA	0.2604	NA	0.05247	0.000139582			TRUE
NRCAM	rs13221639	7	108080565	NA	2.08e-06	NA	0.3883	NA	0.2646	NA	0.04041	0.000148068			TRUE
NRCAM	rs1859774	7	108108759	NA	8.583e-06	NA	0.9345	NA	0.2428	NA	0.003869	0.00257781			TRUE
NRCAM	rs1859775	7	108108830	NA	8.282e-06	NA	0.9051	NA	0.2429	NA	0.005605	0.0023103			TRUE
NRCAM	rs2267882	7	107948721	NA	4.672e-06	NA	0.000511	NA	0.2811	NA	0.1746	1.73845e-08			TRUE
NRCAM	rs2267887	7	107968803	NA	4.023e-05	NA	3.108e-06	NA	-0.2335	NA	-0.2202	5.17798e-10			TRUE
NRCAM	rs2284290	7	108074766	NA	8.308e-07	NA	0.05219	NA	0.2819	NA	0.09299	2.32948e-06			TRUE
NRCAM	rs2284291	7	108087080	NA	8.818e-06	NA	0.9671	NA	0.2428	NA	-0.001924	0.00352109			FALSE
NRCAM	rs2300033	7	108006941	NA	3.246e-07	NA	5.094e-07	NA	0.305	NA	0.2396	8.8396e-13			TRUE
NRCAM	rs2300037	7	108045033	NA	6.61e-06	NA	0.2271	NA	0.2595	NA	0.05807	9.88025e-05			TRUE
NRCAM	rs2380214	6	95956614	NA	9.079e-07	NA	0.7851	NA	-0.4374	NA	0.02095	0.00225742			FALSE
NRCAM	rs2701129	12	52429477	NA	1.78e-06	NA	0.0265	NA	-0.4029	NA	0.152	0.131103			FALSE
NRCAM	rs310318	8	23689919	NA	0.9024	NA	3.364e-06	NA	-0.007068	NA	0.2208	0.000681995			FALSE
NRCAM	rs423686	7	107730749	NA	0.5833	NA	8.632e-07	NA	0.03108	NA	0.2253	5.14806e-05			TRUE
NRCAM	rs4413619	6	96082979	NA	2.074e-06	NA	0.581	NA	-0.4307	NA	0.04346	0.00621256			FALSE
NRCAM	rs4506592	10	63727187	NA	0.9401	NA	2.446e-06	NA	0.004545	NA	-0.225	0.000509389			FALSE
NRCAM	rs4730287	7	107770624	NA	0.6319	NA	4.504e-07	NA	0.02755	NA	0.2312	4.23174e-05			TRUE
NRCAM	rs726471	7	108102346	NA	7.253e-06	NA	0.9874	NA	0.244	NA	0.0007459	0.00281569			TRUE
PECAM1	rs11230781	11	61450330	NA	0.6059	NA	9.691e-06	NA	-0.03012	NA	0.2192	0.00299011			FALSE
PECAM1	rs11244035	9	136081319	NA	1.585e-09	NA	1.131e-06	NA	-0.5579	NA	-0.402	2.06501e-14			TRUE
PECAM1	rs17150482	9	136194595	NA	9.732e-09	NA	0.0139	NA	0.3596	NA	0.133	1.64258e-08			TRUE
PECAM1	rs2073824	9	136132633	NA	3.425e-06	NA	4.187e-10	NA	0.2728	NA	0.3059	8.88178e-15	Y		TRUE		TRUE
PECAM1	rs28602591	9	136246666	NA	2.497e-13	NA	3.331e-10	NA	-0.6352	NA	-0.5134	6.07675e-22	Y	Y	TRUE	TRUE	TRUE
PECAM1	rs28645493	9	136305738	NA	4.957e-11	NA	3.948e-10	NA	-0.593	NA	-0.5259	7.75941e-20	Y	Y	TRUE	TRUE	TRUE
PECAM1	rs3121309	1	228223036	NA	7.85e-06	NA	0.5293	NA	-0.3387	NA	-0.0373	0.000592643			TRUE
PECAM1	rs4246170	9	136112413	NA	3.523e-06	NA	2.036e-05	NA	0.4334	NA	0.3454	3.79369e-10			TRUE
PECAM1	rs4489379	9	136084941	NA	4.728e-07	NA	0.0004188	NA	0.2989	NA	0.1765	2.20832e-09			TRUE
PECAM1	rs493014	9	136187163	NA	0.1928	NA	4.988e-06	NA	0.08178	NA	0.2354	1.87796e-05			TRUE
PECAM1	rs4962153	9	136323754	NA	1.529e-13	NA	4.626e-10	NA	-0.5622	NA	-0.4346	5.78139e-22	Y	Y	TRUE	TRUE	TRUE
PECAM1	rs507666	9	136149399	NA	1.988e-38	NA	1.199e-23	NA	-0.8452	NA	-0.641	1.26431e-58	Y	Y	TRUE	TRUE	TRUE
PECAM1	rs558240	9	136157133	NA	2.659e-15	NA	1.465e-10	NA	-0.4302	NA	-0.3098	5.08884e-24	Y	Y	TRUE	TRUE	TRUE
PECAM1	rs579459	9	136154168	NA	4.036e-35	NA	6.183e-20	NA	-0.7693	NA	-0.5662	1.90112e-51	Y	Y	TRUE	TRUE	TRUE
PECAM1	rs657152	9	136139265	NA	2.85e-11	NA	1.469e-05	NA	-0.3816	NA	-0.2206	1.88738e-14		Y	TRUE	TRUE
PECAM1	rs687289	9	136137106	NA	4.116e-11	NA	2.261e-06	NA	-0.3827	NA	-0.244	2.44249e-15		Y	TRUE	TRUE
PECAM1	rs7030248	9	136155359	NA	3.827e-09	NA	9.388e-05	NA	0.3525	NA	0.2031	8.49787e-12			TRUE
PECAM1	rs7503550	17	59800935	NA	2.492e-11	NA	1.582e-07	NA	-0.3797	NA	-0.2522	3.41154e-17		Y	TRUE	TRUE
PECAM1	rs7853989	9	136131592	NA	4.568e-06	NA	1.871e-06	NA	0.4231	NA	0.374	3.9438e-11			TRUE
PECAM1	rs7857390	9	136128546	NA	5.324e-07	NA	0.3506	NA	0.2962	NA	0.04613	5.68464e-05			TRUE
PECAM1	rs7873522	9	136131905	NA	3.425e-06	NA	1.787e-10	NA	0.2728	NA	0.3123	3.9968e-15	Y		TRUE		TRUE
PECAM1	rs8065316	17	59816347	NA	8.785e-07	NA	0.004625	NA	0.2867	NA	0.1394	7.38798e-08			TRUE
PECAM1	rs8176682	9	136139297	NA	9.824e-07	NA	0.3536	NA	0.2905	NA	0.04582	8.00763e-05			TRUE
PECAM1	rs8176722	9	136132754	NA	5.613e-06	NA	1.468e-06	NA	0.4125	NA	0.3827	3.70162e-11			TRUE
PECAM1	rs8176743	9	136131415	NA	1.12e-07	NA	1.416e-06	NA	0.5408	NA	0.4203	1.00986e-12			TRUE
PECAM1	rs8176746	9	136131322	NA	1.126e-07	NA	1.586e-06	NA	0.5417	NA	0.4188	1.15508e-12			TRUE
PECAM1	rs8176749	9	136131188	NA	1.12e-07	NA	1.586e-06	NA	0.5408	NA	0.4188	1.1442e-12			TRUE
PECAM1	rs9411367	9	136118513	NA	4.957e-06	NA	6.589e-05	NA	0.3319	NA	0.2508	1.79104e-09			TRUE
PECAM1	rs9906431	17	59814883	NA	5.144e-06	NA	0.006903	NA	0.2668	NA	0.1336	4.50969e-07			TRUE
SELE	rs10826322	10	61341519	NA	8.257e-06	NA	0.1649	NA	-0.2371	NA	-0.06341	0.0549353			TRUE
SELE	rs11006597	10	61360110	NA	9.339e-06	NA	0.357	NA	-0.2346	NA	0.04132	0.0243406			FALSE
SELE	rs11244035	9	136081319	NA	8.642e-13	NA	8.177e-16	NA	-0.6278	NA	-0.6237	2.42791e-27	Y	Y	TRUE	TRUE	TRUE
SELE	rs13339670	16	7397796	NA	0.9572	NA	1.668e-06	NA	0.004747	NA	0.362	0.000295576			TRUE
SELE	rs17150482	9	136194595	NA	3.045e-07	NA	0.01003	NA	0.3075	NA	0.1322	1.01462e-07			TRUE
SELE	rs17537048	5	1901205	NA	4.647e-06	NA	0.8731	NA	-0.3011	NA	-0.009275	0.00159272			TRUE
SELE	rs17762956	10	112532592	NA	0.4847	NA	3.063e-06	NA	0.05238	NA	-0.2764	0.00246561			FALSE
SELE	rs1885791	10	112515735	NA	0.07799	NA	1.431e-06	NA	0.1316	NA	-0.2805	0.0145009			FALSE
SELE	rs2073824	9	136132633	NA	2.745e-05	NA	1.253e-07	NA	0.2357	NA	0.2472	1.61946e-11			TRUE
SELE	rs2323001	4	21368339	NA	0.6509	NA	2.103e-06	NA	-0.04672	NA	-0.4302	0.000118672			TRUE
SELE	rs28602591	9	136246666	NA	4.234e-13	NA	5.763e-15	NA	-0.6011	NA	-0.6019	8.57856e-27	Y	Y	TRUE	TRUE	TRUE
SELE	rs28645493	9	136305738	NA	6.387e-11	NA	7.557e-15	NA	-0.5632	NA	-0.6165	1.61361e-24	Y	Y	TRUE	TRUE	TRUE
SELE	rs4257224	16	7395292	NA	0.9283	NA	1.085e-06	NA	-0.007815	NA	0.3738	0.000336221			FALSE
SELE	rs474279	9	136139617	NA	0.0003878	NA	8.873e-12	NA	0.2238	NA	0.3482	8.68194e-14	Y		TRUE		FALSE
SELE	rs4916077	1	61129046	NA	0.655	NA	8.465e-06	NA	0.02654	NA	-0.2098	0.0024054			FALSE
SELE	rs4962153	9	136323754	NA	7.355e-15	NA	1.399e-21	NA	-0.5642	NA	-0.6212	4.52713e-35	Y	Y	TRUE	TRUE	TRUE
SELE	rs507666	9	136149399	NA	7.178e-46	NA	4.309e-60	NA	-0.8731	NA	-0.9406	2.14117e-104	Y	Y	TRUE	TRUE	TRUE
SELE	rs512770	9	136133506	NA	0.002192	NA	4.579e-09	NA	0.1977	NA	0.32	1.38273e-10			TRUE
SELE	rs514708	9	136133743	NA	0.0001854	NA	6.235e-13	NA	0.2226	NA	0.3583	3.77476e-15	Y		TRUE		FALSE
SELE	rs549446	9	136135238	NA	0.0003151	NA	5.46e-12	NA	0.2257	NA	0.3517	4.39648e-14	Y		TRUE		FALSE
SELE	rs552148	9	136153481	NA	0.000292	NA	1.999e-11	NA	0.2275	NA	0.3419	1.16573e-13	Y		TRUE		FALSE
SELE	rs558240	9	136157133	NA	3.894e-19	NA	9.515e-17	NA	-0.4587	NA	-0.3782	2.90423e-34	Y	Y	TRUE	TRUE	TRUE
SELE	rs568203	9	136151445	NA	0.0003676	NA	4.127e-12	NA	0.2237	NA	0.355	4.35207e-14	Y		TRUE		FALSE
SELE	rs574347	9	136135659	NA	0.0002096	NA	5.46e-12	NA	0.2326	NA	0.3517	2.57572e-14	Y		TRUE		FALSE
SELE	rs579459	9	136154168	NA	1.433e-38	NA	1.01e-48	NA	-0.7668	NA	-0.8266	8.89056e-86	Y	Y	TRUE	TRUE	TRUE
SELE	rs630014	9	136149722	NA	1.946e-07	NA	6.164e-20	NA	0.2763	NA	-0.4073	3.77734e-25	Y		FALSE		FALSE
SELE	rs633862	9	136155444	NA	2.529e-16	NA	1.308e-21	NA	0.4315	NA	0.4291	1.3405e-36	Y	Y	TRUE	TRUE	TRUE
SELE	rs641959	9	136133699	NA	0.0001997	NA	4.898e-13	NA	0.2217	NA	0.3602	3.33067e-15	Y		TRUE		FALSE
SELE	rs652600	9	136311017	NA	0.0001815	NA	5.196e-06	NA	0.2259	NA	0.224	3.78821e-09			TRUE
SELE	rs657152	9	136139265	NA	7.488e-25	NA	2.326e-36	NA	-0.5493	NA	-0.581	1.09492e-59	Y	Y	TRUE	TRUE	TRUE
SELE	rs672316	9	136138125	NA	0.0001854	NA	7.257e-13	NA	0.2226	NA	0.3572	4.21885e-15	Y		TRUE		FALSE
SELE	rs687289	9	136137106	NA	8.929e-27	NA	1.755e-40	NA	-0.5756	NA	-0.6201	1.16566e-65	Y	Y	TRUE	TRUE	TRUE
SELE	rs688976	9	136136770	NA	0.0004671	NA	5.762e-11	NA	0.2193	NA	0.3344	5.12923e-13	Y		TRUE		FALSE
SELE	rs7857390	9	136128546	NA	6.684e-12	NA	1.003e-07	NA	0.3837	NA	0.2478	6.74252e-18		Y	TRUE	TRUE
SELE	rs7873522	9	136131905	NA	2.745e-05	NA	6.98e-08	NA	0.2357	NA	0.2518	9.33564e-12			TRUE
SELE	rs8176682	9	136139297	NA	1.721e-12	NA	6.323e-08	NA	0.3956	NA	0.2517	1.27687e-18		Y	TRUE	TRUE
SELE	rs8176694	9	136137646	NA	0.004391	NA	1.06e-10	NA	0.2042	NA	0.3661	1.79572e-11	Y		TRUE		FALSE
SELE	rs8176717	9	136133034	NA	0.000135	NA	7.676e-12	NA	0.2395	NA	0.3504	1.95399e-14	Y		TRUE		TRUE
SELE	rs8176732	9	136132303	NA	0.0003856	NA	7.676e-12	NA	0.2229	NA	0.3504	7.66054e-14	Y		TRUE		FALSE
SELE	rs9411381	9	136156067	NA	1.325e-09	NA	0.0002319	NA	0.4197	NA	0.2165	1.21674e-11			TRUE
SELE	rs9411396	9	136187652	NA	0.01558	NA	9.083e-06	NA	0.2184	NA	0.2954	8.4351e-07			TRUE
SELE	rs942074	10	112519013	NA	0.1208	NA	1.981e-06	NA	0.1161	NA	-0.2768	0.0114062			FALSE
SELE	rs9933137	16	7402541	NA	0.9761	NA	7.018e-07	NA	-0.002563	NA	0.3731	0.000220498			FALSE
SERPINA1	rs10157281	1	5915662	NA	0.9634	NA	5.816e-06	NA	-0.003627	NA	0.3008	0.000773543			FALSE
SERPINA1	rs11726155	4	4410007	NA	7.647e-06	NA	0.183	NA	0.3171	NA	0.07782	7.42156e-05			TRUE
SERPINA1	rs1180341	1	39992808	NA	0.7984	NA	6.741e-06	NA	0.01459	NA	-0.2104	0.00138198			FALSE
SERPINA1	rs12413800	10	7599350	NA	9.106e-06	NA	0.1766	NA	-0.2732	NA	-0.06907	7.64153e-05			TRUE
SERPINA1	rs16940521	12	110170728	NA	1.835e-06	NA	0.3267	NA	0.4161	NA	-0.06707	0.0150934			FALSE
SERPINA1	rs17078339	3	45822437	NA	0.8264	NA	7.274e-06	NA	-0.01406	NA	0.238	0.00133113			FALSE
SERPINA1	rs17812876	8	365478	NA	0.1917	NA	6.468e-06	NA	-0.1144	NA	0.3247	0.0119659			FALSE
SERPINA1	rs4905179	14	94795492	NA	1.643e-07	NA	1.929e-09	NA	-0.357	NA	-0.3568	1.55431e-15			TRUE
SERPINA1	rs6647	14	94847415	NA	0.001984	NA	7.439e-06	NA	-0.2137	NA	-0.2513	6.50695e-08			TRUE
SERPINA1	rs687848	1	39919234	NA	0.4743	NA	8.51e-06	NA	0.04132	NA	0.2083	0.000141572			TRUE
SERPINA1	rs8010121	14	94850614	NA	0.0006651	NA	3.087e-07	NA	-0.2596	NA	-0.3152	1.14742e-09			TRUE
SERPINA1	rs926144	14	94813402	NA	1.92e-07	NA	5.439e-09	NA	-0.3574	NA	-0.3425	5.32907e-15			TRUE
SERPINA1	rs9848415	3	45828841	NA	0.57	NA	8.67e-06	NA	-0.03715	NA	0.2456	0.00317043			FALSE
SERPINA1	rs998520	14	94554279	NA	6.637e-06	NA	2.171e-05	NA	-0.4107	NA	-0.312	7.00233e-10			TRUE
SERPINA3	rs10226190	7	31861834	NA	0.4111	NA	1.097e-06	NA	0.111	NA	-0.6125	0.00192122			FALSE
SERPINA3	rs11132836	4	171093594	NA	3.492e-06	NA	0.003339	NA	0.2929	NA	0.1502	1.3436e-07			TRUE
SERPINA3	rs11247253	15	101562793	NA	0.7551	NA	9.825e-06	NA	-0.02475	NA	0.3084	0.00193189			FALSE
SERPINA3	rs11624765	14	69749097	NA	6.439e-06	NA	0.677	NA	0.2607	NA	-0.02103	0.000949067			FALSE
SERPINA3	rs12485634	3	141569773	NA	1.032e-06	NA	0.3203	NA	-0.3199	NA	0.05954	0.0127044			FALSE
SERPINA3	rs4697879	4	11373795	NA	9.511e-06	NA	0.8102	NA	-0.6009	NA	-0.03249	0.00182158			TRUE
SERPINA3	rs512592	4	171098146	NA	7.329e-06	NA	0.007277	NA	0.2679	NA	0.1337	6.24181e-07			TRUE
SERPINA3	rs7213174	17	53751686	NA	0.6938	NA	3.963e-06	NA	0.04439	NA	0.5142	0.000205133			TRUE
SERPINA3	rs7803484	7	31888648	NA	0.3067	NA	6.855e-06	NA	0.113	NA	-0.4326	0.00721094			FALSE
SERPINA7	rs10946366	6	20181505	NA	9.138e-06	NA	0.2697	NA	-0.2571	NA	-0.05479	0.000164175			TRUE
SERPINA7	rs11214994	11	114318464	NA	3.723e-06	NA	0.7497	NA	-0.4257	NA	0.02401	0.00463905			FALSE
SERPINA7	rs1492377	16	6934204	NA	3.605e-06	NA	0.9271	NA	-0.2636	NA	-0.004339	0.00167432			TRUE
SERPINA7	rs1524001	1	86017485	NA	0.7025	NA	3.407e-06	NA	-0.03972	NA	0.3579	0.00127589			FALSE
SERPINA7	rs1641459	2	206533042	NA	0.8561	NA	5.491e-06	NA	0.0296	NA	0.5855	0.000430472			TRUE
SERPINA7	rs1869578	8	14909909	NA	6.562e-06	NA	0.5341	NA	-0.2605	NA	-0.02986	0.000548138			TRUE
SERPINA7	rs2238087	12	2613716	NA	9.594e-06	NA	0.5747	NA	0.4789	NA	-0.04615	0.0118309			FALSE
SERPINA7	rs2250556	8	11470573	NA	0.9582	NA	3.517e-06	NA	-0.003295	NA	-0.2343	0.000457196			TRUE
SERPINA7	rs4921750	8	17171737	NA	0.6594	NA	6.998e-06	NA	0.03201	NA	0.2559	0.000257812			TRUE
SERPINA7	rs7002722	8	14902400	NA	7.343e-06	NA	0.1508	NA	-0.2974	NA	0.07312	0.0572235			FALSE
SERPINA7	rs7007999	8	14897211	NA	3.855e-06	NA	0.9773	NA	-0.2823	NA	-0.001415	0.00202693			TRUE
SERPINA7	rs9536676	13	54886472	NA	0.003147	NA	6.275e-06	NA	0.197	NA	-0.267	0.154399			FALSE
SERPINA7	rs9650384	8	14892661	NA	9.815e-06	NA	0.9534	NA	-0.2692	NA	-0.002877	0.00290693			TRUE
SERPINE1	rs10867378	9	82004814	NA	3.238e-07	NA	0.783	NA	-0.3105	NA	0.01413	0.00145226			FALSE
SERPINE1	rs1332593	13	77128384	NA	0.001377	NA	5.192e-06	NA	0.1965	NA	-0.2305	0.197591			FALSE
SERPINE1	rs1864035	5	79120482	NA	0.112	NA	4.127e-06	NA	0.09349	NA	-0.2218	0.0165			FALSE
SERPINE1	rs2289003	9	18797256	NA	9.975e-06	NA	0.01905	NA	-0.2446	NA	-0.1047	2.81423e-06			TRUE
SERPINE1	rs2306826	5	176170762	NA	0.9567	NA	7.632e-06	NA	0.004118	NA	-0.2733	0.000913616			FALSE
SERPINE1	rs2329435	5	40998851	NA	4.557e-06	NA	0.9765	NA	0.2564	NA	-0.001378	0.00218478			FALSE
SERPINE1	rs2378373	9	82010265	NA	2.061e-06	NA	0.9977	NA	-0.2978	NA	-0.0001555	0.00162843			TRUE
SERPINE1	rs6485450	11	43740422	NA	0.08776	NA	8.44e-06	NA	0.1897	NA	0.4475	8.01202e-06			TRUE
SERPINE1	rs7238626	18	21632848	NA	2.364e-06	NA	0.8015	NA	-0.4111	NA	-0.01731	0.000901067			TRUE
SERPINE1	rs761147	6	1716710	NA	2.618e-06	NA	0.5064	NA	-0.2847	NA	-0.03319	0.000300425			TRUE
SERPINE1	rs9997610	4	116391247	NA	2.77e-06	NA	0.3418	NA	-0.2758	NA	-0.05071	0.000132717			TRUE
SFTPD	rs10887199	10	81702834	NA	1.702e-17	NA	3.073e-19	NA	-0.7565	NA	-0.6406	2.25268e-35	Y	Y	TRUE	TRUE	TRUE
SFTPD	rs10887328	10	81761401	NA	3.161e-09	NA	1.952e-19	NA	0.3382	NA	0.4395	6.50155e-27	Y		TRUE		TRUE
SFTPD	rs10887336	10	81764081	NA	2.005e-07	NA	1.719e-10	NA	-0.3597	NA	-0.3753	2.22045e-16	Y		TRUE		TRUE
SFTPD	rs11159490	14	81534440	NA	6.632e-06	NA	0.4343	NA	0.2543	NA	0.03832	0.000349854			TRUE
SFTPD	rs11201972	10	81932680	NA	5.371e-09	NA	5.172e-05	NA	-0.448	NA	-0.2873	5.19274e-12			TRUE
SFTPD	rs11905096	20	14106881	NA	0.8756	NA	7.136e-06	NA	0.01095	NA	0.2616	0.000534814			TRUE
SFTPD	rs12037606	1	172898402	NA	4.994e-06	NA	0.6421	NA	0.2523	NA	-0.02286	0.00730393			FALSE
SFTPD	rs12223773	11	131588545	NA	0.3608	NA	2.898e-06	NA	0.0623	NA	-0.3035	0.0037926			FALSE
SFTPD	rs1265096	6	31106489	NA	2.675e-06	NA	0.0003662	NA	0.5165	NA	0.3365	7.43712e-09			TRUE
SFTPD	rs1668852	18	22516866	NA	4.15e-06	NA	0.2873	NA	-0.2578	NA	-0.05014	0.000117703			TRUE
SFTPD	rs1668855	18	22529801	NA	3.711e-06	NA	0.1792	NA	-0.2592	NA	-0.06307	4.59914e-05			TRUE
SFTPD	rs17098169	10	81816134	NA	2.569e-07	NA	3.924e-08	NA	-0.5228	NA	-0.4555	5.10703e-14			TRUE
SFTPD	rs17885031	10	81696091	NA	1.435e-08	NA	1.313e-08	NA	-0.6156	NA	-0.512	1.11022e-15			TRUE
SFTPD	rs1885550	10	81712440	NA	8.247e-20	NA	1.862e-17	NA	-0.6352	NA	-0.5284	1.21913e-35	Y	Y	TRUE	TRUE	TRUE
SFTPD	rs1932571	10	81761489	NA	2.105e-07	NA	2.209e-10	NA	-0.3592	NA	-0.3733	2.22045e-16	Y		TRUE		TRUE
SFTPD	rs1983775	10	81663575	NA	1.435e-08	NA	9.408e-09	NA	-0.6156	NA	-0.515	8.88178e-16			TRUE
SFTPD	rs2146192	10	81715738	NA	1.626e-18	NA	2.785e-20	NA	-0.79	NA	-0.6692	2.03155e-37	Y	Y	TRUE	TRUE	TRUE
SFTPD	rs2213746	1	172881827	NA	7.263e-06	NA	0.619	NA	0.2471	NA	-0.02438	0.00919947			FALSE
SFTPD	rs2256573	10	81685062	NA	0.006705	NA	1.67e-06	NA	-0.1565	NA	-0.2261	7.33264e-08			TRUE
SFTPD	rs2256581	10	81685024	NA	0.0001496	NA	1.86e-11	NA	0.2281	NA	0.3256	4.66294e-14	Y		TRUE		TRUE
SFTPD	rs2284735	14	81553786	NA	9.192e-06	NA	0.5765	NA	0.2518	NA	0.0274	0.00079817			TRUE
SFTPD	rs2596503	6	31320810	NA	8.723e-08	NA	0.06594	NA	0.3807	NA	0.1171	8.41445e-07			TRUE
SFTPD	rs2611140	11	34337564	NA	8.967e-06	NA	0.6925	NA	0.2433	NA	0.01932	0.00803106			TRUE
SFTPD	rs2758554	10	81691080	NA	0.1044	NA	7.212e-08	NA	0.1057	NA	0.281	3.27617e-07			TRUE
SFTPD	rs2844519	6	31371430	NA	2.608e-08	NA	0.1325	NA	0.4004	NA	0.09651	1.44511e-06			TRUE
SFTPD	rs3851050	10	81882370	NA	4.738e-05	NA	4.291e-10	NA	0.232	NA	0.2983	1.7053e-13	Y		TRUE		TRUE
SFTPD	rs3862518	10	81917957	NA	2.021e-08	NA	5.974e-05	NA	-0.4793	NA	-0.3211	1.75742e-11			TRUE
SFTPD	rs4357631	10	81754384	NA	1.841e-07	NA	6.364e-10	NA	-0.6256	NA	-0.5813	6.66134e-16	Y		TRUE		TRUE
SFTPD	rs4369337	10	81733742	NA	3.509e-12	NA	3.367e-12	NA	-1.144	NA	-0.8033	4.4577e-23	Y	Y	TRUE	TRUE	TRUE
SFTPD	rs4782936	16	84408451	NA	0.0004483	NA	1.38e-06	NA	-0.2227	NA	-0.2729	2.83095e-09			TRUE
SFTPD	rs4877136	9	91203868	NA	8.967e-08	NA	0.3613	NA	-0.3745	NA	0.05455	0.00417393			FALSE
SFTPD	rs6098415	20	53704965	NA	7.272e-06	NA	0.7367	NA	-0.9007	NA	-0.05901	0.00124685			TRUE
SFTPD	rs6413523	10	81706135	NA	5.887e-11	NA	9.41e-11	NA	-1.064	NA	-0.7244	1.98277e-20	Y	Y	TRUE	TRUE	TRUE
SFTPD	rs6547150	2	77780499	NA	0.989	NA	2.631e-06	NA	-0.0009326	NA	-0.2832	0.000421458			TRUE
SFTPD	rs6585454	10	81940701	NA	5.371e-09	NA	6.47e-05	NA	-0.448	NA	-0.2841	6.84985e-12			TRUE
SFTPD	rs7084667	10	81748708	NA	1.433e-12	NA	7.017e-20	NA	0.4085	NA	0.4554	4.80599e-31	Y	Y	TRUE	TRUE	TRUE
SFTPD	rs721917	10	81706324	NA	2.339e-06	NA	0.09346	NA	-0.2646	NA	-0.08104	1.14932e-05			TRUE
SFTPD	rs723192	10	81708013	NA	1.317e-17	NA	2.483e-18	NA	-0.7643	NA	-0.6204	1.53619e-34	Y	Y	TRUE	TRUE	TRUE
SFTPD	rs726289	10	81706951	NA	1.435e-08	NA	9.208e-09	NA	-0.6156	NA	-0.5154	6.66134e-16			TRUE
SFTPD	rs728616	10	81847914	NA	9.112e-07	NA	3.924e-08	NA	-0.4946	NA	-0.4555	1.72751e-13			TRUE
SFTPD	rs7905482	10	81863964	NA	1.753e-07	NA	1.201e-10	NA	0.3045	NA	0.3154	2.22045e-16	Y		TRUE		TRUE
SFTPD	rs7907770	10	82194330	NA	0.0001376	NA	4.836e-06	NA	-0.2544	NA	-0.2517	2.68175e-09			TRUE
SFTPD	rs7993461	13	109940689	NA	3.338e-07	NA	0.9044	NA	-0.2871	NA	0.00564	0.00097921			FALSE
SFTPD	rs8048576	16	84423034	NA	0.007693	NA	9.934e-06	NA	-0.2124	NA	-0.3326	3.89069e-07			TRUE
SFTPD	rs911887	10	81701523	NA	0.007197	NA	9.214e-09	NA	0.1537	NA	0.278	1.19386e-09			TRUE
SFTPD	rs9266629	6	31346822	NA	3.271e-06	NA	3.225e-06	NA	0.3124	NA	0.2699	5.01659e-11			TRUE
SFTPD	rs9301365	13	109927086	NA	8.418e-06	NA	0.8479	NA	-0.2526	NA	-0.008903	0.00194983			TRUE
SHBG	rs10184090	2	228639557	NA	1.967e-06	NA	0.8524	NA	-0.4109	NA	-0.01445	0.000982258			TRUE
SHBG	rs10210142	2	81179374	NA	0.1303	NA	4.589e-06	NA	-0.08512	NA	0.2292	0.0153251			FALSE
SHBG	rs11107847	12	95386791	NA	7.288e-06	NA	0.6889	NA	-0.2154	NA	0.01787	0.00741134			FALSE
SHBG	rs1642762	17	7554772	NA	2.977e-05	NA	3.218e-08	NA	-0.2099	NA	-0.2446	4.92295e-12			TRUE
SHBG	rs17722281	16	78715407	NA	0.0935	NA	9.095e-07	NA	0.08148	NA	-0.2144	0.0104487			FALSE
SHBG	rs1799941	17	7533423	NA	0.0002068	NA	3.073e-09	NA	0.206	NA	0.289	5.31841e-12			TRUE
SHBG	rs1928423	9	74250387	NA	1.213e-06	NA	0.8268	NA	0.2266	NA	0.009289	0.000713761			TRUE
SHBG	rs2955617	17	7538785	NA	0.0001939	NA	1.342e-06	NA	-0.1921	NA	-0.2183	1.13504e-09			TRUE
SHBG	rs3866988	18	3611241	NA	4.07e-06	NA	0.02912	NA	-0.2317	NA	0.09194	0.154108			FALSE
SHBG	rs4227	17	7491177	NA	0.0001308	NA	8.444e-06	NA	0.204	NA	0.2172	4.35982e-09			TRUE
SHBG	rs727428	17	7537792	NA	3.516e-06	NA	1.95e-09	NA	-0.2284	NA	-0.258	3.79696e-14			TRUE
SLPI	rs11165594	1	92302369	NA	0.7676	NA	3.746e-06	NA	-0.02056	NA	0.2278	0.00109308			FALSE
SLPI	rs13203299	6	169442109	NA	7.87e-06	NA	0.06615	NA	-0.3128	NA	0.09356	0.111797			FALSE
SLPI	rs1411276	1	92257971	NA	0.6504	NA	6.318e-06	NA	-0.03104	NA	0.2191	0.0020781			FALSE
SLPI	rs1443504	12	54316307	NA	0.2591	NA	7.426e-06	NA	0.08435	NA	-0.2448	0.00922442			FALSE
SLPI	rs2532924	6	30932682	NA	0.6187	NA	1.93e-06	NA	0.02802	NA	0.1923	9.94967e-05			TRUE
SLPI	rs446212	6	169464306	NA	5.147e-06	NA	0.08537	NA	-0.2786	NA	0.0793	0.0822312			FALSE
SLPI	rs7191772	16	59567416	NA	8.079e-07	NA	0.3584	NA	0.6753	NA	0.09083	7.47341e-05			TRUE
SLPI	rs7199806	16	59569276	NA	8.079e-07	NA	0.5022	NA	0.6753	NA	0.06494	0.000159616			TRUE
SLPI	rs7338819	13	60902117	NA	0.3154	NA	2.494e-06	NA	-0.08951	NA	-0.3164	2.79148e-05			TRUE
SLPI	rs9538660	13	60935427	NA	0.2147	NA	9.493e-06	NA	-0.09864	NA	0.2358	0.0124355			FALSE
SLPI	rs971866	3	60379450	NA	5.768e-06	NA	0.5681	NA	0.3568	NA	0.03336	0.000592955			TRUE
SLPI	rs9859674	3	18882582	NA	5.362e-06	NA	0.6497	NA	0.3814	NA	-0.02956	0.00737468			FALSE
SOD1	rs10159239	1	247607052	NA	9.278e-06	NA	0.7835	NA	0.2454	NA	-0.01257	0.00629965			FALSE
SOD1	rs10161436	12	117000032	NA	0.946	NA	7.576e-07	NA	-0.004064	NA	-0.2603	0.000177345			TRUE
SOD1	rs10190732	2	5464761	NA	6.129e-06	NA	0.562	NA	-0.311	NA	0.03415	0.0103622			FALSE
SOD1	rs10432402	2	5467135	NA	2.506e-06	NA	0.7718	NA	-0.3428	NA	-0.01831	0.000857982			TRUE
SOD1	rs10780221	9	91637304	NA	0.3494	NA	7.118e-06	NA	-0.0526	NA	0.2044	0.00611174			FALSE
SOD1	rs10979	6	143890039	NA	5.463e-07	NA	0.576	NA	-0.2884	NA	-0.02781	0.000184421			TRUE
SOD1	rs1125467	9	91623811	NA	0.3934	NA	9.853e-06	NA	-0.0485	NA	0.2053	0.00607484			FALSE
SOD1	rs1152239	19	50420671	NA	8.94e-06	NA	0.3341	NA	-0.2585	NA	0.04891	0.0263443			FALSE
SOD1	rs12527367	6	143918718	NA	7.655e-06	NA	0.5452	NA	-0.2477	NA	-0.02932	0.000627961			TRUE
SOD1	rs259074	5	79132907	NA	0.7064	NA	4.381e-06	NA	0.02061	NA	-0.2057	0.00143511			FALSE
SOD1	rs4573856	14	22588022	NA	0.5309	NA	1.638e-06	NA	-0.03509	NA	0.2257	0.00150597			FALSE
SOD1	rs4798403	18	5737088	NA	8.818e-06	NA	0.3475	NA	-0.3012	NA	0.05568	0.0248221			FALSE
SOD1	rs7121382	11	112560305	NA	0.7156	NA	8.415e-07	NA	-0.0244	NA	0.2734	0.00054392			FALSE
SOD1	rs7133288	12	117001345	NA	0.7667	NA	6.071e-06	NA	-0.01831	NA	-0.2447	0.000338776			TRUE
SOD1	rs7865979	9	91621197	NA	0.3934	NA	7.935e-06	NA	-0.0485	NA	0.2076	0.00545987			FALSE
SOD1	rs8016654	14	22589341	NA	0.5554	NA	7.264e-06	NA	-0.03302	NA	0.2105	0.00300169			FALSE
SORT1	rs10206058	2	42583667	NA	0.3439	NA	2.332e-06	NA	-0.0575	NA	-0.2169	3.1694e-05			TRUE
SORT1	rs10789899	11	112466701	NA	0.2923	NA	2.917e-06	NA	-0.06639	NA	0.2233	0.00508563			FALSE
SORT1	rs11214267	11	112473405	NA	0.2275	NA	2.043e-06	NA	-0.0772	NA	0.2292	0.0059687			FALSE
SORT1	rs1945100	11	112466279	NA	0.2851	NA	2.917e-06	NA	-0.06732	NA	0.2233	0.00528044			FALSE
SORT1	rs2513023	11	112503558	NA	0.09798	NA	6.188e-06	NA	-0.1123	NA	0.2301	0.0224033			FALSE
SORT1	rs4970834	1	109814880	NA	8.847e-09	NA	0.01751	NA	0.4165	NA	0.1371	2.22133e-08			TRUE
SORT1	rs646776	1	109818530	NA	8.086e-09	NA	0.0004204	NA	0.3902	NA	0.1874	1.01247e-10			TRUE
SORT1	rs660240	1	109817838	NA	3.845e-08	NA	0.0003315	NA	0.3756	NA	0.1947	2.42112e-10			TRUE
SORT1	rs7528419	1	109817192	NA	8.086e-09	NA	0.0002991	NA	0.3902	NA	0.1921	6.49978e-11			TRUE
SORT1	rs7644746	3	183596184	NA	0.2079	NA	8.531e-06	NA	0.07581	NA	0.2025	3.1105e-05			TRUE
SORT1	rs7929676	11	112481329	NA	0.1283	NA	1.87e-06	NA	-0.09641	NA	0.2235	0.0105524			FALSE
SPINK1	rs11755127	6	166952981	NA	6.952e-06	NA	0.0665	NA	-0.2849	NA	0.09261	0.107598			FALSE
SPINK1	rs12455634	18	32657542	NA	9.112e-07	NA	0.7657	NA	0.4833	NA	-0.02366	0.00241822			FALSE
SPINK1	rs13038390	20	45293174	NA	0.1841	NA	4.759e-06	NA	-0.07514	NA	0.1982	0.0109857			FALSE
SPINK1	rs1670725	19	50773134	NA	1.027e-06	NA	0.1419	NA	-0.3836	NA	0.08714	0.032226			FALSE
SPINK1	rs2728457	8	77720427	NA	5.613e-06	NA	0.1031	NA	-0.2941	NA	0.08276	0.0735197			FALSE
SPINK1	rs378373	6	166928580	NA	8.001e-06	NA	0.7298	NA	0.2755	NA	0.0162	0.00128216			TRUE
SPINK1	rs3843496	5	147261812	NA	4.652e-07	NA	0.0006712	NA	0.285	NA	0.1468	3.90421e-09			TRUE
SPINK1	rs4705202	5	147204592	NA	1.733e-06	NA	0.000244	NA	-0.2634	NA	-0.1649	3.27233e-09			TRUE
SPINK1	rs6580502	5	147208043	NA	2.324e-09	NA	5.236e-09	NA	0.3374	NA	0.2504	3.97135e-17			TRUE
SPINK1	rs795232	11	30773321	NA	9.051e-06	NA	0.00482	NA	0.4619	NA	-0.2205	0.404139			FALSE
SPINK1	rs930217	5	147190108	NA	1.272e-08	NA	1.463e-08	NA	0.3241	NA	0.2411	1.11022e-15			TRUE
TGFB1_LAP	rs11112439	12	105663199	NA	8.962e-06	NA	0.9404	NA	-0.6182	NA	0.008805	0.00386045			FALSE
TGFB1_LAP	rs12916663	15	24217026	NA	3.58e-06	NA	0.02365	NA	0.2523	NA	-0.1131	0.166881			FALSE
TGFB1_LAP	rs2525055	12	48186738	NA	0.158	NA	7.343e-06	NA	0.07904	NA	-0.2348	0.0156307			FALSE
TGFB1_LAP	rs414846	15	58706846	NA	7.446e-07	NA	0.004097	NA	-0.5387	NA	-0.2971	5.60484e-08			TRUE
TGFB1_LAP	rs7618415	3	10711702	NA	0.192	NA	7.687e-06	NA	0.1778	NA	-0.5908	0.0130937			FALSE
THBD	rs10039221	5	174861613	NA	0.2006	NA	3.218e-06	NA	0.1152	NA	-0.2769	0.00842973			FALSE
THBD	rs10083926	18	10402789	NA	0.3514	NA	5.139e-06	NA	0.05904	NA	0.2055	5.61736e-05			TRUE
THBD	rs10152819	15	31296042	NA	0.6882	NA	8.387e-06	NA	-0.03803	NA	-0.3184	0.000318838			TRUE
THBD	rs12211166	6	15016472	NA	0.8768	NA	1.526e-06	NA	-0.01126	NA	-0.25	0.000212541			TRUE
THBD	rs12493578	3	48730116	NA	9.767e-06	NA	0.5046	NA	-0.2668	NA	0.02987	0.014884			FALSE
THBD	rs17000165	21	26013485	NA	0.3792	NA	2.604e-06	NA	0.0973	NA	-0.3891	0.00334448			FALSE
THBD	rs2033293	18	10403293	NA	0.3815	NA	7.769e-07	NA	0.05547	NA	0.2199	1.89192e-05			TRUE
THBD	rs2035686	8	18339293	NA	0.8949	NA	7.812e-06	NA	0.03001	NA	-0.6864	0.00112718			FALSE
THBD	rs2872823	9	133981491	NA	6.472e-06	NA	0.5156	NA	-0.3562	NA	0.03557	0.012195			FALSE
THBD	rs3739100	2	47278901	NA	8.792e-06	NA	0.3592	NA	-0.7776	NA	-0.1057	0.000277562			TRUE
THBD	rs519813	4	20520993	NA	9.895e-06	NA	0.837	NA	0.3583	NA	-0.01333	0.00545913			FALSE
THBD	rs6680677	1	77955577	NA	0.7442	NA	3.532e-06	NA	-0.02205	NA	-0.2451	0.000228886			TRUE
THBD	rs7642356	3	70224184	NA	7.969e-06	NA	0.3653	NA	-0.4008	NA	0.06453	0.0221704			FALSE
THBD	rs7765378	6	40617312	NA	9.986e-06	NA	0.601	NA	-0.2622	NA	-0.0243	0.00089227			TRUE
TIMP1	rs10765806	11	96133569	NA	0.9233	NA	7.966e-06	NA	-0.005661	NA	0.151	0.00103844			FALSE
TIMP1	rs11538239	8	135490539	NA	2.705e-06	NA	0.09231	NA	0.3065	NA	0.06914	1.23255e-05			TRUE
TIMP1	rs11705943	3	152025423	NA	8.004e-07	NA	0.6397	NA	0.3384	NA	-0.01951	0.00344917			FALSE
TIMP1	rs1479151	3	36344479	NA	0.5125	NA	7.668e-06	NA	0.041	NA	-0.1587	0.00356609			FALSE
TIMP1	rs1479546	3	2667189	NA	0.6734	NA	7.671e-06	NA	0.02368	NA	-0.1412	0.00215793			FALSE
TIMP1	rs17131682	1	93478970	NA	0.4254	NA	8.502e-06	NA	-0.06538	NA	-0.2279	0.000113529			TRUE
TIMP1	rs2233913	9	115983216	NA	3.631e-06	NA	0.8528	NA	0.3553	NA	0.008554	0.00131807			TRUE
TIMP1	rs3778307	6	136765459	NA	0.7012	NA	8.588e-06	NA	0.02822	NA	-0.1917	0.0021081			FALSE
TIMP1	rs6471235	8	135413853	NA	7.718e-06	NA	0.03238	NA	0.2406	NA	0.07326	4.92579e-06			TRUE
TIMP2	rs12880795	14	96379833	NA	0.5591	NA	8.537e-06	NA	0.03215	NA	0.2001	0.00322266			TRUE
TIMP2	rs1469784	4	30156463	NA	0.3127	NA	1.489e-09	NA	-0.1344	NA	0.6693	0.000116694			FALSE
TIMP2	rs16915019	11	26016331	NA	4.611e-06	NA	0.5981	NA	-0.6457	NA	-0.06865	0.000593459			TRUE
TIMP2	rs9730519	1	245067198	NA	9.371e-06	NA	0.4035	NA	-0.3494	NA	0.05382	0.0205942			FALSE
TNFRSF10C	rs10402946	19	44139182	NA	1.66e-10	NA	1.058e-12	NA	-0.407	NA	-0.3896	5.41069e-22	Y	Y	TRUE	TRUE	TRUE
TNFRSF10C	rs12708555	15	95976964	NA	0.08753	NA	4.85e-06	NA	-0.1015	NA	0.2344	0.0221414			FALSE
TNFRSF10C	rs13359266	5	25468811	NA	0.9437	NA	7.744e-06	NA	-0.005267	NA	-0.2729	0.00067692			TRUE
TNFRSF10C	rs17630766	4	114560543	NA	4.203e-06	NA	0.5359	NA	0.3945	NA	0.0483	0.00044207			TRUE
TNFRSF10C	rs1848707	15	81421792	NA	0.6926	NA	6.308e-06	NA	-0.02417	NA	-0.2259	0.000269473			TRUE
TNFRSF10C	rs1860149	19	44118680	NA	3.304e-06	NA	0.005351	NA	-0.2597	NA	-0.1349	2.34383e-07			TRUE
TNFRSF10C	rs2102954	19	44029744	NA	7.68e-05	NA	7.355e-06	NA	-0.2747	NA	-0.2707	2.26211e-09			TRUE
TNFRSF10C	rs2189363	4	114555661	NA	6.164e-06	NA	0.3282	NA	0.3946	NA	0.08107	0.000192334			TRUE
TNFRSF10C	rs2240633	19	44128437	NA	7.662e-07	NA	3.506e-06	NA	-0.2908	NA	-0.2424	1.46811e-11			TRUE
TNFRSF10C	rs2854501	19	44060001	NA	2.727e-06	NA	0.0003745	NA	-0.3071	NA	-0.2015	7.75365e-09			TRUE
TNFRSF10C	rs3046	19	44124735	NA	7.947e-06	NA	0.01984	NA	-0.2547	NA	-0.1133	2.52961e-06			TRUE
TNFRSF10C	rs304723	19	44102338	NA	1.057e-06	NA	1.03e-06	NA	-0.2881	NA	-0.2503	5.43721e-12			TRUE
TNFRSF10C	rs34637472	19	44126279	NA	1.354e-06	NA	6.584e-06	NA	-0.2855	NA	-0.2366	4.77902e-11			TRUE
TNFRSF10C	rs4691702	4	161736289	NA	0.02415	NA	2.201e-06	NA	0.1311	NA	-0.2338	0.0407576			FALSE
TNFRSF10C	rs4691703	4	161736792	NA	0.04504	NA	2.144e-06	NA	0.1168	NA	-0.2337	0.0265768			FALSE
TNFRSF10C	rs4760	19	44153100	NA	1.081e-29	NA	5.95e-33	NA	-0.8636	NA	-0.7659	3.86107e-61	Y	Y	TRUE	TRUE	TRUE
TNFRSF10C	rs6490797	13	24060289	NA	0.6168	NA	8.281e-06	NA	0.03496	NA	-0.2642	0.00267351			FALSE
TNFRSF10C	rs6590501	11	130603461	NA	0.2683	NA	6.554e-06	NA	0.1462	NA	0.5873	3.99461e-05			TRUE
TNFRSF10C	rs7099034	10	95545378	NA	0.755	NA	1.535e-06	NA	0.04245	NA	-0.4628	0.000694326			FALSE
TNFRSF10C	rs7108007	11	130600066	NA	0.3031	NA	6.554e-06	NA	0.1348	NA	0.5873	4.99909e-05			TRUE
TNFRSF10C	rs8003133	14	34450029	NA	0.662	NA	2.452e-06	NA	0.02372	NA	-0.2277	0.00120946			FALSE
TNFRSF11B	rs10928766	2	128193928	NA	7.65e-06	NA	0.3048	NA	-0.3339	NA	0.06159	0.0277012			FALSE
TNFRSF11B	rs11605961	11	114604509	NA	0.4282	NA	4.968e-07	NA	-0.05084	NA	0.2622	0.00121408			FALSE
TNFRSF11B	rs12377348	9	18779938	NA	6.149e-07	NA	0.2025	NA	-0.3601	NA	-0.07353	2.02386e-05			TRUE
TNFRSF11B	rs1568277	2	128190055	NA	7.65e-06	NA	0.3769	NA	-0.3339	NA	0.05263	0.0209905			FALSE
TNFRSF11B	rs1850522	11	114587363	NA	0.5016	NA	4.871e-07	NA	-0.04284	NA	0.2623	0.000905973			FALSE
TNFRSF11B	rs353587	11	35122661	NA	4.507e-06	NA	0.342	NA	0.2581	NA	0.04193	0.000172561			TRUE
TNFRSF11B	rs3750512	9	139821068	NA	6.227e-06	NA	0.4586	NA	-0.2375	NA	0.03218	0.0144823			FALSE
TNFRSF11B	rs4731898	7	132505658	NA	2.486e-06	NA	0.02486	NA	0.4444	NA	0.1644	1.56721e-06			TRUE
TNFRSF11B	rs4887525	15	27329338	NA	3.652e-06	NA	0.5198	NA	0.2748	NA	0.03203	0.000378044			TRUE
TNFRSF11B	rs7614425	3	98174258	NA	0.4205	NA	5.159e-06	NA	-0.07252	NA	-0.3719	7.99091e-05			TRUE
TNFRSF11B	rs7847591	9	18795679	NA	7.46e-06	NA	0.1466	NA	-0.324	NA	-0.08195	4.89907e-05			TRUE
TNFRSF11B	rs7852970	9	139820421	NA	1.48e-06	NA	0.4181	NA	-0.2565	NA	0.03491	0.0104607			FALSE
TNFRSF11B	rs8089281	18	73110461	NA	4.195e-06	NA	0.7545	NA	0.3918	NA	-0.02201	0.00488164			FALSE
TNFRSF1A	rs12506882	4	100185431	NA	2.869e-06	NA	0.5656	NA	-0.4407	NA	-0.04195	0.00041193			TRUE
TNFRSF1A	rs12512110	4	100195815	NA	7.46e-06	NA	0.5198	NA	-0.4132	NA	-0.04685	0.000551676			TRUE
TNFRSF1A	rs12666651	7	46571522	NA	4.857e-06	NA	0.6767	NA	-1.353	NA	0.07094	0.00656904			FALSE
TNFRSF1A	rs12705034	7	98799972	NA	0.4806	NA	8.359e-06	NA	-0.07556	NA	0.3434	0.00416375			FALSE
TNFRSF1A	rs13224433	7	98799772	NA	0.4123	NA	8.359e-06	NA	-0.08839	NA	0.3434	0.00527902			FALSE
TNFRSF1A	rs13430277	2	47455238	NA	0.601	NA	4.317e-06	NA	0.03909	NA	-0.2541	0.00197523			FALSE
TNFRSF1A	rs1567625	3	62610625	NA	0.2214	NA	2.73e-06	NA	-0.1811	NA	-0.5627	1.56366e-05			TRUE
TNFRSF1A	rs2040411	22	47836412	NA	6.771e-06	NA	0.9669	NA	-0.259	NA	0.001734	0.00311092			FALSE
TNFRSF1A	rs2248023	3	62612342	NA	0.3694	NA	3.761e-06	NA	-0.1329	NA	-0.5372	5.01148e-05			TRUE
TNFRSF1A	rs2276332	4	100203447	NA	6.34e-06	NA	0.5198	NA	-0.4196	NA	-0.04685	0.000511247			TRUE
TNFRSF1A	rs2965051	3	62611243	NA	0.1694	NA	3.17e-06	NA	-0.2057	NA	-0.5527	1.09395e-05			TRUE
TNFRSF1A	rs4300411	11	83631275	NA	0.6719	NA	6.691e-06	NA	-0.02621	NA	-0.2305	0.000263048			TRUE
TNFRSF1A	rs713999	22	47832112	NA	6.221e-06	NA	0.6786	NA	0.2464	NA	0.01717	0.000938262			TRUE
TNFRSF1A	rs7809188	7	98788589	NA	0.4123	NA	8.359e-06	NA	-0.08839	NA	0.3434	0.00527902			FALSE
TNFRSF1A	rs815816	2	47398394	NA	0.7592	NA	7.237e-06	NA	0.02409	NA	-0.2533	0.00161509			FALSE
TNFRSF1B	rs10501509	11	81101351	NA	0.6016	NA	3.875e-06	NA	0.0404	NA	-0.1795	0.00188093			FALSE
TNFRSF1B	rs10841847	12	8687812	NA	2.257e-06	NA	0.2891	NA	0.2727	NA	-0.0325	0.0190377			FALSE
TNFRSF1B	rs10841856	12	8692843	NA	1.026e-06	NA	0.3733	NA	0.2794	NA	-0.02747	0.0099828			FALSE
TNFRSF1B	rs11783420	8	63426826	NA	0.4117	NA	9.045e-07	NA	0.05719	NA	0.1785	2.45331e-05			TRUE
TNFRSF1B	rs17435904	8	70855209	NA	0.6173	NA	2.782e-06	NA	0.03618	NA	-0.1774	0.00147883			FALSE
TNFRSF1B	rs17671808	8	70856897	NA	0.58	NA	3.84e-06	NA	0.0404	NA	-0.1749	0.00194909			FALSE
TNFRSF1B	rs2358276	10	19357411	NA	0.2598	NA	9.682e-06	NA	-0.06442	NA	0.1349	0.0104035			FALSE
TNFRSF1B	rs4812772	20	42579051	NA	7.248e-06	NA	0.6069	NA	-0.2837	NA	0.01778	0.00947563			FALSE
TNFRSF1B	rs4845877	1	11824303	NA	0.7237	NA	2.425e-06	NA	0.02024	NA	0.1493	0.000168882			TRUE
TNFRSF1B	rs7150135	14	73042690	NA	1.559e-06	NA	0.9637	NA	0.2779	NA	0.001457	0.00127555			TRUE
TNFRSF1B	rs7207077	17	49921390	NA	0.7535	NA	6.348e-06	NA	-0.04473	NA	-0.3371	0.000334578			TRUE
TNFRSF1B	rs9393243	6	22166552	NA	0.1264	NA	9.638e-06	NA	-0.1048	NA	-0.155	1.54198e-05			TRUE
TNFRSF1B	rs9894418	17	49931523	NA	0.2245	NA	6.768e-07	NA	0.1147	NA	-0.275	0.00358618			FALSE
TNFRSF1B	rs9908914	17	49938394	NA	0.3131	NA	3.937e-06	NA	0.0886	NA	-0.2396	0.00535858			FALSE
TNFRSF1B	rs9910102	17	49932322	NA	0.1265	NA	5.985e-07	NA	0.1399	NA	-0.2701	0.00651807			FALSE
VCAM1	rs10162740	15	101177226	NA	0.8131	NA	6.444e-06	NA	0.01358	NA	-0.1913	0.00129023			FALSE
VCAM1	rs10774625	12	111910219	NA	3.873e-06	NA	0.03622	NA	-0.2603	NA	-0.08775	3.63459e-06			TRUE
VCAM1	rs11065987	12	112072424	NA	8.609e-06	NA	0.0884	NA	0.2529	NA	0.07141	2.3762e-05			TRUE
VCAM1	rs11066301	12	112871372	NA	8.287e-06	NA	0.2208	NA	0.2572	NA	0.05135	0.000111441			TRUE
VCAM1	rs11066320	12	112906415	NA	4.203e-06	NA	0.1668	NA	0.2615	NA	0.05813	4.36262e-05			TRUE
VCAM1	rs16875241	5	5286424	NA	0.3038	NA	3.055e-06	NA	0.1084	NA	0.3561	2.98094e-05			TRUE
VCAM1	rs17696736	12	112486818	NA	2.704e-06	NA	0.2476	NA	0.2666	NA	0.04865	6.93692e-05			TRUE
VCAM1	rs277547	2	121638833	NA	2.225e-06	NA	0.5459	NA	0.258	NA	-0.02449	0.00718814			FALSE
VCAM1	rs2936862	10	123484737	NA	8.943e-06	NA	0.6322	NA	0.2544	NA	0.02022	0.000946114			TRUE
VCAM1	rs3184504	12	111884608	NA	2.266e-06	NA	0.01615	NA	-0.2645	NA	0.101	7.8818e-07			FALSE
VCAM1	rs4145607	2	19808099	NA	0.06667	NA	6.682e-06	NA	-0.1356	NA	-0.2416	4.34595e-06			TRUE
VCAM1	rs9303947	18	4335455	NA	2.479e-06	NA	0.411	NA	0.3141	NA	-0.04024	0.0120678			FALSE
VEGFA	rs1004464	9	131003677	NA	9.559e-06	NA	0.3575	NA	0.3522	NA	0.06156	0.000287			TRUE
VEGFA	rs10734656	11	10719454	NA	4.26e-07	NA	0.98	NA	-0.3116	NA	-0.001398	0.000740042			TRUE
VEGFA	rs10738760	9	2691186	NA	7.864e-06	NA	7.949e-05	NA	-0.2426	NA	-0.1963	3.27099e-09			TRUE
VEGFA	rs10761779	10	65274927	NA	2.188e-06	NA	0.0205	NA	0.2632	NA	0.1173	1.08512e-06			TRUE
VEGFA	rs10770136	11	10715124	NA	2.225e-07	NA	0.9746	NA	-0.3206	NA	0.001779	0.000650244			FALSE
VEGFA	rs10822182	10	65325478	NA	1.242e-06	NA	0.01622	NA	0.267	NA	-0.1212	5.27893e-07			FALSE
VEGFA	rs10861562	12	106620637	NA	0.6026	NA	4.486e-06	NA	0.03003	NA	0.2355	0.000158386			TRUE
VEGFA	rs11794855	9	2682322	NA	0.2331	NA	7.568e-06	NA	-0.1117	NA	-0.3403	3.45001e-05			TRUE
VEGFA	rs12303266	12	63167945	NA	1.323e-06	NA	0.3058	NA	0.3767	NA	0.07496	7.10417e-05			TRUE
VEGFA	rs1365874	13	92319454	NA	0.9827	NA	1.275e-06	NA	-0.002069	NA	0.3424	0.000305452			FALSE
VEGFA	rs1409600	13	92307384	NA	0.9826	NA	2.719e-06	NA	0.002076	NA	0.3339	0.000414814			TRUE
VEGFA	rs16946412	13	92306348	NA	0.9025	NA	2.998e-06	NA	-0.01164	NA	0.3321	0.000638879			FALSE
VEGFA	rs17099403	5	142100354	NA	4.734e-06	NA	0.8935	NA	0.797	NA	0.02452	0.00178421			TRUE
VEGFA	rs1879688	8	106010200	NA	5.576e-06	NA	0.617	NA	-0.2566	NA	-0.0248	0.000704308			TRUE
VEGFA	rs1935	10	64927823	NA	1.675e-06	NA	0.01794	NA	0.2661	NA	0.1196	7.4768e-07			TRUE
VEGFA	rs2038135	6	24645967	NA	0.7032	NA	1.954e-07	NA	-0.02225	NA	0.2636	0.000272909			FALSE
VEGFA	rs2393967	10	65133156	NA	3.044e-06	NA	0.0169	NA	0.2847	NA	0.1297	1.03675e-06			TRUE
VEGFA	rs2479955	13	111980478	NA	0.3251	NA	4.819e-06	NA	0.0746	NA	0.2846	4.64036e-05			TRUE
VEGFA	rs2817200	6	24584366	NA	0.3302	NA	4.738e-06	NA	-0.05581	NA	0.2256	0.00545298			FALSE
VEGFA	rs4348170	17	72393744	NA	0.918	NA	4.068e-06	NA	-0.009311	NA	0.3741	0.000727537			FALSE
VEGFA	rs4838159	9	127069629	NA	0.07547	NA	1.583e-06	NA	-0.1195	NA	-0.2843	1.83401e-06			TRUE
VEGFA	rs553717	13	92345579	NA	0.833	NA	3.687e-06	NA	0.02195	NA	0.3487	0.000316363			TRUE
VEGFA	rs554857	13	92345387	NA	0.9583	NA	8.84e-06	NA	-0.004919	NA	0.316	0.00100154			FALSE
VEGFA	rs6991780	8	105989161	NA	8.507e-06	NA	0.5689	NA	-0.2508	NA	-0.02822	0.000724011			TRUE
VEGFA	rs707887	6	24650671	NA	0.8768	NA	1.503e-06	NA	-0.009292	NA	0.2523	0.00045241			FALSE
VEGFA	rs7114199	11	10732967	NA	5.561e-07	NA	0.9358	NA	-0.3095	NA	0.004484	0.00110379			FALSE
VEGFA	rs729391	6	43917892	NA	4.546e-05	NA	1.032e-09	NA	0.2412	NA	0.3103	3.51275e-13			TRUE
VEGFA	rs746154	15	70677754	NA	0.4188	NA	7.577e-06	NA	-0.04525	NA	-0.2204	0.000102027			TRUE
VEGFA	rs7764227	6	43913988	NA	1.104e-05	NA	3.976e-08	NA	0.2856	NA	0.2968	2.13118e-12			TRUE
VEGFA	rs7767396	6	43927050	NA	2.268e-12	NA	5.134e-15	NA	-0.3971	NA	-0.3793	3.9196e-26	Y	Y	TRUE	TRUE	TRUE
VEGFA	rs7896783	10	65162153	NA	1.512e-06	NA	0.0205	NA	0.2667	NA	0.1173	8.43986e-07			TRUE
VEGFA	rs7923609	10	65133822	NA	1.512e-06	NA	0.0205	NA	0.2667	NA	0.1173	8.43986e-07			TRUE
VEGFA	rs914557	13	92322314	NA	0.9685	NA	5.833e-06	NA	-0.003742	NA	0.3179	0.000763015			FALSE
VEGFA	rs9356940	6	24640196	NA	0.7052	NA	2.923e-07	NA	-0.02222	NA	0.2587	0.000334244			FALSE
VEGFA	rs9366573	6	24628472	NA	0.558	NA	2.001e-07	NA	-0.03444	NA	0.2625	0.000463509			FALSE
VEGFA	rs9369434	6	43918407	NA	7.819e-07	NA	5.653e-09	NA	-0.2838	NA	-0.2897	2.22045e-14			TRUE
VEGFA	rs9472158	6	43918897	NA	7.994e-07	NA	1.561e-10	NA	0.2892	NA	0.3232	6.66134e-16	Y		TRUE		TRUE
VEGFA	rs9472159	6	43919695	NA	1.542e-10	NA	8.73e-13	NA	-0.3603	NA	-0.3455	4.15465e-22	Y	Y	TRUE	TRUE	TRUE
VEGFA	rs9472173	6	43933256	NA	0.0003952	NA	8.064e-06	NA	-0.2021	NA	-0.2252	1.26738e-08			TRUE
VWF	rs11244035	9	136081319	NA	0.0005306	NA	3.789e-06	NA	0.3176	NA	0.3391	8.53463e-09			TRUE
VWF	rs11244079	9	136184526	NA	5.976e-05	NA	1.836e-06	NA	0.4341	NA	0.4156	4.59254e-10			TRUE
VWF	rs11747930	5	50089872	NA	0.7124	NA	3.111e-06	NA	-0.02402	NA	-0.2333	0.00018694			TRUE
VWF	rs1231637	11	29530247	NA	0.8153	NA	4.305e-08	NA	-0.01346	NA	-0.2462	2.10771e-05			TRUE
VWF	rs17171046	7	37477863	NA	7.023e-06	NA	0.2855	NA	0.3987	NA	0.07276	0.0001566			TRUE
VWF	rs2470626	3	5829838	NA	0.8938	NA	1.151e-06	NA	0.007683	NA	-0.2107	0.000384864			FALSE
VWF	rs2779148	11	29523877	NA	0.5713	NA	1.32e-06	NA	-0.03413	NA	-0.2201	6.46022e-05			TRUE
VWF	rs28602591	9	136246666	NA	2.286e-07	NA	0.001249	NA	0.4449	NA	0.2359	4.97358e-09			TRUE
VWF	rs28645493	9	136305738	NA	3.795e-07	NA	0.008879	NA	0.4522	NA	0.197	9.99047e-08			TRUE
VWF	rs2962842	5	176338955	NA	0.7255	NA	2.746e-06	NA	-0.01972	NA	-0.1958	0.000183331			TRUE
VWF	rs3806028	6	70815691	NA	0.786	NA	7.255e-07	NA	-0.02865	NA	-0.3774	0.000101069			TRUE
VWF	rs4246170	9	136112413	NA	0.0007158	NA	7.401e-06	NA	0.3115	NA	0.3215	2.14464e-08			TRUE
VWF	rs435082	21	17748985	NA	8.791e-06	NA	0.7846	NA	-0.2739	NA	0.01316	0.00605176			FALSE
VWF	rs481303	11	29512184	NA	0.7542	NA	4.107e-07	NA	-0.01892	NA	-0.2367	6.43538e-05			TRUE
VWF	rs4962153	9	136323754	NA	4.265e-06	NA	4.794e-06	NA	0.3478	NA	0.2842	9.62763e-11			TRUE
VWF	rs507666	9	136149399	NA	7.575e-12	NA	9.145e-16	NA	0.4601	NA	0.4607	2.3762e-26	Y	Y	TRUE	TRUE	TRUE
VWF	rs579459	9	136154168	NA	7.69e-08	NA	5.666e-13	NA	0.3451	NA	0.3996	1.64061e-19	Y		TRUE		TRUE
VWF	rs584190	9	116404703	NA	0.6782	NA	4.536e-06	NA	-0.02938	NA	0.2513	0.00160499			FALSE
VWF	rs630014	9	136149722	NA	3.884e-06	NA	2.001e-11	NA	-0.2518	NA	0.2822	6.66134e-16	Y		FALSE		FALSE
VWF	rs633862	9	136155444	NA	7.229e-09	NA	3.55e-08	NA	-0.3173	NA	-0.2357	1.77636e-15			TRUE
VWF	rs652600	9	136311017	NA	0.03773	NA	2.879e-06	NA	-0.1291	NA	-0.2143	1.05697e-06			TRUE
VWF	rs657152	9	136139265	NA	2.07e-11	NA	3.353e-21	NA	0.3763	NA	0.4166	5.43488e-31	Y	Y	TRUE	TRUE	TRUE
VWF	rs687289	9	136137106	NA	5.079e-15	NA	2.361e-22	NA	0.441	NA	0.4338	5.59647e-36	Y	Y	TRUE	TRUE	TRUE
VWF	rs743874	13	33548559	NA	2.235e-06	NA	0.1331	NA	0.2576	NA	0.06527	2.02769e-05			TRUE
VWF	rs7853989	9	136131592	NA	0.008338	NA	8.567e-06	NA	0.2401	NA	0.3103	3.66694e-07			TRUE
[truncated: 5 more rows]
