# Supplementary material for: Common Genetic Polymorphisms Influence Blood Biomarker Measurements in COPD
Source: PLoS Genet. 2016 Aug 17;12(8):e1006011. doi: 10.1371/journal.pgen.1006011 (PMC4988780; doi:10.1371/journal.pgen.1006011)
Supplement: S7 Table — Specifics of the analysis are described in Fig 8 of the main text and in the methods section. Results are shown separately for the two COPD phenotypes with significant associations (percent emphysema and FEV1 percent predicted (FEVpp)]. While all pQTL SNPs were tested (results for biomarker associations shown in S8 Table), only those showing evidence for the models causal, reactive, independent, complete or collide are indicated in this table. (XLSX) [file pgen.1006011.s007.xlsx]

## Sheet: Supplemental Table S7
S7 Table. Results of pQTL-biomarker-disease association testing.
Emphysema
BIOMARKER	SNP	SPIROMICS Coefficient b0	SPIROMICS P-value b0	COPDGene Coefficient b0	COPDGene P-value b0	Meta-analysis P-value b0	SPIROMICS Coefficient b1	SPIROMICS P-value b1	COPDGene Coefficient b1	COPDGene P-value b1	Meta-analysis P-value b1	SPIROMICS Coefficient b2	SPIROMICS P-value b2	COPDGene Coefficient b2	COPDGene P-value b2	Meta-analysis P-value b2	SPIROMICS Coefficient b3	SPIROMICS P-value b3	COPDGene Coefficient b3	COPDGene P-value b3	Meta-analysis P-value b3	SPIROMICS Coeffient b5	SPIROMICS P-value b5	COPDGene Coefficient b5	COPDGene P-value b5	Meta-analysis P-value b5	TYPE
AGER	rs206015	-0.408	2e-18	-0.481	1.4e-17	2.56e-34	-0.00946	0.92	-0.225	0.083	0.222	-0.427	3e-19	-0.507	8.3e-19	2.52e-36	-0.188	0.05	-0.399	0.0012	0.000299	-0.421	5.3e-09	-0.401	4.5e-06	1.27e-13	Collide
AGER	rs206016	-0.408	2e-18	-0.481	1.4e-17	2.56e-34	0.0049	0.96	-0.221	0.091	0.279	-0.425	4.1e-19	-0.504	1.2e-18	4.8e-36	-0.173	0.073	-0.385	0.0019	0.000662	-0.417	8.9e-09	-0.382	1.4e-05	6.52e-13	Collide
AGER	rs206019	-0.408	2e-18	-0.481	1.4e-17	2.56e-34	0.0049	0.96	-0.22	0.092	0.28	-0.425	4.1e-19	-0.511	6.7e-19	2.84e-36	-0.173	0.073	-0.385	0.0019	0.000662	-0.417	8.9e-09	-0.379	1.4e-05	7e-13	Collide
AGER	rs2070600	-0.408	2e-18	-0.481	1.4e-17	2.56e-34	-0.17	0.24	-0.285	0.14	0.0646	-0.445	1.1e-20	-0.555	6e-21	8e-40	-0.486	0.00063	-0.835	1.1e-05	4.2e-08	-0.752	1.2e-12	-1.07	6.1e-17	1.71e-27	Collide
AGER	rs2844456	-0.408	2e-18	-0.481	1.4e-17	2.56e-34	0.00809	0.96	-0.19	0.39	0.591	-0.424	4.6e-19	-0.527	2.3e-19	1.18e-36	-0.261	0.084	-0.697	0.001	0.000513	-0.634	2.8e-08	-1.01	3.2e-12	1.66e-18	Collide
AGER	rs2854050	-0.408	2e-18	-0.481	1.4e-17	2.56e-34	-0.00825	0.95	-0.321	0.097	0.25	-0.423	4.8e-19	-0.52	1.9e-19	1.05e-36	-0.207	0.088	-0.669	0.00029	0.000231	-0.473	2.7e-07	-0.753	5.5e-09	1.19e-14	Collide
AGER	rs2856437	-0.408	2e-18	-0.481	1.4e-17	2.56e-34	-0.0104	0.94	-0.288	0.16	0.327	-0.429	2.4e-19	-0.527	1.3e-19	3.52e-37	-0.286	0.038	-0.719	0.00029	7.76e-05	-0.643	4.3e-10	-0.893	8.3e-11	2.74e-19	Collide
AGER	rs34562262	-0.408	2e-18	-0.481	1.4e-17	2.56e-34	-0.0786	0.62	-0.209	0.33	0.309	-0.43	1.5e-19	-0.524	2.9e-19	4.5e-37	-0.354	0.02	-0.678	0.0012	9.53e-05	-0.66	7.1e-09	-0.949	4.3e-11	3.15e-18	Collide
AGER	rs35502919	-0.408	2e-18	-0.481	1.4e-17	2.56e-34	-0.0117	0.94	-0.239	0.26	0.418	-0.425	3.6e-19	-0.508	2.1e-18	7.2e-36	-0.28	0.062	-0.631	0.0018	0.000526	-0.634	2.1e-08	-0.832	3.5e-09	5.05e-16	Collide
CDH1	rs8103121	-0.206	0.00011	-0.219	0.00013	5.46e-08	-0.0681	0.3	-0.243	0.0042	0.00745	-0.202	0.00018	-0.189	0.0013	7.75e-07	-0.0249	0.71	-0.185	0.031	0.0871	0.207	3.8e-06	0.283	3.7e-06	6.75e-11	Causal
FEV1pp
BIOMARKER	SNP	SPIROMICS Coefficient b0	SPIROMICS P-value b0	COPDGene Coefficient b0	COPDGene P-value b0	Meta-analysis P-value b0	SPIROMICS Coefficient b1	SPIROMICS P-value b1	COPDGene Coefficient b1	COPDGene P-value b1	Meta-analysis P-value b1	SPIROMICS Coefficient b2	SPIROMICS P-value b2	COPDGene Coefficient b2	COPDGene P-value b2	Meta-analysis P-value b2	SPIROMICS Coefficient b3	SPIROMICS P-value b3	COPDGene Coefficient b3	COPDGene P-value b3	Meta-analysis P-value b3	SPIROMICS Coeffient b5	SPIROMICS P-value b5	COPDGene Coefficient b5	COPDGene P-value b5	Meta-analysis P-value b5	TYPE
AGER	rs206015	6.52	1.8e-12	8	1.4e-12	1.88e-23	0.962	0.62	5.66	0.026	0.0658	6.88	2.9e-13	8.29	2.1e-13	4.95e-25	3.8	0.049	8.41	0.00066	0.000191	-0.423	1.7e-08	-0.392	1e-05	8.49e-13	Collide
AGER	rs206016	6.52	1.8e-12	8	1.4e-12	1.88e-23	0.864	0.66	5.55	0.03	0.0778	6.87	3.2e-13	8.24	2.8e-13	7.23e-25	3.69	0.057	8.14	0.001	0.000318	-0.421	2.3e-08	-0.375	2.8e-05	3.36e-12	Collide
AGER	rs206019	6.52	1.8e-12	8	1.4e-12	1.88e-23	0.864	0.66	5.55	0.031	0.0782	6.87	3.2e-13	8.32	2.1e-13	5.62e-25	3.69	0.057	8.14	0.001	0.00032	-0.421	2.3e-08	-0.372	3e-05	3.63e-12	Collide
AGER	rs2070600	6.52	1.8e-12	8	1.4e-12	1.88e-23	2.54	0.39	6.32	0.097	0.0808	7.06	9.2e-14	9.11	6.3e-15	6.01e-27	7.5	0.01	15.4	5.4e-05	4.19e-06	-0.73	7.5e-11	-1.06	2.3e-16	6.06e-25	Collide
AGER	rs2844456	6.52	1.8e-12	8	1.4e-12	1.88e-23	0.1	0.97	3.9	0.36	0.53	6.76	7e-13	8.57	1.4e-13	8.89e-25	4.3	0.17	12.2	0.0041	0.00334	-0.623	3e-07	-1.01	6.5e-12	4.76e-17	Collide
AGER	rs2854050	6.52	1.8e-12	8	1.4e-12	1.88e-23	0.862	0.73	6.82	0.069	0.144	6.77	5.4e-13	8.45	1.2e-13	5.69e-25	3.9	0.11	12.2	0.00087	0.00069	-0.458	2e-06	-0.711	4.6e-08	6.72e-13	Collide
AGER	rs2856437	6.52	1.8e-12	8	1.4e-12	1.88e-23	0.391	0.89	6.57	0.1	0.234	6.84	4.5e-13	8.56	7.9e-14	3.26e-25	4.68	0.097	13.2	0.00079	0.000523	-0.631	6.9e-09	-0.845	9.6e-10	4.75e-17	Collide
AGER	rs34562262	6.52	1.8e-12	8	1.4e-12	1.88e-23	1.23	0.7	3.72	0.38	0.384	6.82	4.1e-13	8.47	2.3e-13	7.69e-25	5.51	0.078	11.3	0.0068	0.00183	-0.64	1.4e-07	-0.94	1.1e-10	2.06e-16	Collide
AGER	rs35502919	6.52	1.8e-12	8	1.4e-12	1.88e-23	1.02	0.75	5.97	0.15	0.23	6.81	4.5e-13	8.36	3.6e-13	1.33e-24	5.22	0.092	12.5	0.0021	0.000955	-0.628	1.9e-07	-0.843	3.5e-09	5.31e-15	Collide
C3	rs2230203	-3.47	0.00095	-2.76	0.025	7.58e-05	-4.18	0.0071	-3.79	0.07	0.0013	-3.94	0.00019	-3.46	0.0056	3.61e-06	-4.98	0.0013	-5.08	0.017	6.94e-05	-0.225	4.2e-05	-0.387	3.8e-08	1.93e-11	Complete
CCL24	rs6946822	-2.52	0.006	-2.98	0.0086	0.000145	0.992	0.43	-3.94	0.013	0.289	-2.8	0.0071	-4.51	0.00027	9.41e-06	-0.827	0.56	-6.66	0.00013	0.00299	-0.645	9.2e-41	-0.621	6.4e-29	7.34e-68	Collide
CCL8	rs9914367	-0.621	0.53	-5.85	2e-07	8.73e-05	-1.73	0.19	-1.37	0.4	0.125	-0.967	0.34	-6.32	4.9e-08	1.47e-05	-2.03	0.14	-3.69	0.024	0.00915	-0.311	4.9e-10	-0.379	4.1e-11	1.63e-19	Collide
SERPINA1	rs926144	-0.712	0.48	-5.59	1.3e-06	0.000182	-3.35	0.037	-0.952	0.62	0.0595	-1.15	0.26	-5.8	7.7e-07	3.79e-05	-3.7	0.024	-3.02	0.12	0.00645	-0.308	2.7e-07	-0.364	6.3e-08	1.02e-13	Collide
Specifics of the analysis are described in Figure 7 of the main text and in the methods section. Results are shown separately for the two COPD phenotypes with significant associations (percent emphysema and FEV1 percent predicted (FEVpp)]. While all pQTL SNPs were tested, only those showing evidence for the models causal, reactive, independent, complete or collide are indicated.
