# Supplementary material for: Common Genetic Polymorphisms Influence Blood Biomarker Measurements in COPD
Source: PLoS Genet. 2016 Aug 17;12(8):e1006011. doi: 10.1371/journal.pgen.1006011 (PMC4988780; doi:10.1371/journal.pgen.1006011)
Supplement: S8 Table — (XLS) [file pgen.1006011.s008.xls]

## Sheet: Sheet1
S8 Table. Complete results for pQTL-biomarker-disease phenotype association testing for both SPIROMICS and COPDGene for the four phenotypes studied (emphysema, FEV1pp, retrospective exacerbations, and chronic bronchitis).
Emphysema
BIOMARKER	SNP	SPIROMICS Coefficient b0	SPIROMICS P-value b0	COPDGene Coefficient b0	COPDGene P-value b0	Meta-analysis P-value b0	SPIROMICS Coefficient b1	SPIROMICS P-value b1	COPDGene Coefficient b1	COPDGene P-value b1	Meta-analysis P-value b1	SPIROMICS Coefficient b2	SPIROMICS P-value b2	COPDGene Coefficient b2	COPDGene P-value b2	Meta-analysis P-value b2	SPIROMICS Coefficient b3	SPIROMICS P-value b3	COPDGene Coefficient b3	COPDGene P-value b3	Meta-analysis P-value b3	SPIROMICS Coeffient b5	SPIROMICS P-value b5	COPDGene Coefficient b5	COPDGene P-value b5	Meta-analysis P-value b5	TYPE
AGER	rs2022059	-0.408	1.97e-18	-0.481	1.41e-17	2.56e-34	0.0104	0.941	-0.258	0.221	0.449	-0.429	2.38e-19	-0.526	1.87e-19	4.9e-37	0.286	0.0384	-0.701	0.000545	0.456	0.643	4.34e-10	-0.909	8.53e-11	0.717	other
AGER	rs206015	-0.408	1.97e-18	-0.481	1.41e-17	2.56e-34	-0.00946	0.924	-0.225	0.0828	0.222	-0.427	2.99e-19	-0.507	8.35e-19	2.52e-36	-0.188	0.0501	-0.399	0.00119	0.000299	-0.421	5.33e-09	-0.401	4.51e-06	1.27e-13	Collide
AGER	rs206016	-0.408	1.97e-18	-0.481	1.41e-17	2.56e-34	0.0049	0.961	-0.221	0.0914	0.279	-0.425	4.1e-19	-0.504	1.17e-18	4.8e-36	-0.173	0.0732	-0.385	0.00186	0.000662	-0.417	8.92e-09	-0.382	1.35e-05	6.52e-13	Collide
AGER	rs206019	-0.408	1.97e-18	-0.481	1.41e-17	2.56e-34	0.0049	0.961	-0.22	0.0924	0.28	-0.425	4.1e-19	-0.511	6.66e-19	2.84e-36	-0.173	0.0732	-0.385	0.00186	0.000662	-0.417	8.92e-09	-0.379	1.45e-05	7e-13	Collide
AGER	rs2070600	-0.408	1.97e-18	-0.481	1.41e-17	2.56e-34	-0.17	0.244	-0.285	0.141	0.0646	-0.445	1.11e-20	-0.555	5.99e-21	8e-40	-0.486	0.000627	-0.835	1.05e-05	4.2e-08	-0.752	1.22e-12	-1.07	6.09e-17	1.71e-27	Collide
AGER	rs2844456	-0.408	1.97e-18	-0.481	1.41e-17	2.56e-34	0.00809	0.959	-0.19	0.385	0.591	-0.424	4.61e-19	-0.527	2.27e-19	1.18e-36	-0.261	0.0844	-0.697	0.001	0.000513	-0.634	2.78e-08	-1.01	3.25e-12	1.66e-18	Collide
AGER	rs2854050	-0.408	1.97e-18	-0.481	1.41e-17	2.56e-34	-0.00825	0.948	-0.321	0.0968	0.25	-0.423	4.79e-19	-0.52	1.92e-19	1.05e-36	-0.207	0.0883	-0.669	0.000286	0.000231	-0.473	2.71e-07	-0.753	5.46e-09	1.19e-14	Collide
AGER	rs2856437	-0.408	1.97e-18	-0.481	1.41e-17	2.56e-34	-0.0104	0.941	-0.288	0.163	0.327	-0.429	2.38e-19	-0.527	1.31e-19	3.52e-37	-0.286	0.0384	-0.719	0.000294	7.76e-05	-0.643	4.34e-10	-0.893	8.33e-11	2.74e-19	Collide
AGER	rs34562262	-0.408	1.97e-18	-0.481	1.41e-17	2.56e-34	-0.0786	0.616	-0.209	0.333	0.309	-0.43	1.49e-19	-0.524	2.87e-19	4.5e-37	-0.354	0.0195	-0.678	0.00116	9.53e-05	-0.66	7.13e-09	-0.949	4.27e-11	3.15e-18	Collide
AGER	rs35502919	-0.408	1.97e-18	-0.481	1.41e-17	2.56e-34	-0.0117	0.94	-0.239	0.256	0.418	-0.425	3.59e-19	-0.508	2.08e-18	7.2e-36	-0.28	0.0624	-0.631	0.00179	0.000526	-0.634	2.1e-08	-0.832	3.54e-09	5.05e-16	Collide
APOA4	rs1060211	-0.00217	0.963	0.0493	0.402	0.602	0.0399	0.621	-0.193	0.0853	0.44	-0.00615	0.896	0.0902	0.142	0.381	0.0417	0.61	-0.24	0.0396	0.325	0.289	6.58e-06	0.528	2.12e-11	5.45e-15	other
APOA4	rs10892063	-0.00217	0.963	0.0493	0.402	0.602	-0.00848	0.899	-0.121	0.178	0.323	-0.00109	0.982	0.0682	0.254	0.46	-0.00819	0.904	-0.137	0.131	0.274	0.274	2.18e-07	0.247	0.000109	1.15e-10	other
APOA4	rs1263173	-0.00217	0.963	0.0493	0.402	0.602	-0.0123	0.859	-0.105	0.263	0.381	-0.000958	0.984	0.0726	0.231	0.436	-0.0121	0.863	-0.131	0.174	0.302	0.225	4.58e-05	0.362	4.29e-08	2.31e-11	other
APOA4	rs1351452	-0.00217	0.963	0.0493	0.402	0.602	0.0521	0.618	-0.093	0.499	0.94	-0.00486	0.917	0.0697	0.252	0.495	0.0533	0.612	-0.131	0.354	0.814	0.256	0.00211	0.553	1.15e-08	1.15e-09	other
APOA4	rs2000614	-0.00217	0.963	0.0493	0.402	0.602	0.0644	0.536	-0.0723	0.598	0.91	-0.00565	0.904	0.065	0.286	0.537	0.0659	0.53	-0.108	0.444	0.97	0.258	0.00195	0.554	9.71e-09	9.18e-10	other
APOA4	rs2075292	-0.00217	0.963	0.0493	0.402	0.602	0.0556	0.581	-0.154	0.244	0.718	-0.00487	0.917	0.0761	0.213	0.454	0.0567	0.576	-0.196	0.149	0.59	0.226	0.00508	0.566	1e-09	7.76e-10	other
APOA4	rs4938315	-0.00217	0.963	0.0493	0.402	0.602	0.0564	0.575	-0.154	0.242	0.721	-0.00496	0.915	0.0779	0.203	0.444	0.0575	0.57	-0.198	0.146	0.589	0.219	0.00646	0.567	9.12e-10	1.05e-09	other
APOA4	rs4938353	-0.00217	0.963	0.0493	0.402	0.602	0.0292	0.718	-0.195	0.082	0.377	-0.00551	0.907	0.0889	0.147	0.382	0.0308	0.708	-0.241	0.0384	0.274	0.293	5.39e-06	0.53	1.69e-11	3.57e-15	other
APOA4	rs518181	-0.00217	0.963	0.0493	0.402	0.602	0.007	0.916	-0.109	0.223	0.466	-0.0032	0.946	0.0677	0.258	0.484	0.00786	0.907	-0.125	0.165	0.404	0.269	3.27e-07	0.253	6.29e-05	9.43e-11	other
APOA4	rs672058	-0.00217	0.963	0.0493	0.402	0.602	0.0318	0.744	-0.065	0.62	0.933	-0.00438	0.925	0.0652	0.286	0.523	0.0331	0.736	-0.101	0.457	0.809	0.294	0.000145	0.551	2.28e-09	9.9e-12	other
C3	rs2230203	0.152	0.00436	0.0532	0.396	0.00703	-0.00685	0.931	0.0789	0.46	0.671	0.154	0.00421	0.0652	0.313	0.00494	0.0231	0.77	0.103	0.347	0.4	-0.193	0.000342	-0.37	1.67e-07	7.68e-10	other
CCL16	rs11080369	0.026	0.594	-0.0335	0.58	0.974	0.0958	0.467	-0.000268	0.999	0.587	0.0492	0.358	-0.0436	0.535	0.783	0.151	0.297	-0.0563	0.755	0.567	-1.13	6.58e-32	-1.29	3.41e-37	1.11e-66	other
CCL16	rs2063979	0.026	0.594	-0.0335	0.58	0.974	0.0107	0.878	-0.0328	0.717	0.9	0.0298	0.554	-0.04	0.52	0.987	0.0217	0.764	-0.0453	0.624	0.92	-0.369	1.83e-12	-0.313	4.52e-07	6.71e-18	other
CCL16	rs4796144	0.026	0.594	-0.0335	0.58	0.974	0.107	0.473	-0.314	0.0885	0.553	0.0443	0.396	-0.0786	0.223	0.862	0.156	0.33	-0.397	0.0436	0.542	-1.11	8.82e-24	-1.06	1.85e-17	1.42e-39	other
CCL16	rs854680	0.026	0.594	-0.0335	0.58	0.974	0.0503	0.527	-0.14	0.161	0.648	0.0327	0.516	-0.0486	0.429	0.969	0.0632	0.441	-0.153	0.131	0.671	-0.395	3.65e-11	-0.269	9.87e-05	4.89e-14	other
CCL16	rs854685	0.026	0.594	-0.0335	0.58	0.974	-0.121	0.212	-0.179	0.136	0.0544	0.0144	0.771	-0.0571	0.359	0.696	-0.115	0.244	-0.204	0.097	0.0485	-0.396	6.63e-08	-0.453	3.89e-08	1.5e-14	other
CCL16	rs854692	0.026	0.594	-0.0335	0.58	0.974	-0.0659	0.414	-0.0958	0.321	0.204	0.0194	0.695	-0.046	0.456	0.84	-0.06	0.464	-0.109	0.267	0.199	-0.299	9.47e-07	-0.29	1.39e-05	5.71e-11	other
CCL18	rs1102934	0.0572	0.236	0.147	0.0137	0.0117	-0.112	0.242	-0.00578	0.96	0.363	0.0802	0.112	0.172	0.00779	0.00312	-0.158	0.114	-0.132	0.291	0.0597	0.577	1.22e-15	0.736	9.1e-21	3.59e-34	other
CCL18	rs854462	0.0572	0.236	0.147	0.0137	0.0117	-0.0704	0.477	0.00128	0.991	0.599	0.0719	0.152	0.169	0.00819	0.0047	-0.111	0.282	-0.12	0.341	0.151	0.561	5.06e-14	0.718	3.52e-19	5.64e-31	other
CCL18	rs854469	0.0572	0.236	0.147	0.0137	0.0117	-0.112	0.242	-0.00378	0.974	0.369	0.0802	0.112	0.173	0.00731	0.00298	-0.158	0.114	-0.131	0.294	0.0603	0.577	1.22e-15	0.737	6.74e-21	2.77e-34	other
CCL18	rs854632	0.0572	0.236	0.147	0.0137	0.0117	-0.118	0.254	-0.0377	0.763	0.292	0.0778	0.121	0.179	0.00537	0.00262	-0.163	0.129	-0.177	0.186	0.0442	0.585	6.39e-14	0.781	2.52e-20	7.9e-32	other
CCL18	rs854636	0.0572	0.236	0.147	0.0137	0.0117	-0.0942	0.358	-0.0829	0.509	0.26	0.0744	0.137	0.19	0.00302	0.00208	-0.136	0.199	-0.228	0.0883	0.0365	0.571	1.47e-13	0.77	1.22e-19	7.77e-31	other
CCL18	rs972317	0.0572	0.236	0.147	0.0137	0.0117	-0.0574	0.58	-0.0989	0.441	0.355	0.0684	0.171	0.186	0.00337	0.00297	-0.0948	0.377	-0.24	0.0786	0.0675	0.549	2.61e-12	0.764	2.24e-18	2.52e-28	other
CCL18	rs9892586	0.0572	0.236	0.147	0.0137	0.0117	-0.156	0.264	0.0373	0.834	0.486	0.069	0.159	0.149	0.0136	0.00716	-0.192	0.177	-0.0325	0.856	0.258	0.522	9.91e-07	0.466	0.000172	7.57e-10	other
CCL23	rs1617208	0.0422	0.415	0.0369	0.527	0.303	-0.0869	0.298	-0.0354	0.726	0.312	0.0278	0.612	0.0308	0.616	0.476	-0.0726	0.411	-0.0202	0.849	0.458	-0.515	8.8e-19	-0.495	3.88e-12	3.02e-29	other
CCL23	rs16971802	0.0422	0.415	0.0369	0.527	0.303	0.0678	0.624	0.0527	0.761	0.569	0.0494	0.351	0.0387	0.522	0.262	0.0944	0.503	0.0815	0.649	0.422	-0.541	3.27e-08	-0.743	1.6e-09	4.02e-16	other
CCL23	rs1719200	0.0422	0.415	0.0369	0.527	0.303	-0.209	0.138	-0.163	0.357	0.0853	0.0265	0.618	0.0217	0.716	0.539	-0.193	0.182	-0.15	0.408	0.122	-0.601	1.75e-09	-0.617	1.12e-06	1.04e-14	other
CCL23	rs6505503	0.0422	0.415	0.0369	0.527	0.303	-0.0679	0.436	-0.0173	0.866	0.487	0.0336	0.534	0.0315	0.605	0.419	-0.0521	0.565	-0.00198	0.985	0.658	-0.467	2.3e-14	-0.485	1.9e-11	2.85e-24	other
CCL23	rs7217473	0.0422	0.415	0.0369	0.527	0.303	0.0828	0.528	0.0759	0.645	0.436	0.054	0.314	0.043	0.482	0.222	0.118	0.386	0.11	0.521	0.283	-0.645	2.98e-12	-0.799	6.08e-12	1.31e-22	other
CCL23	rs854625	0.0422	0.415	0.0369	0.527	0.303	-0.307	0.0608	-0.1	0.659	0.09	0.0174	0.746	0.0278	0.642	0.582	-0.292	0.0857	-0.0785	0.735	0.131	-0.846	2.34e-13	-0.777	1.69e-06	4.77e-18	other
CCL23	rs854672	0.0422	0.415	0.0369	0.527	0.303	0.0301	0.641	-0.0505	0.531	0.947	0.0388	0.467	0.0376	0.525	0.334	0.0193	0.771	-0.0577	0.479	0.801	0.279	9.35e-10	0.19	0.00105	1.44e-11	other
CCL23	rs854677	0.0422	0.415	0.0369	0.527	0.303	0.0331	0.607	-0.0505	0.531	0.975	0.0382	0.473	0.0376	0.525	0.337	0.0226	0.733	-0.0577	0.479	0.831	0.275	1.55e-09	0.19	0.00105	2.19e-11	other
CCL23	rs854678	0.0422	0.415	0.0369	0.527	0.303	0.034	0.598	-0.0483	0.55	0.998	0.0364	0.495	0.0425	0.473	0.324	0.0234	0.724	-0.0567	0.488	0.844	0.29	2.03e-10	0.197	0.000675	2.33e-12	other
CCL23	rs854692	0.0422	0.415	0.0369	0.527	0.303	-0.0659	0.414	-0.0958	0.321	0.204	0.033	0.542	0.0193	0.748	0.503	-0.0515	0.54	-0.0884	0.374	0.294	-0.435	1.5e-14	-0.385	2.12e-08	2.84e-21	other
CCL23	rs860559	0.0422	0.415	0.0369	0.527	0.303	-0.0815	0.331	-0.0376	0.708	0.329	0.0292	0.593	0.0279	0.649	0.482	-0.0666	0.451	-0.0239	0.82	0.475	-0.51	3.11e-18	-0.491	4.19e-12	1.08e-28	other
CCL24	rs10255642	0.124	0.0074	0.104	0.0706	0.00136	0.102	0.25	0.0231	0.824	0.313	0.134	0.00411	0.103	0.0842	0.000992	0.137	0.122	0.0621	0.558	0.122	-0.275	8.47e-05	-0.381	2.91e-07	2.24e-10	other
CCL24	rs10280802	0.124	0.0074	0.104	0.0706	0.00136	0.0564	0.498	-0.0584	0.547	0.914	0.123	0.00956	0.107	0.0724	0.00174	0.00943	0.911	-0.0938	0.342	0.585	0.378	7.7e-09	0.335	1.4e-06	5.41e-14	other
CCL24	rs10755885	0.124	0.0074	0.104	0.0706	0.00136	0.171	0.144	-0.0437	0.748	0.379	0.121	0.0393	0.174	0.0213	0.00214	-0.00514	0.972	-0.3	0.0869	0.245	1.45	3.09e-68	1.47	7.04e-65	6.42e-131	other
CCL24	rs11465307	0.124	0.0074	0.104	0.0706	0.00136	-0.0493	0.484	-0.0269	0.769	0.472	0.134	0.00433	0.103	0.0836	0.00103	-0.0863	0.226	-0.0583	0.532	0.187	0.28	5.06e-07	0.308	2.77e-06	6.48e-12	other
CCL24	rs11984438	0.124	0.0074	0.104	0.0706	0.00136	0.0263	0.716	-0.0244	0.808	0.912	0.127	0.00765	0.101	0.0884	0.00177	-0.0213	0.774	-0.0533	0.6	0.574	0.373	5.5e-11	0.288	6.58e-05	4.24e-14	other
CCL24	rs1894761	0.124	0.0074	0.104	0.0706	0.00136	0.0188	0.794	0.00481	0.961	0.819	0.129	0.00706	0.0977	0.0979	0.00185	-0.0298	0.686	-0.0226	0.819	0.65	0.377	2.32e-11	0.28	6.28e-05	1.92e-14	other
CCL24	rs2024049	0.124	0.0074	0.104	0.0706	0.00136	0.0214	0.737	-0.0502	0.532	0.87	0.145	0.00481	0.136	0.0348	0.000448	-0.0672	0.343	-0.13	0.142	0.0923	0.608	2.22e-36	0.592	1.03e-26	2.52e-61	other
CCL24	rs2240478	0.124	0.0074	0.104	0.0706	0.00136	0.0121	0.886	-0.109	0.287	0.55	0.13	0.00652	0.111	0.0615	0.00105	-0.0442	0.61	-0.145	0.164	0.192	0.433	6.43e-11	0.331	7.17e-06	3.66e-15	other
CCL24	rs2302006	0.124	0.0074	0.104	0.0706	0.00136	0.153	0.0494	0.0201	0.844	0.11	0.141	0.00253	0.102	0.0867	0.000684	0.193	0.0141	0.0557	0.594	0.0286	-0.296	1.76e-06	-0.35	1.85e-06	1.58e-11	other
CCL24	rs3757598	0.124	0.0074	0.104	0.0706	0.00136	-0.0435	0.562	-0.0206	0.833	0.566	0.136	0.00403	0.0982	0.0937	0.0011	-0.092	0.23	-0.0397	0.684	0.243	0.359	1.16e-09	0.196	0.00514	1.46e-10	other
CCL24	rs4620231	0.124	0.0074	0.104	0.0706	0.00136	0.039	0.645	-0.0978	0.343	0.775	0.126	0.00816	0.109	0.0668	0.0014	-0.0188	0.829	-0.132	0.206	0.317	0.454	8.14e-12	0.322	1.27e-05	1.14e-15	other
CCL24	rs6946822	0.124	0.0074	0.104	0.0706	0.00136	0.0229	0.72	0.0723	0.373	0.39	0.171	0.00117	0.144	0.0252	9.08e-05	0.135	0.0613	0.158	0.0775	0.0101	-0.661	1.46e-43	-0.6	6.46e-27	1.97e-68	other
CCL24	rs7807085	0.124	0.0074	0.104	0.0706	0.00136	-0.159	0.0771	-0.114	0.327	0.0484	0.112	0.0179	0.0867	0.143	0.00607	-0.115	0.206	-0.0834	0.48	0.157	-0.377	1.11e-07	-0.348	3.05e-05	1.61e-11	other
CCL24	rs7807392	0.124	0.0074	0.104	0.0706	0.00136	0.102	0.25	0.0166	0.873	0.333	0.134	0.00411	0.102	0.0862	0.00102	0.137	0.122	0.0564	0.596	0.131	-0.275	8.47e-05	-0.39	1.64e-07	1.41e-10	other
CCL4	rs3213636	0.0511	0.3	0.0218	0.707	0.306	-0.0689	0.405	0.106	0.319	0.969	0.0451	0.379	0.0426	0.477	0.259	-0.0488	0.57	0.124	0.256	0.742	-0.445	3.23e-13	-0.432	1.39e-08	3.12e-20	other
CCL4	rs34045601	0.0511	0.3	0.0218	0.707	0.306	-0.000631	0.994	-0.0306	0.781	0.849	0.054	0.287	0.0312	0.603	0.254	-0.0222	0.803	-0.0446	0.694	0.654	0.4	4.91e-10	0.448	1.19e-08	3.23e-17	other
CCL4	rs4796217	0.0511	0.3	0.0218	0.707	0.306	-0.0885	0.21	-0.174	0.0524	0.0261	0.0383	0.447	0.000104	0.999	0.569	-0.0773	0.284	-0.174	0.059	0.04	-0.292	2.86e-08	-0.348	6.76e-08	1.05e-14	other
CCL4	rs8064426	0.0511	0.3	0.0218	0.707	0.306	0.0254	0.793	-0.113	0.349	0.671	0.0588	0.251	0.0177	0.763	0.29	0.0565	0.574	-0.107	0.379	0.87	-0.529	1.33e-13	-0.311	0.000339	2.45e-15	other
CCL4	rs8067765	0.0511	0.3	0.0218	0.707	0.306	0.0231	0.862	-0.0178	0.917	0.951	0.0566	0.266	0.0252	0.669	0.265	0.0601	0.659	-0.00563	0.974	0.758	-0.656	2.11e-11	-0.48	8.27e-05	2.48e-14	other
CCL8	rs12602195	0.121	0.0171	0.125	0.0295	0.00124	0.0245	0.777	0.0561	0.619	0.588	0.136	0.00972	0.148	0.0171	0.000436	0.0839	0.347	0.159	0.186	0.114	-0.439	1.43e-12	-0.7	1.3e-18	7.97e-29	other
CCL8	rs16969415	0.121	0.0171	0.125	0.0295	0.00124	0.0247	0.871	-0.0159	0.94	0.943	0.126	0.0145	0.125	0.0352	0.00125	0.0874	0.569	0.0962	0.659	0.472	-0.5	5.28e-06	-0.895	4.34e-09	2.83e-13	other
CCL8	rs2215184	0.121	0.0171	0.125	0.0295	0.00124	0.0299	0.775	0.0427	0.766	0.681	0.133	0.0109	0.145	0.0196	0.000556	0.1	0.351	0.175	0.255	0.146	-0.53	1.38e-12	-0.916	8.62e-20	8.03e-30	other
CCL8	rs365654	0.121	0.0171	0.125	0.0295	0.00124	-0.0332	0.726	0.0648	0.581	0.917	0.123	0.0175	0.135	0.0237	0.00104	0.0126	0.896	0.131	0.276	0.412	-0.37	6.36e-08	-0.499	3.15e-09	1.5e-15	other
CCL8	rs3848464	0.121	0.0171	0.125	0.0295	0.00124	0.0294	0.778	0.0427	0.766	0.683	0.133	0.011	0.145	0.0196	0.00056	0.0998	0.354	0.175	0.255	0.147	-0.53	1.37e-12	-0.916	8.62e-20	8e-30	other
CCL8	rs442319	0.121	0.0171	0.125	0.0295	0.00124	-0.0111	0.893	0.0576	0.601	0.805	0.128	0.0137	0.147	0.017	0.000607	0.0357	0.673	0.154	0.189	0.235	-0.365	1e-09	-0.659	2.23e-17	2.02e-24	other
CCL8	rs9914367	0.121	0.0171	0.125	0.0295	0.00124	0.000154	0.998	0.139	0.0925	0.264	0.128	0.0141	0.154	0.0101	0.000394	0.0409	0.556	0.194	0.0222	0.0503	-0.318	6e-11	-0.371	3.4e-10	1.28e-19	other
CDH1	rs1236093	-0.206	0.000107	-0.219	0.000132	5.46e-08	0.018	0.783	0.155	0.06	0.146	-0.21	0.000103	-0.201	0.000667	2.43e-07	-0.0264	0.689	0.0916	0.272	0.667	-0.211	2.64e-06	-0.298	4.1e-07	6.22e-12	other
CDH1	rs2287921	-0.206	0.000107	-0.219	0.000132	5.46e-08	-0.0213	0.742	-0.00676	0.934	0.763	-0.214	9.17e-05	-0.225	0.000142	5.02e-08	0.0425	0.521	0.0631	0.447	0.325	0.295	1.67e-11	0.31	1.04e-07	1.07e-17	other
CDH1	rs2307019	-0.206	0.000107	-0.219	0.000132	5.46e-08	-0.0465	0.483	-0.105	0.193	0.165	-0.206	0.00014	-0.208	0.000362	1.83e-07	0.0018	0.978	-0.0549	0.498	0.667	0.23	3.77e-07	0.229	7.55e-05	1.3e-10	other
CDH1	rs281393	-0.206	0.000107	-0.219	0.000132	5.46e-08	-0.154	0.0279	-0.0803	0.35	0.0235	-0.191	0.000395	-0.214	0.000306	4.49e-07	-0.109	0.122	-0.00729	0.933	0.226	0.222	4.09e-06	0.333	5.04e-08	1.63e-12	other
CDH1	rs368654	-0.206	0.000107	-0.219	0.000132	5.46e-08	0.0646	0.345	0.141	0.114	0.0794	-0.203	0.000165	-0.205	0.000493	2.89e-07	0.0201	0.77	0.0771	0.392	0.431	-0.213	5.59e-06	-0.297	3.32e-06	9e-11	other
CDH1	rs371690	-0.206	0.000107	-0.219	0.000132	5.46e-08	-0.0802	0.227	-0.0472	0.574	0.202	-0.201	0.000199	-0.215	0.000228	1.71e-07	-0.0365	0.585	0.00494	0.953	0.712	0.211	3.56e-06	0.237	8.08e-05	1.17e-09	other
CDH1	rs411482	-0.206	0.000107	-0.219	0.000132	5.46e-08	0.0177	0.787	0.147	0.0752	0.167	-0.21	0.000103	-0.199	0.000737	2.66e-07	-0.0267	0.685	0.0844	0.314	0.715	-0.211	2.57e-06	-0.299	4.35e-07	6.37e-12	other
CDH1	rs414299	-0.206	0.000107	-0.219	0.000132	5.46e-08	-0.0776	0.221	-0.169	0.0389	0.0222	-0.211	9.13e-05	-0.197	0.000863	2.78e-07	-0.0324	0.611	-0.102	0.219	0.232	0.206	1.95e-06	0.32	4.4e-08	6.39e-13	other
CDH1	rs454715	-0.206	0.000107	-0.219	0.000132	5.46e-08	0.0468	0.47	0.115	0.158	0.139	-0.206	0.000142	-0.207	0.000486	2.45e-07	-0.0033	0.96	0.0425	0.61	0.764	-0.238	6.98e-08	-0.339	4.97e-09	2.49e-15	other
CDH1	rs485186	-0.206	0.000107	-0.219	0.000132	5.46e-08	-0.0358	0.577	-0.0591	0.455	0.361	-0.215	0.000106	-0.22	0.000245	9.63e-08	0.0389	0.559	0.0263	0.747	0.514	0.344	2.04e-15	0.381	8.05e-12	1.11e-25	other
CDH1	rs492602	-0.206	0.000107	-0.219	0.000132	5.46e-08	0.02	0.755	0.0768	0.344	0.389	-0.22	7.65e-05	-0.218	0.000307	8.6e-08	-0.0573	0.389	-0.0129	0.878	0.455	-0.35	5.39e-16	-0.404	1.61e-12	5.96e-27	other
CDH1	rs503279	-0.206	0.000107	-0.219	0.000132	5.46e-08	-0.0193	0.764	-0.0612	0.441	0.462	-0.219	7.85e-05	-0.22	0.000251	7.29e-08	0.0551	0.407	0.0254	0.756	0.409	0.338	6.5e-15	0.387	5.05e-12	2.19e-25	other
CDH1	rs504963	-0.206	0.000107	-0.219	0.000132	5.46e-08	-0.0193	0.764	-0.0664	0.402	0.435	-0.219	7.85e-05	-0.219	0.000271	7.86e-08	0.0551	0.407	0.0195	0.811	0.436	0.338	6.5e-15	0.385	5.72e-12	2.47e-25	other
CDH1	rs507666	-0.206	0.000107	-0.219	0.000132	5.46e-08	0.0761	0.377	0.143	0.144	0.103	-0.205	0.000162	-0.206	0.000476	2.75e-07	0.00716	0.935	0.0654	0.511	0.619	-0.329	2.05e-08	-0.361	2.37e-07	2.45e-14	other
CDH1	rs516246	-0.206	0.000107	-0.219	0.000132	5.46e-08	0.02	0.755	0.0836	0.303	0.359	-0.22	7.65e-05	-0.216	0.000338	9.43e-08	-0.0573	0.389	-0.00587	0.944	0.489	-0.35	5.39e-16	-0.405	1.46e-12	5.43e-27	other
CDH1	rs558240	-0.206	0.000107	-0.219	0.000132	5.46e-08	0.0491	0.442	-0.0136	0.862	0.646	-0.204	0.000159	-0.219	0.000192	1.16e-07	0.00831	0.897	-0.0661	0.4	0.645	-0.195	7.62e-06	-0.242	1.55e-05	5.1e-10	other
CDH1	rs569970	-0.206	0.000107	-0.219	0.000132	5.46e-08	-0.02	0.755	-0.0612	0.441	0.457	-0.219	7.9e-05	-0.22	0.000251	7.34e-08	0.0549	0.409	0.0254	0.756	0.41	0.341	3.94e-15	0.387	5.05e-12	1.33e-25	other
CDH1	rs579459	-0.206	0.000107	-0.219	0.000132	5.46e-08	0.109	0.189	0.153	0.102	0.0386	-0.2	0.000232	-0.204	0.000532	4.36e-07	0.044	0.6	0.083	0.379	0.329	-0.315	2.69e-08	-0.326	1.07e-06	1.39e-13	other
CDH1	rs601338	-0.206	0.000107	-0.219	0.000132	5.46e-08	0.0248	0.7	0.0742	0.364	0.373	-0.218	9.07e-05	-0.231	0.000157	5.43e-08	-0.053	0.426	-0.0199	0.813	0.452	-0.355	2.43e-16	-0.398	3.32e-12	5.67e-27	other
CDH1	rs602662	-0.206	0.000107	-0.219	0.000132	5.46e-08	-0.0152	0.814	-0.0557	0.482	0.521	-0.22	7.14e-05	-0.221	0.000234	6.2e-08	0.0608	0.362	0.0297	0.716	0.356	0.343	2.68e-15	0.381	1.03e-11	1.86e-25	other
CDH1	rs681343	-0.206	0.000107	-0.219	0.000132	5.46e-08	0.02	0.755	0.0768	0.344	0.389	-0.22	7.65e-05	-0.218	0.000307	8.6e-08	-0.0573	0.389	-0.0129	0.878	0.455	-0.35	5.39e-16	-0.404	1.61e-12	5.96e-27	other
CDH1	rs8102032	-0.206	0.000107	-0.219	0.000132	5.46e-08	-0.0373	0.573	-0.115	0.153	0.171	-0.207	0.000126	-0.207	0.000396	1.79e-07	0.0106	0.874	-0.0669	0.408	0.667	0.227	4.77e-07	0.221	0.000135	2.98e-10	other
CDH1	rs8103121	-0.206	0.000107	-0.219	0.000132	5.46e-08	-0.0681	0.298	-0.243	0.00423	0.00745	-0.202	0.000177	-0.189	0.00128	7.75e-07	-0.0249	0.705	-0.185	0.0314	0.0871	0.207	3.82e-06	0.283	3.74e-06	6.75e-11	Causal
CDH1	rs8104897	-0.206	0.000107	-0.219	0.000132	5.46e-08	-0.0373	0.573	-0.12	0.138	0.16	-0.207	0.000126	-0.206	0.000414	1.87e-07	0.0106	0.874	-0.0715	0.378	0.641	0.227	4.77e-07	0.221	0.000137	3.03e-10	other
CDH1	rs8105137	-0.206	0.000107	-0.219	0.000132	5.46e-08	-0.0373	0.573	-0.115	0.153	0.171	-0.207	0.000126	-0.207	0.000396	1.79e-07	0.0106	0.874	-0.0669	0.408	0.667	0.227	4.77e-07	0.221	0.000135	2.98e-10	other
CDH1	rs8106205	-0.206	0.000107	-0.219	0.000132	5.46e-08	-0.0374	0.568	-0.107	0.187	0.192	-0.208	0.000126	-0.208	0.000369	1.68e-07	0.0121	0.855	-0.0588	0.469	0.731	0.235	1.45e-07	0.22	0.000152	1.13e-10	other
CDH1	rs8108136	-0.206	0.000107	-0.219	0.000132	5.46e-08	-0.0392	0.553	-0.12	0.139	0.154	-0.207	0.000129	-0.209	0.000351	1.64e-07	0.00821	0.902	-0.0712	0.38	0.624	0.225	5.88e-07	0.22	0.000156	4.2e-10	other
CDH1	rs8108468	-0.206	0.000107	-0.219	0.000132	5.46e-08	-0.0375	0.571	-0.114	0.156	0.173	-0.207	0.000126	-0.207	0.000395	1.79e-07	0.0101	0.88	-0.0659	0.416	0.67	0.226	5.68e-07	0.222	0.000123	3.17e-10	other
CDH1	rs8111500	-0.206	0.000107	-0.219	0.000132	5.46e-08	-0.0799	0.214	-0.18	0.0294	0.0176	-0.2	2e-04	-0.197	0.000816	5.63e-07	-0.0396	0.541	-0.121	0.15	0.157	0.194	1.09e-05	0.284	1.74e-06	1.03e-10	other
CSTB	rs1041456	0.0543	0.357	0.0699	0.258	0.15	0.106	0.103	0.0995	0.227	0.0434	0.11	0.086	0.0984	0.134	0.0226	0.153	0.03	0.141	0.104	0.00688	-0.434	2.26e-28	-0.429	3.5e-15	1.84e-41	other
CSTB	rs11089102	0.0543	0.357	0.0699	0.258	0.15	-0.0234	0.733	0.0379	0.671	0.979	0.0524	0.382	0.08	0.207	0.136	-0.0129	0.853	0.0575	0.526	0.778	-0.2	2.98e-06	-0.245	4.47e-05	5.52e-10	other
CSTB	rs13050307	0.0543	0.357	0.0699	0.258	0.15	0.015	0.872	-0.116	0.274	0.545	0.0613	0.317	0.0524	0.409	0.195	0.041	0.671	-0.0979	0.368	0.779	-0.424	1.47e-13	-0.348	1.09e-06	1.9e-18	other
CSTB	rs13052408	0.0543	0.357	0.0699	0.258	0.15	0.0223	0.78	0.00782	0.937	0.794	0.0692	0.274	0.0729	0.266	0.12	0.056	0.513	0.0441	0.671	0.441	-0.488	9.38e-24	-0.497	2.23e-14	2.57e-36	other
CSTB	rs1573338	0.0543	0.357	0.0699	0.258	0.15	-0.0216	0.779	0.0338	0.732	0.986	0.0539	0.381	0.0737	0.25	0.156	-0.00155	0.985	0.0623	0.54	0.695	-0.372	5.08e-15	-0.387	4.4e-09	1.88e-22	other
CSTB	rs17004606	0.0543	0.357	0.0699	0.258	0.15	0.221	0.0301	0.0954	0.434	0.0322	0.0816	0.173	0.0745	0.238	0.0715	0.248	0.0169	0.12	0.332	0.0151	-0.337	1.33e-07	-0.334	4.81e-05	3.08e-11	other
CSTB	rs2276528	0.0543	0.357	0.0699	0.258	0.15	-0.0188	0.848	-0.0985	0.379	0.467	0.0545	0.368	0.0563	0.373	0.206	0.00186	0.985	-0.0808	0.477	0.647	-0.379	4.68e-10	-0.313	3.37e-05	1.24e-13	other
CSTB	rs2329577	0.0543	0.357	0.0699	0.258	0.15	0.107	0.101	0.106	0.199	0.0375	0.107	0.0921	0.099	0.13	0.0236	0.153	0.0305	0.147	0.0899	0.00608	-0.43	1.44e-27	-0.421	1.35e-14	4.55e-40	other
CSTB	rs2838363	0.0543	0.357	0.0699	0.258	0.15	-0.0145	0.821	0.0239	0.77	0.981	0.0657	0.293	0.0642	0.323	0.149	-0.038	0.576	-0.000132	0.999	0.675	0.357	9.21e-20	0.374	6.68e-12	6.52e-30	other
CSTB	rs2838367	0.0543	0.357	0.0699	0.258	0.15	0.0614	0.36	0.145	0.0903	0.0704	0.0877	0.167	0.113	0.0856	0.0297	0.0985	0.173	0.195	0.0313	0.0143	-0.424	1.81e-25	-0.444	5.88e-15	1.52e-38	other
CSTB	rs2838371	0.0543	0.357	0.0699	0.258	0.15	0.0971	0.137	0.0813	0.318	0.076	0.105	0.101	0.0897	0.174	0.0332	0.141	0.0456	0.119	0.165	0.0157	-0.423	1.11e-26	-0.427	1.56e-15	2.67e-40	other
CSTB	rs2838378	0.0543	0.357	0.0699	0.258	0.15	0.109	0.094	0.0994	0.228	0.0401	0.11	0.0846	0.0978	0.135	0.0226	0.156	0.027	0.141	0.106	0.00638	-0.431	1.11e-27	-0.425	6.7e-15	1.63e-40	other
CSTB	rs2838397	0.0543	0.357	0.0699	0.258	0.15	0.0508	0.516	0.0152	0.884	0.56	0.0487	0.418	0.0646	0.31	0.201	0.0383	0.631	-0.00623	0.954	0.748	0.256	1.46e-07	0.332	2.38e-06	1.62e-12	other
CSTB	rs2838404	0.0543	0.357	0.0699	0.258	0.15	0.0302	0.693	0.0386	0.7	0.582	0.0517	0.39	0.0637	0.315	0.19	0.0173	0.824	0.0204	0.841	0.765	0.249	1.84e-07	0.286	2.28e-05	1.92e-11	other
CSTB	rs2838408	0.0543	0.357	0.0699	0.258	0.15	-0.0666	0.3	-0.121	0.138	0.0786	0.0707	0.242	0.0775	0.216	0.0896	-0.0832	0.206	-0.134	0.103	0.0426	0.236	3.37e-09	0.175	0.00149	6.53e-11	other
CSTB	rs2838411	0.0543	0.357	0.0699	0.258	0.15	-0.12	0.0704	-0.129	0.117	0.0167	0.0797	0.185	0.082	0.191	0.0632	-0.138	0.0409	-0.144	0.0832	0.00739	0.235	1.19e-08	0.187	0.00077	8.22e-11	other
CSTB	rs2838416	0.0543	0.357	0.0699	0.258	0.15	0.0993	0.123	0.147	0.0765	0.0198	0.0848	0.166	0.0914	0.15	0.0462	0.124	0.063	0.173	0.0418	0.00611	-0.296	1.12e-13	-0.288	2.66e-07	2.96e-19	other
CSTB	rs3761385	0.0543	0.357	0.0699	0.258	0.15	0.0892	0.189	0.0377	0.658	0.202	0.0839	0.173	0.0728	0.252	0.0752	0.117	0.0985	0.058	0.505	0.0932	-0.338	7.47e-16	-0.279	1.01e-06	1.75e-20	other
CSTB	rs4819314	0.0543	0.357	0.0699	0.258	0.15	0.141	0.187	0.0836	0.521	0.158	0.0728	0.226	0.0759	0.233	0.0897	0.168	0.125	0.115	0.385	0.0847	-0.368	3.47e-08	-0.422	1.4e-06	2.33e-13	other
CSTB	rs6518323	0.0543	0.357	0.0699	0.258	0.15	0.00599	0.939	0.0104	0.917	0.9	0.0633	0.314	0.0689	0.293	0.146	0.0351	0.676	0.0445	0.671	0.552	-0.46	1.03e-21	-0.495	6.29e-14	6.44e-34	other
CSTB	rs731935	0.0543	0.357	0.0699	0.258	0.15	0.111	0.0906	0.0994	0.228	0.0389	0.11	0.0841	0.0978	0.135	0.0224	0.157	0.026	0.141	0.106	0.00617	-0.429	1.99e-27	-0.425	6.7e-15	2.77e-40	other
CSTB	rs7527	0.0543	0.357	0.0699	0.258	0.15	0.043	0.498	0.0315	0.698	0.444	0.0653	0.279	0.0695	0.27	0.123	0.0574	0.375	0.0454	0.581	0.303	-0.222	1.79e-08	-0.2	0.000259	3.21e-11	other
CSTB	rs762408	0.0543	0.357	0.0699	0.258	0.15	0.107	0.101	0.106	0.199	0.0375	0.107	0.0921	0.099	0.13	0.0236	0.153	0.0305	0.147	0.0899	0.00608	-0.43	1.44e-27	-0.421	1.35e-14	4.55e-40	other
CSTB	rs9985006	0.0543	0.357	0.0699	0.258	0.15	0.0956	0.144	0.0954	0.245	0.0622	0.106	0.0994	0.0957	0.143	0.0275	0.142	0.0465	0.134	0.119	0.0116	-0.437	1.82e-28	-0.412	3.37e-14	1.99e-40	other
CXCL5	rs10938105	-0.0421	0.39	0.0871	0.153	0.761	0.0417	0.616	0.0357	0.733	0.547	-0.0539	0.293	0.0752	0.233	0.996	0.0685	0.431	0.0125	0.906	0.504	0.498	6.16e-16	0.307	1.39e-05	4.16e-19	other
CXCL5	rs13122604	-0.0421	0.39	0.0871	0.153	0.761	0.0311	0.716	-0.00434	0.968	0.807	-0.0512	0.316	0.0842	0.181	0.89	0.0563	0.528	-0.0303	0.781	0.773	0.494	6.74e-15	0.308	2.23e-05	5.56e-18	other
CXCL5	rs1595009	-0.0421	0.39	0.0871	0.153	0.761	0.0277	0.738	-0.0118	0.91	0.86	-0.0515	0.316	0.0807	0.201	0.922	0.0535	0.537	-0.0373	0.727	0.818	0.5	3.2e-16	0.316	7.93e-06	1.16e-19	other
CXCL5	rs183028	-0.0421	0.39	0.0871	0.153	0.761	0.0305	0.753	0.116	0.348	0.39	-0.0567	0.287	0.0686	0.278	0.939	0.0741	0.481	0.0901	0.476	0.317	0.769	9.14e-28	0.38	5.54e-06	4.82e-29	other
CXCL5	rs2437285	-0.0421	0.39	0.0871	0.153	0.761	0.0572	0.565	0.0875	0.48	0.369	-0.0625	0.24	0.0706	0.265	0.889	0.107	0.323	0.0587	0.643	0.295	0.791	7.61e-28	0.405	1.25e-06	4.2e-30	other
CXCL5	rs2472649	-0.0421	0.39	0.0871	0.153	0.761	-0.019	0.824	0.0715	0.512	0.787	-0.0431	0.405	0.0711	0.262	0.902	0.00544	0.952	0.0451	0.685	0.754	0.566	2.78e-19	0.369	5.12e-07	9.34e-24	other
CXCL5	rs352010	-0.0421	0.39	0.0871	0.153	0.761	0.00871	0.93	0.0678	0.593	0.674	-0.052	0.33	0.0729	0.249	0.97	0.0507	0.64	0.0388	0.764	0.583	0.807	5.08e-29	0.396	3.71e-06	2.81e-30	other
CXCL5	rs352018	-0.0421	0.39	0.0871	0.153	0.761	0.115	0.26	0.0351	0.77	0.3	-0.0689	0.186	0.0758	0.229	0.848	0.164	0.131	0.00761	0.95	0.242	0.716	1.78e-21	0.362	8.35e-06	6.99e-24	other
CXCL5	rs352024	-0.0421	0.39	0.0871	0.153	0.761	0.115	0.26	0.0228	0.85	0.333	-0.0689	0.186	0.077	0.222	0.858	0.164	0.131	-0.00515	0.967	0.271	0.716	1.78e-21	0.361	9.08e-06	7.89e-24	other
CXCL5	rs425535	-0.0421	0.39	0.0871	0.153	0.761	0.0506	0.615	0.0654	0.598	0.468	-0.0623	0.245	0.0729	0.249	0.917	0.102	0.352	0.0356	0.779	0.378	0.831	3.36e-30	0.407	1.2e-06	5.9e-32	other
CXCL5	rs4694180	-0.0421	0.39	0.0871	0.153	0.761	0.0209	0.803	0.0155	0.883	0.776	-0.0502	0.328	0.0776	0.219	0.932	0.0464	0.597	-0.00961	0.928	0.737	0.508	2.14e-16	0.323	5.29e-06	4.91e-20	other
CXCL5	rs4694655	-0.0421	0.39	0.0871	0.153	0.761	0.0327	0.689	0.0627	0.552	0.488	-0.0518	0.311	0.0721	0.254	0.999	0.0573	0.502	0.0407	0.704	0.451	0.475	5.39e-15	0.304	1.96e-05	3.92e-18	other
CXCL5	rs4694656	-0.0421	0.39	0.0871	0.153	0.761	0.126	0.213	0.0189	0.875	0.3	-0.0718	0.169	0.0774	0.22	0.83	0.177	0.0999	-0.0087	0.943	0.237	0.718	4.24e-22	0.356	1.1e-05	3.4e-24	other
CXCL5	rs487834	-0.0421	0.39	0.0871	0.153	0.761	0.118	0.246	0.0228	0.85	0.321	-0.0692	0.184	0.077	0.222	0.854	0.167	0.124	-0.00515	0.967	0.261	0.708	4.08e-21	0.361	9.08e-06	1.52e-23	other
F7	rs10665	0.0189	0.687	-0.066	0.269	0.666	0.182	0.0536	0.054	0.65	0.081	0.0497	0.309	-0.0693	0.269	0.978	0.212	0.0321	0.0165	0.894	0.0906	-0.599	3.42e-16	-0.538	4.57e-11	1.16e-25	other
F7	rs1755685	0.0189	0.687	-0.066	0.269	0.666	0.16	0.0896	0.0609	0.605	0.107	0.0455	0.351	-0.0682	0.277	0.981	0.187	0.0583	0.0244	0.842	0.121	-0.585	1.54e-15	-0.533	4.5e-11	4.86e-25	other
F7	rs2146752	0.0189	0.687	-0.066	0.269	0.666	0.106	0.118	-0.11	0.218	0.725	0.0326	0.493	-0.0872	0.154	0.664	0.114	0.0974	-0.132	0.143	0.788	-0.253	2.08e-06	-0.263	2.14e-05	1.88e-10	other
F7	rs2480946	0.0189	0.687	-0.066	0.269	0.666	-0.0338	0.719	0.115	0.312	0.688	0.0162	0.734	-0.0633	0.299	0.663	-0.0276	0.773	0.0953	0.406	0.737	-0.386	1.62e-07	-0.301	0.000137	1.12e-10	other
F7	rs3093233	0.0189	0.687	-0.066	0.269	0.666	0.16	0.0896	0.0473	0.688	0.124	0.0455	0.351	-0.0716	0.253	0.952	0.187	0.0583	0.00903	0.941	0.143	-0.585	1.54e-15	-0.532	4.64e-11	5.02e-25	other
F7	rs3093253	0.0189	0.687	-0.066	0.269	0.666	0.166	0.0919	0.093	0.467	0.0812	0.0439	0.367	-0.0644	0.303	0.993	0.192	0.0618	0.0564	0.671	0.093	-0.585	2.87e-14	-0.566	1.26e-10	2.35e-23	other
F7	rs555212	0.0189	0.687	-0.066	0.269	0.666	-0.181	0.0137	-0.0664	0.508	0.0224	0.0453	0.343	-0.0666	0.277	0.99	-0.196	0.00907	-0.047	0.644	0.0239	0.337	5.61e-09	0.289	3.44e-05	1.17e-12	other
F7	rs556694	0.0189	0.687	-0.066	0.269	0.666	0.0568	0.593	0.0941	0.467	0.378	0.0268	0.58	-0.0649	0.295	0.779	0.0719	0.513	0.0616	0.643	0.425	-0.567	8.18e-12	-0.498	2.58e-08	1.27e-18	other
F7	rs6042	0.0189	0.687	-0.066	0.269	0.666	0.167	0.076	0.036	0.765	0.127	0.0461	0.344	-0.0723	0.25	0.955	0.193	0.049	-0.00544	0.966	0.149	-0.574	4.37e-15	-0.572	4.78e-12	1.4e-25	other
F7	rs6046	0.0189	0.687	-0.066	0.269	0.666	0.174	0.0774	0.0961	0.454	0.0691	0.0454	0.352	-0.0658	0.294	1	0.201	0.0506	0.0584	0.661	0.0796	-0.59	1.5e-14	-0.57	1.05e-10	1.04e-23	other
F7	rs7327099	0.0189	0.687	-0.066	0.269	0.666	0.121	0.12	-0.153	0.128	0.879	0.0357	0.454	-0.0888	0.145	0.684	0.132	0.0957	-0.177	0.0817	0.927	-0.311	3.39e-07	-0.278	7.27e-05	1.13e-10	other
F7	rs776906	0.0189	0.687	-0.066	0.269	0.666	-0.00642	0.946	0.117	0.299	0.524	0.019	0.692	-0.0646	0.288	0.683	0.00124	0.99	0.0975	0.393	0.565	-0.403	4.39e-08	-0.299	0.000148	3.77e-11	other
FAS	rs507666	0.0697	0.172	0.0156	0.795	0.232	0.0761	0.377	0.143	0.144	0.103	0.0614	0.262	0.00789	0.896	0.354	0.0385	0.677	0.142	0.149	0.204	0.61	7.03e-24	0.123	0.0738	2.67e-18	other
FAS	rs579459	0.0697	0.172	0.0156	0.795	0.232	0.109	0.189	0.153	0.102	0.0386	0.0536	0.32	0.0055	0.927	0.421	0.0806	0.358	0.152	0.105	0.0781	0.527	3.31e-19	0.143	0.0297	3.82e-16	other
FAS	rs630014	0.0697	0.172	0.0156	0.795	0.232	-0.0376	0.55	-0.0303	0.702	0.483	0.0662	0.207	0.0122	0.84	0.281	-0.0189	0.77	-0.0289	0.717	0.646	-0.281	4.39e-10	-0.118	0.034	1.24e-09	other
FAS	rs633862	0.0697	0.172	0.0156	0.795	0.232	-0.0335	0.598	-0.052	0.515	0.408	0.0679	0.206	0.0187	0.756	0.249	-0.0073	0.913	-0.052	0.515	0.608	-0.385	1.36e-17	-0.000699	0.99	1.59e-10	other
FAS	rs657152	0.0697	0.172	0.0156	0.795	0.232	0.0648	0.332	0.185	0.0237	0.026	0.0598	0.275	0.00173	0.977	0.403	0.0363	0.613	0.184	0.0246	0.0615	0.475	4.55e-24	0.128	0.0263	1.5e-19	other
FAS	rs687289	0.0697	0.172	0.0156	0.795	0.232	0.0371	0.584	0.176	0.0328	0.0678	0.0695	0.211	0.00446	0.941	0.324	0.000798	0.991	0.176	0.0339	0.157	0.522	2.68e-28	0.108	0.0642	2.51e-21	other
GC	rs10022720	0.00128	0.979	-0.0254	0.657	0.784	-0.107	0.107	0.113	0.165	0.777	0.0164	0.735	-0.044	0.459	0.812	-0.112	0.1	0.129	0.126	0.83	0.266	2.48e-07	0.36	9.53e-10	2.4e-15	other
GC	rs10029245	0.00128	0.979	-0.0254	0.657	0.784	-0.0546	0.416	-0.032	0.7	0.388	-0.0107	0.83	-0.032	0.596	0.609	-0.0589	0.401	-0.0464	0.596	0.327	-0.404	3.49e-15	-0.449	4.72e-14	1.26e-27	other
GC	rs10033936	0.00128	0.979	-0.0254	0.657	0.784	0.0496	0.518	-0.106	0.228	0.752	0.013	0.797	-0.0525	0.391	0.707	0.0566	0.487	-0.135	0.154	0.669	-0.539	1.9e-20	-0.538	1.4e-17	2.19e-36	other
GC	rs10035034	0.00128	0.979	-0.0254	0.657	0.784	0.104	0.133	-0.0623	0.493	0.503	-0.0133	0.784	-0.0159	0.785	0.7	0.108	0.127	-0.058	0.529	0.468	0.288	8.9e-08	0.267	5.82e-05	2.59e-11	other
GC	rs10805048	0.00128	0.979	-0.0254	0.657	0.784	-0.0552	0.413	-0.07	0.405	0.244	-0.0103	0.835	-0.039	0.516	0.557	-0.0593	0.398	-0.0863	0.326	0.199	-0.393	2.35e-14	-0.421	3.84e-12	6.02e-25	other
GC	rs10938012	0.00128	0.979	-0.0254	0.657	0.784	-0.0538	0.422	-0.032	0.7	0.392	-0.0106	0.831	-0.032	0.596	0.609	-0.0581	0.407	-0.0464	0.596	0.331	-0.407	1.92e-15	-0.449	4.72e-14	6.82e-28	other
GC	rs11726886	0.00128	0.979	-0.0254	0.657	0.784	-0.0874	0.217	-0.0525	0.553	0.188	-0.0186	0.709	-0.0363	0.549	0.499	-0.096	0.198	-0.07	0.453	0.144	-0.461	1.29e-17	-0.482	3.02e-14	2.83e-30	other
GC	rs11737702	0.00128	0.979	-0.0254	0.657	0.784	-0.0936	0.243	-0.0301	0.767	0.285	0.0156	0.751	-0.0186	0.759	0.973	-0.1	0.227	-0.0198	0.853	0.305	0.408	4.15e-11	0.554	2.32e-14	1.51e-23	other
GC	rs11939173	0.00128	0.979	-0.0254	0.657	0.784	0.0215	0.734	0.0153	0.844	0.7	0.0101	0.848	-0.0217	0.741	0.939	0.0272	0.697	0.00125	0.989	0.764	-0.57	3.68e-34	-0.648	1.4e-33	8.8e-66	other
GC	rs12504562	0.00128	0.979	-0.0254	0.657	0.784	-0.0875	0.248	-0.02	0.83	0.314	0.013	0.79	-0.0202	0.738	0.982	-0.0916	0.236	-0.00986	0.92	0.34	0.323	3.32e-08	0.5	7.15e-14	9.09e-20	other
GC	rs12512631	0.00128	0.979	-0.0254	0.657	0.784	0.0142	0.825	-0.0901	0.279	0.58	-0.00673	0.907	0.0175	0.799	0.935	0.0193	0.804	-0.104	0.297	0.613	0.757	1.99e-61	0.8	3.91e-46	1.11e-105	other
GC	rs12639968	0.00128	0.979	-0.0254	0.657	0.784	0.102	0.216	-0.119	0.221	0.91	0.0181	0.713	-0.0474	0.431	0.804	0.11	0.197	-0.143	0.161	0.974	-0.461	3.38e-13	-0.515	1.73e-13	4.92e-25	other
GC	rs13113067	0.00128	0.979	-0.0254	0.657	0.784	0.0309	0.649	-0.0908	0.275	0.701	0.0118	0.82	-0.0528	0.397	0.695	0.0377	0.611	-0.12	0.182	0.614	-0.57	3.52e-29	-0.558	2.37e-21	8.13e-49	other
GC	rs1352844	0.00128	0.979	-0.0254	0.657	0.784	0.0433	0.656	0.0878	0.472	0.418	-0.00264	0.956	-0.0318	0.588	0.689	0.0443	0.654	0.102	0.416	0.382	0.369	9.06e-07	0.434	1.05e-06	4.75e-12	other
GC	rs1491709	0.00128	0.979	-0.0254	0.657	0.784	0.000394	0.997	0.053	0.717	0.808	0.00139	0.977	-0.0178	0.767	0.861	0.00123	0.992	0.0401	0.793	0.856	-0.604	1.01e-10	-0.726	5.16e-12	4.7e-21	other
GC	rs1520497	0.00128	0.979	-0.0254	0.657	0.784	-0.029	0.637	0.0704	0.374	0.812	-0.0059	0.907	-0.00248	0.968	0.909	-0.0315	0.629	0.0691	0.422	0.865	-0.427	5.73e-20	-0.539	5.14e-22	4.82e-40	other
GC	rs1520498	0.00128	0.979	-0.0254	0.657	0.784	-0.0896	0.279	0.0175	0.863	0.487	0.00895	0.854	-0.0269	0.653	0.873	-0.0926	0.273	0.0306	0.772	0.53	0.333	1.97e-07	0.487	2.64e-11	9.2e-17	other
GC	rs1520499	0.00128	0.979	-0.0254	0.657	0.784	-0.00828	0.942	-0.127	0.443	0.573	0.000608	0.99	-0.0348	0.556	0.703	-0.00799	0.946	-0.151	0.376	0.523	-0.487	3.74e-08	-0.691	8.89e-09	2.15e-15	other
GC	rs1526691	0.00128	0.979	-0.0254	0.657	0.784	-0.0838	0.348	0.00141	0.991	0.487	0.0107	0.825	-0.0236	0.69	0.921	-0.0878	0.335	0.0126	0.922	0.512	0.379	3.73e-08	0.474	1.57e-07	3.03e-14	other
GC	rs1526692	0.00128	0.979	-0.0254	0.657	0.784	0.0157	0.805	-0.00548	0.949	0.887	0.00993	0.858	-0.0321	0.629	0.852	0.0224	0.761	-0.0295	0.765	0.977	-0.683	4.08e-50	-0.746	1.13e-37	5.88e-86	other
GC	rs16847200	0.00128	0.979	-0.0254	0.657	0.784	-0.102	0.131	0.102	0.219	0.752	0.014	0.772	-0.0385	0.512	0.827	-0.106	0.124	0.113	0.181	0.792	0.257	9.84e-07	0.303	5.25e-07	2.73e-12	other
GC	rs16847227	0.00128	0.979	-0.0254	0.657	0.784	-0.0232	0.84	-0.107	0.52	0.564	-0.000649	0.989	-0.0222	0.711	0.798	-0.0235	0.842	-0.122	0.477	0.534	-0.48	6.64e-08	-0.678	1.66e-08	6.94e-15	other
GC	rs17774208	0.00128	0.979	-0.0254	0.657	0.784	0.0226	0.741	0.0238	0.771	0.66	0.00371	0.939	-0.019	0.747	0.876	0.0234	0.735	0.0182	0.828	0.691	-0.214	5.33e-05	-0.297	5.8e-07	2.31e-10	other
GC	rs17775363	0.00128	0.979	-0.0254	0.657	0.784	-0.0422	0.53	-0.0686	0.417	0.313	-0.00747	0.88	-0.0379	0.526	0.594	-0.0451	0.519	-0.084	0.34	0.265	-0.388	4.95e-14	-0.408	2.18e-11	6.97e-24	other
GC	rs1973750	0.00128	0.979	-0.0254	0.657	0.784	-0.0219	0.729	0.0821	0.309	0.678	-0.00287	0.953	-0.00491	0.935	0.922	-0.0228	0.726	0.08	0.345	0.716	-0.32	4.31e-11	-0.425	2.56e-13	1.28e-22	other
GC	rs222023	0.00128	0.979	-0.0254	0.657	0.784	-0.133	0.345	0.228	0.205	0.892	-0.0059	0.903	-0.00319	0.957	0.899	-0.135	0.342	0.225	0.227	0.928	-0.463	2.17e-05	-0.821	2.62e-10	1.7e-13	other
GC	rs222046	0.00128	0.979	-0.0254	0.657	0.784	-0.191	0.197	0.0381	0.814	0.418	-0.0112	0.817	-0.0202	0.73	0.688	-0.198	0.19	0.0269	0.871	0.384	-0.613	8.68e-08	-0.549	3.34e-06	1.35e-12	other
GC	rs222047	0.00128	0.979	-0.0254	0.657	0.784	0.0222	0.731	0.0583	0.467	0.459	0.0534	0.55	0.0583	0.616	0.436	0.0837	0.491	0.129	0.427	0.297	-1.15	4.94e-201	-1.21	6.06e-174	0	other
GC	rs2282679	0.00128	0.979	-0.0254	0.657	0.784	0.0605	0.394	0.0535	0.546	0.299	0.0553	0.399	0.000746	0.992	0.524	0.117	0.231	0.0543	0.645	0.229	-1.03	3.62e-103	-1.02	1.01e-70	1.05e-171	other
GC	rs3733359	0.00128	0.979	-0.0254	0.657	0.784	-0.209	0.0854	0.269	0.0948	0.859	-0.016	0.741	0.00635	0.916	0.86	-0.217	0.0801	0.275	0.104	0.819	-0.523	2.77e-08	-0.819	1.95e-12	1.08e-18	other
GC	rs377687	0.00128	0.979	-0.0254	0.657	0.784	0.0134	0.839	-0.0332	0.692	0.912	-0.00423	0.938	-0.0153	0.809	0.826	0.0162	0.829	-0.024	0.795	0.991	0.656	9.57e-42	0.603	1.05e-24	2.44e-64	other
GC	rs4364228	0.00128	0.979	-0.0254	0.657	0.784	-0.19	0.175	-0.112	0.478	0.137	-0.0146	0.764	-0.0257	0.663	0.607	-0.198	0.165	-0.125	0.437	0.12	-0.6	3.05e-08	-0.504	1.13e-05	1.7e-12	other
GC	rs4588	0.00128	0.979	-0.0254	0.657	0.784	0.0599	0.398	0.0341	0.7	0.375	0.0569	0.391	-0.0131	0.865	0.596	0.119	0.229	0.0205	0.863	0.31	-1.04	4.91e-107	-1.03	6.89e-75	8.86e-180	other
GC	rs4694105	0.00128	0.979	-0.0254	0.657	0.784	0.0898	0.173	0.011	0.899	0.27	0.0392	0.464	-0.0234	0.714	0.76	0.115	0.122	-0.00463	0.962	0.261	-0.637	3.61e-39	-0.668	3.77e-28	1.61e-65	other
GC	rs4694440	0.00128	0.979	-0.0254	0.657	0.784	0.05	0.518	-0.111	0.204	0.719	0.0129	0.798	-0.0472	0.437	0.746	0.0569	0.488	-0.136	0.144	0.653	-0.54	3.22e-20	-0.537	1.28e-17	3.42e-36	other
GC	rs4694441	0.00128	0.979	-0.0254	0.657	0.784	0.0661	0.34	0.0103	0.91	0.431	-0.0102	0.835	-0.0263	0.657	0.653	0.0697	0.33	0.0202	0.83	0.383	0.35	5.33e-11	0.377	1.38e-08	4.13e-18	other
GC	rs6814839	0.00128	0.979	-0.0254	0.657	0.784	0.00382	0.974	-0.0578	0.733	0.84	0.00167	0.973	-0.0241	0.685	0.808	0.00466	0.969	-0.0728	0.674	0.803	-0.501	2.51e-08	-0.623	3.49e-07	4.36e-14	other
GC	rs6837292	0.00128	0.979	-0.0254	0.657	0.784	-0.231	0.0342	0.346	0.0202	0.965	-0.0171	0.724	0.013	0.826	0.905	-0.238	0.0319	0.354	0.0215	0.936	-0.409	1.46e-06	-0.668	7.42e-10	1.49e-14	other
GC	rs6837549	0.00128	0.979	-0.0254	0.657	0.784	-0.0363	0.563	-0.00251	0.976	0.65	0.0288	0.631	-0.0323	0.65	0.954	-0.0596	0.453	0.0248	0.808	0.689	0.806	1.34e-75	0.846	6.34e-54	1.56e-127	other
GC	rs6845026	0.00128	0.979	-0.0254	0.657	0.784	-0.0734	0.382	0.0786	0.506	0.832	0.0104	0.83	-0.0307	0.605	0.855	-0.0773	0.369	0.0938	0.442	0.872	0.37	1.15e-08	0.496	6.97e-09	4.98e-16	other
GC	rs6845801	0.00128	0.979	-0.0254	0.657	0.784	0.0188	0.87	-0.0649	0.7	0.894	0.00297	0.951	-0.028	0.634	0.787	0.0203	0.863	-0.0822	0.634	0.852	-0.485	4.41e-08	-0.618	4.59e-07	9.99e-14	other
GC	rs7041	0.00128	0.979	-0.0254	0.657	0.784	0.0189	0.77	0.0499	0.533	0.527	0.049	0.593	0.0383	0.745	0.538	0.076	0.543	0.0965	0.556	0.398	-1.16	2.01e-209	-1.22	1.41e-176	0	other
GC	rs705117	0.00128	0.979	-0.0254	0.657	0.784	-0.0611	0.523	0.0197	0.859	0.719	-0.00968	0.848	-0.0248	0.686	0.68	-0.0675	0.505	0.00249	0.983	0.628	-0.658	1.36e-19	-0.693	1.87e-18	2.39e-36	other
GC	rs705119	0.00128	0.979	-0.0254	0.657	0.784	0.0224	0.731	0.0515	0.522	0.495	0.0499	0.566	0.0336	0.759	0.527	0.0794	0.504	0.0915	0.551	0.37	-1.14	7.25e-192	-1.19	3.13e-159	0	other
GC	rs705120	0.00128	0.979	-0.0254	0.657	0.784	0.0267	0.681	0.0537	0.506	0.454	0.049	0.569	0.0375	0.731	0.513	0.0825	0.483	0.0986	0.521	0.342	-1.14	2.33e-188	-1.2	1.39e-158	0	other
GC	rs7662481	0.00128	0.979	-0.0254	0.657	0.784	-0.0352	0.597	-0.0397	0.632	0.475	-0.0063	0.899	-0.0344	0.571	0.638	-0.0376	0.587	-0.0556	0.526	0.408	-0.393	1.05e-14	-0.461	7.86e-15	7.35e-28	other
GC	rs7665177	0.00128	0.979	-0.0254	0.657	0.784	-0.103	0.382	-0.0528	0.746	0.384	-0.00704	0.885	-0.0265	0.65	0.682	-0.106	0.376	-0.0669	0.687	0.352	-0.479	1.39e-07	-0.533	6.89e-06	4.4e-12	other
GC	rs7668997	0.00128	0.979	-0.0254	0.657	0.784	-0.0259	0.822	-0.111	0.499	0.537	0.00457	0.925	-0.0332	0.575	0.763	-0.0237	0.841	-0.134	0.43	0.5	-0.484	6.41e-08	-0.684	1.07e-08	4.49e-15	other
GC	rs7675387	0.00128	0.979	-0.0254	0.657	0.784	0.155	0.0218	0.0586	0.497	0.0303	-0.0248	0.61	-0.0292	0.616	0.475	0.164	0.0189	0.0657	0.452	0.0241	0.328	4.3e-10	0.245	0.000101	4.17e-13	other
GC	rs7681566	0.00128	0.979	-0.0254	0.657	0.784	0.105	0.204	-0.141	0.145	0.987	0.0199	0.688	-0.0486	0.419	0.814	0.114	0.183	-0.165	0.103	0.932	-0.465	2.35e-13	-0.505	4.49e-13	8.17e-25	other
GC	rs842872	0.00128	0.979	-0.0254	0.657	0.784	0.0209	0.738	0.0324	0.675	0.597	0.00869	0.866	-0.0141	0.827	0.985	0.0253	0.709	0.0238	0.784	0.645	-0.506	3.51e-27	-0.612	5.68e-30	4.91e-55	other
GC	rs9291163	0.00128	0.979	-0.0254	0.657	0.784	-0.00555	0.928	0.0786	0.319	0.553	0.00056	0.991	-0.0103	0.861	0.915	-0.00543	0.931	0.0756	0.35	0.579	-0.222	3.36e-06	-0.295	2.72e-07	5.63e-12	other
GC	rs957045	0.00128	0.979	-0.0254	0.657	0.784	-0.0518	0.438	-0.0439	0.598	0.352	-0.0107	0.83	-0.0354	0.559	0.584	-0.0563	0.422	-0.0603	0.492	0.291	-0.419	1.87e-16	-0.463	7.16e-15	1.03e-29	other
GC	rs962226	0.00128	0.979	-0.0254	0.657	0.784	-0.000659	0.991	0.0617	0.436	0.611	0.00123	0.98	-0.00399	0.947	0.98	-0.000239	0.997	0.0599	0.473	0.636	-0.342	1.86e-13	-0.437	1.77e-14	3.25e-26	other
GC	rs962227	0.00128	0.979	-0.0254	0.657	0.784	0.0583	0.403	-0.0949	0.276	0.923	0.0162	0.749	-0.0475	0.434	0.78	0.0661	0.371	-0.118	0.199	0.856	-0.483	6.3e-20	-0.497	1.68e-15	8.17e-34	other
GC	rs970649	0.00128	0.979	-0.0254	0.657	0.784	-0.0518	0.438	-0.0439	0.598	0.352	-0.0107	0.83	-0.0354	0.559	0.584	-0.0563	0.422	-0.0603	0.492	0.291	-0.419	1.87e-16	-0.463	7.16e-15	1.03e-29	other
GC	rs9790741	0.00128	0.979	-0.0254	0.657	0.784	-0.0635	0.352	-0.0998	0.241	0.141	-0.0103	0.835	-0.0284	0.633	0.636	-0.0671	0.341	-0.11	0.211	0.123	-0.354	1.46e-11	-0.356	7.65e-09	6.46e-19	other
HGF	rs11244079	0.178	0.00019	-0.00297	0.961	0.0058	0.0707	0.584	0.219	0.162	0.181	0.182	0.00021	-0.0125	0.837	0.00839	-0.0475	0.718	0.222	0.158	0.505	0.642	4.83e-11	0.262	0.0161	7.15e-11	other
HGF	rs28602591	0.178	0.00019	-0.00297	0.961	0.0058	-0.0942	0.383	0.183	0.14	0.744	0.2	4.63e-05	-0.0132	0.828	0.00369	-0.205	0.0634	0.186	0.137	0.688	0.565	5.04e-12	0.213	0.0138	1.05e-11	other
HGF	rs28645493	0.178	0.00019	-0.00297	0.961	0.0058	-0.171	0.123	0.087	0.497	0.482	0.209	1.98e-05	-0.00513	0.933	0.00171	-0.294	0.00976	0.088	0.495	0.139	0.604	6.92e-13	0.185	0.0391	1.57e-11	other
HGF	rs4962153	0.178	0.00019	-0.00297	0.961	0.0058	-0.194	0.0351	0.0182	0.868	0.143	0.225	5.28e-06	-0.00482	0.937	0.000797	-0.319	0.000791	0.019	0.863	0.0166	0.578	7.48e-17	0.17	0.0259	1.19e-14	other
HGF	rs507666	0.178	0.00019	-0.00297	0.961	0.0058	0.0761	0.377	0.143	0.144	0.103	0.202	0.000178	-0.015	0.806	0.00825	-0.0929	0.336	0.146	0.14	0.795	0.831	2.23e-40	0.201	0.00326	1.13e-32	other
HGF	rs579459	0.178	0.00019	-0.00297	0.961	0.0058	0.109	0.189	0.153	0.102	0.0386	0.184	0.000464	-0.0152	0.803	0.0142	-0.0246	0.786	0.155	0.0984	0.371	0.717	5.75e-32	0.176	0.00697	3.18e-26	other
HGF	rs630014	0.178	0.00019	-0.00297	0.961	0.0058	-0.0376	0.55	-0.0303	0.702	0.483	0.187	0.000194	-0.00681	0.911	0.00666	0.0379	0.562	-0.0312	0.695	0.862	-0.401	1.76e-17	-0.132	0.0168	1.83e-15	other
HGF	rs633862	0.178	0.00019	-0.00297	0.961	0.0058	-0.0335	0.598	-0.052	0.515	0.408	0.196	0.000138	-0.00231	0.97	0.00471	0.0644	0.343	-0.052	0.515	0.782	-0.496	4.82e-26	-0.0314	0.573	1.33e-16	other
HGF	rs657152	0.178	0.00019	-0.00297	0.961	0.0058	0.0648	0.332	0.185	0.0237	0.026	0.205	0.000185	-0.0193	0.75	0.00973	-0.0757	0.32	0.188	0.0225	0.441	0.681	1.64e-45	0.153	0.00757	4.04e-35	other
HGF	rs687289	0.178	0.00019	-0.00297	0.961	0.0058	0.0371	0.584	0.176	0.0328	0.0678	0.225	5.42e-05	-0.0189	0.756	0.00489	-0.129	0.101	0.179	0.0312	0.839	0.734	2.44e-52	0.158	0.00615	7.93e-40	other
HGF	rs7857390	0.178	0.00019	-0.00297	0.961	0.0058	-0.00818	0.899	-0.281	0.000743	0.0197	0.191	0.00012	-0.0234	0.698	0.00882	0.0632	0.344	-0.284	0.000694	0.123	-0.373	1.81e-14	-0.135	0.0218	4.01e-13	other
HGF	rs8176682	0.178	0.00019	-0.00297	0.961	0.0058	-0.00168	0.979	-0.275	0.00101	0.0278	0.2	5.51e-05	-0.0234	0.698	0.00578	0.0737	0.268	-0.278	0.000946	0.172	-0.376	9.05e-15	-0.138	0.019	1.89e-13	other
HGF	rs8176743	0.178	0.00019	-0.00297	0.961	0.0058	0.0204	0.859	0.146	0.313	0.422	0.189	0.000142	-0.00929	0.879	0.00605	-0.107	0.366	0.148	0.309	0.999	0.673	6.65e-15	0.212	0.036	5.19e-13	other
HGF	rs8176746	0.178	0.00019	-0.00297	0.961	0.0058	0.0191	0.868	0.14	0.334	0.444	0.191	0.000124	-0.00247	0.968	0.00445	-0.109	0.356	0.141	0.334	0.96	0.672	6.83e-15	0.215	0.033	4.45e-13	other
HGF	rs8176749	0.178	0.00019	-0.00297	0.961	0.0058	0.0191	0.868	0.146	0.313	0.427	0.191	0.000124	-0.00929	0.879	0.00561	-0.109	0.356	0.148	0.309	0.988	0.672	6.83e-15	0.212	0.036	5.29e-13	other
HP	rs1035559	0.101	0.0371	0.207	0.000373	8.82e-05	-0.0252	0.698	-0.0325	0.696	0.583	0.1	0.042	0.21	0.00057	0.00014	-0.00139	0.983	0.0389	0.647	0.773	-0.236	1.61e-06	-0.338	5.17e-09	8.33e-14	other
HP	rs1050362	0.101	0.0371	0.207	0.000373	8.82e-05	0.0102	0.877	-0.0436	0.616	0.829	0.103	0.0383	0.208	0.000626	0.000134	0.04	0.551	0.0329	0.712	0.49	-0.29	4.84e-09	-0.363	1.95e-09	6.21e-17	other
HP	rs11864453	0.101	0.0371	0.207	0.000373	8.82e-05	-0.0352	0.59	-0.0157	0.85	0.597	0.0993	0.0443	0.211	0.000497	0.000136	-0.011	0.869	0.0499	0.555	0.788	-0.242	9.29e-07	-0.309	8.89e-08	5.23e-13	other
HP	rs1424241	0.101	0.0371	0.207	0.000373	8.82e-05	0.0152	0.859	0.0678	0.525	0.58	0.105	0.0353	0.205	0.000723	0.000135	-0.0306	0.728	-0.0145	0.894	0.728	0.433	1.48e-11	0.395	1.07e-07	9.81e-18	other
HP	rs17604349	0.101	0.0371	0.207	0.000373	8.82e-05	-0.0284	0.726	0.102	0.336	0.706	0.107	0.0299	0.202	0.000771	0.000115	-0.0582	0.479	0.0322	0.764	0.741	0.28	5.1e-06	0.337	6.23e-06	1.46e-10	other
HP	rs1820248	0.101	0.0371	0.207	0.000373	8.82e-05	0.0677	0.34	0.0807	0.4	0.203	0.0961	0.0513	0.201	0.000841	0.000239	0.0433	0.547	0.0202	0.834	0.556	0.25	3.04e-06	0.294	1.19e-05	1.57e-10	other
HP	rs2074626	0.101	0.0371	0.207	0.000373	8.82e-05	0.00491	0.941	-0.0436	0.616	0.782	0.103	0.0385	0.208	0.000626	0.000135	0.0348	0.606	0.0329	0.712	0.528	-0.291	4.98e-09	-0.363	1.95e-09	6.41e-17	other
HP	rs2240243	0.101	0.0371	0.207	0.000373	8.82e-05	0.0112	0.865	-0.0452	0.604	0.828	0.103	0.0379	0.208	0.000639	0.000134	0.0412	0.539	0.0301	0.735	0.494	-0.292	3.92e-09	-0.357	3.39e-09	8.28e-17	other
HP	rs4788605	0.101	0.0371	0.207	0.000373	8.82e-05	0.00716	0.936	0.0422	0.714	0.761	0.104	0.0352	0.206	0.000604	0.000117	-0.0286	0.75	-0.0341	0.769	0.665	0.343	2.74e-07	0.366	5.34e-06	6.62e-12	other
HP	rs6680	0.101	0.0371	0.207	0.000373	8.82e-05	0.0249	0.699	-0.00773	0.928	0.819	0.109	0.0277	0.213	0.000447	7.01e-05	0.0528	0.419	0.0624	0.471	0.279	-0.258	1.03e-07	-0.329	2.74e-08	1.74e-14	other
HP	rs7184169	0.101	0.0371	0.207	0.000373	8.82e-05	0.0642	0.39	-0.0384	0.689	0.705	0.113	0.0219	0.207	6e-04	6.54e-05	0.0975	0.198	0.0343	0.725	0.232	-0.298	1.15e-07	-0.347	2.18e-07	1.31e-13	other
IL12B	rs10045431	0.114	0.0257	-0.13	0.0362	0.78	-0.156	0.0305	0.0381	0.673	0.181	0.0967	0.0616	-0.125	0.048	0.931	-0.131	0.0738	0.0101	0.912	0.206	-0.256	1e-06	-0.138	0.0108	8.78e-08	other
IL16	rs11073001	0.0845	0.0972	0.0336	0.559	0.103	0.0123	0.882	-0.382	0.000365	0.0242	0.0949	0.0752	-0.0155	0.795	0.247	0.0572	0.507	-0.39	0.000458	0.0675	-0.474	5.94e-16	-0.494	2.36e-10	1.1e-24	other
IL16	rs11556218	0.0845	0.0972	0.0336	0.559	0.103	0.00549	0.962	-0.365	0.0149	0.114	0.111	0.0556	-0.0322	0.622	0.269	0.126	0.338	-0.403	0.017	0.386	-1.09	4.41e-43	-1.2	4.26e-31	2.34e-72	other
IL16	rs11857713	0.0845	0.0972	0.0336	0.559	0.103	-0.0442	0.723	-0.386	0.0161	0.0626	0.097	0.0919	-0.0278	0.663	0.331	0.0658	0.64	-0.418	0.018	0.222	-1.13	4.75e-40	-1.16	2.47e-25	2.02e-63	other
IL16	rs1803275	0.0845	0.0972	0.0336	0.559	0.103	0.00549	0.962	-0.364	0.0148	0.114	0.111	0.0556	-0.0322	0.621	0.27	0.126	0.338	-0.403	0.0169	0.385	-1.09	4.41e-43	-1.2	3.7e-31	2.02e-72	other
IL16	rs3848180	0.0845	0.0972	0.0336	0.559	0.103	-0.0125	0.848	-0.132	0.106	0.223	0.089	0.0944	0.0327	0.58	0.106	0.02	0.769	-0.125	0.13	0.432	-0.365	4e-15	-0.208	0.000397	1.92e-16	other
IL16	rs4778636	0.0845	0.0972	0.0336	0.559	0.103	0.00549	0.962	-0.37	0.0137	0.11	0.111	0.0556	-0.0329	0.613	0.273	0.126	0.338	-0.409	0.0156	0.374	-1.09	4.41e-43	-1.2	5.24e-31	2.89e-72	other
IL16	rs4778640	0.0845	0.0972	0.0336	0.559	0.103	-0.0964	0.577	-0.408	0.0775	0.112	0.0825	0.117	0.013	0.829	0.188	-0.0278	0.876	-0.394	0.101	0.229	-0.827	2.31e-11	-1.08	5.94e-11	9.24e-21	other
IL18	rs11691939	0.043	0.393	-0.0524	0.373	0.963	-0.108	0.146	0.076	0.405	0.592	0.0302	0.556	-0.0406	0.497	0.992	-0.0997	0.188	0.0663	0.473	0.611	-0.277	3.33e-07	-0.238	0.000244	4.04e-10	other
IL18	rs2365555	0.043	0.393	-0.0524	0.373	0.963	-0.105	0.114	0.0817	0.33	0.591	0.0242	0.639	-0.0397	0.507	0.928	-0.0986	0.149	0.0733	0.388	0.612	-0.281	7.42e-09	-0.21	0.000436	2.76e-11	other
IL18	rs34197800	0.043	0.393	-0.0524	0.373	0.963	-0.109	0.141	0.0953	0.297	0.682	0.0299	0.561	-0.0385	0.519	0.994	-0.101	0.183	0.0859	0.354	0.703	-0.281	2.08e-07	-0.242	0.000199	2.11e-10	other
IL18	rs3769604	0.043	0.393	-0.0524	0.373	0.963	-0.119	0.0726	0.0878	0.287	0.524	0.0246	0.633	-0.0386	0.518	0.943	-0.112	0.0991	0.0796	0.341	0.547	-0.282	5.14e-09	-0.212	0.000302	1.3e-11	other
IL18	rs7577696	0.043	0.393	-0.0524	0.373	0.963	-0.109	0.0984	0.0957	0.245	0.642	0.026	0.614	-0.0375	0.53	0.968	-0.102	0.133	0.0876	0.293	0.67	-0.287	2.78e-09	-0.216	0.000237	5.73e-12	other
IL18	rs7581340	0.043	0.393	-0.0524	0.373	0.963	-0.13	0.0488	0.0736	0.374	0.377	0.0222	0.668	-0.0407	0.495	0.895	-0.123	0.0678	0.065	0.437	0.395	-0.288	2.11e-09	-0.209	0.000385	8.15e-12	other
IL23A	rs10665	0.0804	0.0972	-0.199	0.00864	0.616	0.182	0.0536	0.054	0.65	0.081	0.1	0.041	-0.194	0.0122	0.893	0.217	0.0233	0.0095	0.937	0.0801	-0.389	2.35e-07	-0.0761	0.498	1.59e-05	other
IL2RA	rs1073646	-0.0352	0.56	0.0406	0.487	0.98	-0.033	0.635	0.0175	0.835	0.828	-0.0304	0.624	0.0344	0.561	0.985	-0.0253	0.722	0.012	0.888	0.863	0.252	2.1e-09	0.162	0.00713	3.69e-10	other
IL2RA	rs10795763	-0.0352	0.56	0.0406	0.487	0.98	0.0445	0.49	-0.00156	0.985	0.614	-0.0467	0.451	0.0362	0.542	0.873	0.0555	0.401	-0.00864	0.918	0.576	0.236	1.67e-09	0.195	0.00092	1.98e-11	other
IL2RA	rs11256933	-0.0352	0.56	0.0406	0.487	0.98	-0.0395	0.579	-0.0657	0.458	0.364	-0.046	0.461	0.0273	0.65	0.802	-0.0525	0.474	-0.057	0.53	0.341	-0.284	4.04e-11	-0.319	3.98e-07	1.01e-16	other
IL2RA	rs11594656	-0.0352	0.56	0.0406	0.487	0.98	0.129	0.0769	0.051	0.576	0.0901	-0.0697	0.27	0.0308	0.605	0.629	0.153	0.0441	0.0433	0.639	0.0692	0.353	7.29e-16	0.25	0.000124	9.39e-18	other
IL2RA	rs11598494	-0.0352	0.56	0.0406	0.487	0.98	0.0781	0.243	0.00472	0.955	0.362	-0.0551	0.376	0.036	0.548	0.792	0.0925	0.179	-0.00496	0.954	0.333	0.264	7.23e-11	0.269	6.91e-06	3.89e-15	other
IL2RA	rs12722489	-0.0352	0.56	0.0406	0.487	0.98	0.0781	0.385	-0.152	0.161	0.779	-0.0223	0.723	0.0183	0.761	0.949	0.0688	0.463	-0.145	0.193	0.754	-0.414	2.06e-14	-0.401	2.11e-07	5e-20	other
IL2RA	rs12722527	-0.0352	0.56	0.0406	0.487	0.98	0.0775	0.382	-0.145	0.181	0.815	-0.0231	0.712	0.0191	0.751	0.948	0.0687	0.455	-0.138	0.217	0.795	-0.38	1.32e-12	-0.402	1.89e-07	1.91e-18	other
IL2RA	rs12722561	-0.0352	0.56	0.0406	0.487	0.98	0.064	0.472	-0.119	0.276	0.854	-0.0257	0.682	0.022	0.715	0.948	0.0542	0.556	-0.11	0.328	0.835	-0.38	1.42e-12	-0.419	7.3e-08	7.26e-19	other
IL2RA	rs17147986	-0.0352	0.56	0.0406	0.487	0.98	0.0527	0.548	-0.0661	0.545	0.962	-0.0277	0.658	0.0286	0.635	0.987	0.0423	0.641	-0.055	0.623	0.982	-0.373	1.91e-12	-0.388	5.74e-07	9.09e-18	other
IL2RA	rs1983890	-0.0352	0.56	0.0406	0.487	0.98	0.104	0.114	0.00267	0.974	0.229	-0.0603	0.331	0.0361	0.546	0.744	0.119	0.0784	-0.00595	0.943	0.204	0.253	2.7e-10	0.239	3.81e-05	8.83e-14	other
IL2RA	rs2104286	-0.0352	0.56	0.0406	0.487	0.98	0.0699	0.332	-0.0683	0.444	0.828	-0.0204	0.746	0.0273	0.65	0.953	0.0631	0.401	-0.0596	0.515	0.845	-0.334	1.47e-14	-0.32	4.67e-07	9.29e-20	other
IL2RA	rs2256774	-0.0352	0.56	0.0406	0.487	0.98	0.122	0.069	-0.0284	0.734	0.257	-0.0655	0.294	0.0385	0.517	0.722	0.14	0.0433	-0.0352	0.676	0.217	0.277	1e-11	0.178	0.00285	1.53e-12	other
IL2RA	rs3750671	-0.0352	0.56	0.0406	0.487	0.98	-0.0441	0.533	-0.059	0.504	0.363	-0.0481	0.443	0.0279	0.644	0.789	-0.0585	0.424	-0.0495	0.585	0.337	-0.3	1.96e-12	-0.338	7.08e-08	9.49e-19	other
IL2RA	rs3763700	-0.0352	0.56	0.0406	0.487	0.98	0.106	0.107	-0.0168	0.838	0.284	-0.0573	0.354	0.0383	0.521	0.79	0.12	0.0747	-0.0255	0.76	0.258	0.253	2.21e-10	0.227	0.000105	2.44e-13	other
IL2RA	rs3930531	-0.0352	0.56	0.0406	0.487	0.98	-0.0454	0.501	0.0886	0.277	0.827	-0.0273	0.661	0.0268	0.652	0.977	-0.0383	0.58	0.0833	0.312	0.797	0.258	2.75e-10	0.196	0.000763	3.5e-12	other
IL2RA	rs4749926	-0.0352	0.56	0.0406	0.487	0.98	-0.00588	0.928	-0.0829	0.308	0.456	-0.0355	0.565	0.0459	0.44	0.935	0.00143	0.983	-0.0929	0.259	0.464	0.206	1.93e-07	0.219	0.000156	1.52e-10	other
IL2RA	rs4749955	-0.0352	0.56	0.0406	0.487	0.98	-0.0145	0.824	-0.107	0.189	0.299	-0.0431	0.497	0.0236	0.692	0.806	-0.0283	0.679	-0.102	0.218	0.259	-0.322	2.06e-16	-0.22	0.000157	4.85e-18	other
IL2RA	rs6602398	-0.0352	0.56	0.0406	0.487	0.98	0.0656	0.347	-0.0619	0.458	0.832	-0.0501	0.419	0.0458	0.446	0.921	0.0782	0.273	-0.0749	0.379	0.814	0.253	1.98e-09	0.287	1.31e-06	1.37e-14	other
IL2RA	rs6602437	-0.0352	0.56	0.0406	0.487	0.98	-0.0764	0.242	0.13	0.114	0.863	-0.0206	0.74	0.0211	0.722	0.99	-0.0715	0.286	0.125	0.133	0.842	0.238	1.84e-09	0.221	0.000176	2.81e-12	other
IL2RA	rs6602450	-0.0352	0.56	0.0406	0.487	0.98	-0.0531	0.45	0.0541	0.512	0.896	-0.0261	0.675	0.0308	0.604	0.976	-0.0461	0.523	0.0484	0.561	0.926	0.267	3.41e-10	0.185	0.00177	1.27e-11	other
IL2RA	rs7090512	-0.0352	0.56	0.0406	0.487	0.98	0.0381	0.577	0.0642	0.459	0.363	-0.0467	0.455	0.0389	0.515	0.899	0.0513	0.467	0.0548	0.533	0.338	0.285	4.59e-12	0.242	9.64e-05	8.31e-15	other
IL2RA	rs7898880	-0.0352	0.56	0.0406	0.487	0.98	0.0551	0.459	-0.0268	0.768	0.72	-0.0482	0.438	0.0403	0.502	0.893	0.0688	0.369	-0.0389	0.675	0.694	0.286	2.26e-10	0.302	2.92e-06	4.23e-15	other
IL2RA	rs7900744	-0.0352	0.56	0.0406	0.487	0.98	0.064	0.426	-0.101	0.308	0.935	-0.0237	0.706	0.0241	0.689	0.987	0.0553	0.509	-0.0924	0.36	0.909	-0.368	2.97e-14	-0.342	1.08e-06	4.62e-19	other
IL2RA	rs7905816	-0.0352	0.56	0.0406	0.487	0.98	-0.00981	0.892	-0.0905	0.316	0.443	-0.0395	0.526	0.0246	0.682	0.84	-0.0211	0.776	-0.083	0.367	0.417	-0.286	5.03e-11	-0.303	2.36e-06	8.48e-16	other
IL2RA	rs7910961	-0.0352	0.56	0.0406	0.487	0.98	0.08	0.242	-0.0933	0.253	0.908	-0.0478	0.435	0.0496	0.408	0.972	0.0887	0.201	-0.106	0.202	0.913	0.183	1.15e-05	0.26	7.7e-06	4.11e-10	other
IL2RA	rs9663421	-0.0352	0.56	0.0406	0.487	0.98	0.0736	0.295	-0.0516	0.552	0.697	-0.0491	0.425	0.0409	0.494	0.886	0.0845	0.238	-0.0623	0.48	0.679	0.223	1.91e-07	0.262	2.28e-05	1.99e-11	other
IL6R	rs10047079	-0.0914	0.0512	-0.109	0.0593	0.00672	0.0136	0.869	-0.242	0.0156	0.139	-0.0988	0.0459	-0.171	0.00496	0.000786	-0.0412	0.635	-0.338	0.00131	0.0129	-0.555	2.05e-18	-0.568	1.19e-15	1.87e-32	other
IL6R	rs10796927	-0.0914	0.0512	-0.109	0.0593	0.00672	0.0463	0.51	0.00525	0.953	0.595	-0.104	0.0305	-0.112	0.06	0.00415	0.0827	0.251	0.0236	0.796	0.303	0.353	1.13e-10	0.323	4.4e-07	2.94e-16	other
IL6R	rs11265622	-0.0914	0.0512	-0.109	0.0593	0.00672	-0.0279	0.677	-0.098	0.228	0.266	-0.108	0.0286	-0.144	0.0186	0.00138	-0.0777	0.27	-0.156	0.0672	0.0414	-0.461	2.75e-19	-0.447	7.21e-15	1.51e-32	other
IL6R	rs12044132	-0.0914	0.0512	-0.109	0.0593	0.00672	-0.05	0.565	-0.126	0.264	0.241	-0.0918	0.0626	-0.0966	0.118	0.015	0.0026	0.977	-0.0726	0.545	0.704	0.571	1.68e-17	0.637	1.79e-15	2.35e-31	other
IL6R	rs12568083	-0.0914	0.0512	-0.109	0.0593	0.00672	-0.0261	0.696	-0.098	0.228	0.274	-0.108	0.0293	-0.144	0.0186	0.00141	-0.0757	0.283	-0.156	0.0672	0.0436	-0.461	3.17e-19	-0.447	7.21e-15	1.73e-32	other
IL6R	rs12750774	-0.0914	0.0512	-0.109	0.0593	0.00672	-0.00782	0.909	-0.0061	0.943	0.894	-0.102	0.0416	-0.123	0.0471	0.00448	0.0438	0.547	0.0504	0.578	0.413	0.506	3.93e-22	0.484	1.06e-15	3.58e-36	other
IL6R	rs2229238	-0.0914	0.0512	-0.109	0.0593	0.00672	0.00896	0.914	-0.219	0.0304	0.175	-0.101	0.0419	-0.159	0.00854	0.00109	-0.0522	0.553	-0.302	0.00421	0.0191	-0.603	2.01e-21	-0.523	4.2e-13	9.24e-33	other
IL6R	rs2335230	-0.0914	0.0512	-0.109	0.0593	0.00672	-0.1	0.202	0.0228	0.824	0.42	-0.107	0.0249	-0.11	0.0619	0.00354	-0.135	0.0911	-0.0146	0.888	0.175	-0.332	6.8e-08	-0.275	0.000197	7.63e-11	other
IL6R	rs3811448	-0.0914	0.0512	-0.109	0.0593	0.00672	0.00789	0.924	-0.247	0.0133	0.116	-0.0998	0.0433	-0.168	0.00591	0.000842	-0.0471	0.586	-0.341	0.00116	0.0104	-0.551	3.35e-18	-0.567	1.5e-15	3.86e-32	other
IL6R	rs3811450	-0.0914	0.0512	-0.109	0.0593	0.00672	0.16	0.199	0.18	0.249	0.0844	-0.084	0.0765	-0.099	0.097	0.0152	0.125	0.32	0.121	0.45	0.213	-0.407	3.27e-05	-0.578	2.63e-07	6.87e-11	other
IL6R	rs4072391	-0.0914	0.0512	-0.109	0.0593	0.00672	0.00333	0.968	-0.244	0.0162	0.117	-0.103	0.0393	-0.163	0.00692	0.000857	-0.0595	0.502	-0.329	0.00187	0.0103	-0.611	1.07e-21	-0.525	4.71e-13	5.82e-33	other
IL6R	rs4129267	-0.0914	0.0512	-0.109	0.0593	0.00672	-0.0682	0.306	-0.0804	0.335	0.159	-0.111	0.0864	-0.132	0.111	0.0192	0.0402	0.661	0.046	0.697	0.558	0.975	2.59e-103	1.01	3.37e-86	1.73e-187	other
IL6R	rs4240872	-0.0914	0.0512	-0.109	0.0593	0.00672	0.0174	0.82	-0.185	0.053	0.265	-0.101	0.0448	-0.174	0.00533	0.000808	-0.0434	0.596	-0.291	0.00448	0.0225	-0.6	5.72e-25	-0.616	5.16e-20	2.58e-43	other
IL6R	rs4537545	-0.0914	0.0512	-0.109	0.0593	0.00672	-0.0755	0.256	-0.103	0.219	0.0959	-0.102	0.109	-0.105	0.182	0.037	0.023	0.799	-0.00846	0.94	0.888	0.96	4.79e-99	0.965	3.01e-74	2.69e-171	other
IL6R	rs4845618	-0.0914	0.0512	-0.109	0.0593	0.00672	0.0886	0.181	0.0144	0.861	0.264	-0.0824	0.149	-0.16	0.0277	0.0111	0.0221	0.784	-0.121	0.238	0.564	-0.804	3.95e-64	-0.846	4.61e-56	3.14e-118	other
IL6R	rs4845625	-0.0914	0.0512	-0.109	0.0593	0.00672	0.0868	0.184	0.0305	0.712	0.215	-0.085	0.151	-0.156	0.035	0.0134	0.0145	0.86	-0.105	0.316	0.594	-0.847	3.21e-75	-0.867	6.26e-59	3.08e-132	other
IL6R	rs5018567	-0.0914	0.0512	-0.109	0.0593	0.00672	-0.0387	0.564	-0.103	0.207	0.204	-0.111	0.0251	-0.145	0.018	0.00117	-0.0896	0.204	-0.161	0.0599	0.0279	-0.462	2.93e-19	-0.444	1.29e-14	2.88e-32	other
IL6R	rs6674171	-0.0914	0.0512	-0.109	0.0593	0.00672	0.0134	0.87	-0.242	0.0156	0.138	-0.0988	0.0456	-0.171	0.00496	0.000779	-0.0413	0.633	-0.338	0.00131	0.0128	-0.553	2.3e-18	-0.568	1.19e-15	2.1e-32	other
IL6R	rs6699825	-0.0914	0.0512	-0.109	0.0593	0.00672	0.0636	0.315	0.0256	0.736	0.329	-0.1	0.034	-0.115	0.0536	0.00414	0.0834	0.191	0.0495	0.521	0.16	0.201	5.09e-05	0.248	5.5e-06	1.48e-09	other
IL6R	rs7514452	-0.0914	0.0512	-0.109	0.0593	0.00672	0.00896	0.914	-0.219	0.0304	0.175	-0.101	0.0419	-0.159	0.00854	0.00109	-0.0522	0.553	-0.302	0.00421	0.0191	-0.603	2.01e-21	-0.523	4.2e-13	9.24e-33	other
IL6R	rs7518199	-0.0914	0.0512	-0.109	0.0593	0.00672	-0.0554	0.409	-0.0827	0.317	0.2	-0.116	0.0623	-0.12	0.125	0.0158	0.0531	0.55	0.023	0.835	0.558	0.935	2.16e-90	0.941	3.19e-72	1.16e-160	other
IL6R	rs7547072	-0.0914	0.0512	-0.109	0.0593	0.00672	0.0439	0.478	-0.0347	0.663	0.809	-0.1	0.0354	-0.107	0.0704	0.00553	0.0666	0.288	-0.0121	0.881	0.486	0.23	2.06e-06	0.249	1.37e-05	1.22e-10	other
IL6R	rs7553796	-0.0914	0.0512	-0.109	0.0593	0.00672	0.0958	0.148	0.0376	0.647	0.165	-0.0807	0.164	-0.14	0.0493	0.019	0.0292	0.721	-0.0767	0.445	0.811	-0.823	6e-68	-0.812	3.57e-51	3.21e-117	other
IL6R	rs8192284	-0.0914	0.0512	-0.109	0.0593	0.00672	-0.0682	0.306	-0.0819	0.326	0.156	-0.111	0.0864	-0.131	0.114	0.0197	0.0402	0.661	0.045	0.705	0.563	0.975	2.59e-103	1.02	1.12e-87	6.12e-189	other
IL6R	rs9426830	-0.0914	0.0512	-0.109	0.0593	0.00672	0.0608	0.335	0.0116	0.879	0.411	-0.1	0.0344	-0.113	0.0577	0.00448	0.0807	0.205	0.0356	0.646	0.21	0.202	4.48e-05	0.25	4.63e-06	1.11e-09	other
IL6R	rs9427108	-0.0914	0.0512	-0.109	0.0593	0.00672	0.0612	0.332	-0.00919	0.905	0.519	-0.103	0.0309	-0.111	0.0618	0.00431	0.0859	0.18	0.0141	0.857	0.261	0.244	7.8e-07	0.252	4.67e-06	1.64e-11	other
LPA	rs11751605	-0.0342	0.456	0.0244	0.673	0.781	-0.019	0.831	0.0987	0.387	0.678	-0.0337	0.474	0.022	0.711	0.772	-0.00495	0.957	0.0905	0.437	0.634	0.417	4.68e-09	0.375	5.54e-06	1.39e-13	other
LPA	rs1810126	-0.0342	0.456	0.0244	0.673	0.781	-0.00809	0.904	0.0606	0.476	0.702	-0.0348	0.466	0.0111	0.85	0.675	0.00555	0.936	0.0583	0.498	0.61	0.391	1.62e-13	0.204	0.000946	1.23e-14	other
LPA	rs2048327	-0.0342	0.456	0.0244	0.673	0.781	-0.0105	0.876	0.0778	0.36	0.624	-0.0348	0.466	0.00938	0.873	0.66	0.00309	0.965	0.0759	0.377	0.536	0.39	2.09e-13	0.205	0.000845	1.28e-14	other
LPA	rs2063347	-0.0342	0.456	0.0244	0.673	0.781	-0.0222	0.739	0.0558	0.511	0.852	-0.0325	0.497	0.0117	0.842	0.707	-0.00931	0.893	0.0535	0.533	0.755	0.395	6.33e-14	0.199	0.00118	8.26e-15	other
LPA	rs2292334	-0.0342	0.456	0.0244	0.673	0.781	-0.0168	0.802	0.0737	0.384	0.697	-0.0331	0.489	0.00971	0.869	0.683	-0.00387	0.956	0.0717	0.402	0.607	0.391	1.82e-13	0.206	0.000781	1.02e-14	other
LPA	rs3106166	-0.0342	0.456	0.0244	0.673	0.781	-0.0179	0.776	0.041	0.614	0.902	-0.033	0.486	0.0139	0.811	0.717	-0.00671	0.918	0.0391	0.632	0.81	0.339	1.4e-11	0.136	0.021	4.49e-11	other
LPA	rs3120137	-0.0342	0.456	0.0244	0.673	0.781	-0.0772	0.387	0.118	0.303	0.972	-0.0267	0.571	0.0103	0.861	0.758	-0.0657	0.473	0.115	0.323	0.905	0.429	1.72e-09	0.302	0.000279	4.61e-12	other
LPA	rs3918286	-0.0342	0.456	0.0244	0.673	0.781	-0.0105	0.876	0.073	0.39	0.651	-0.0348	0.466	0.00994	0.865	0.665	0.00309	0.965	0.071	0.409	0.561	0.39	2.09e-13	0.203	0.00099	1.61e-14	other
LPA	rs4252050	-0.0342	0.456	0.0244	0.673	0.781	0.0548	0.499	-0.0383	0.713	0.793	-0.0293	0.532	0.0138	0.814	0.756	0.0448	0.588	-0.0346	0.743	0.851	-0.343	1.25e-07	-0.265	0.000442	3.25e-10	other
LPA	rs474513	-0.0342	0.456	0.0244	0.673	0.781	0.0477	0.462	-0.0227	0.783	0.713	-0.0281	0.551	0.015	0.797	0.783	0.0388	0.559	-0.0202	0.807	0.784	-0.314	1.29e-09	-0.162	0.00661	2.26e-10	other
LPA	rs487152	-0.0342	0.456	0.0244	0.673	0.781	0.0511	0.43	-0.0232	0.778	0.687	-0.0271	0.566	0.0146	0.803	0.792	0.0426	0.521	-0.0209	0.801	0.754	-0.312	1.43e-09	-0.162	0.00663	2.47e-10	other
LPA	rs501470	-0.0342	0.456	0.0244	0.673	0.781	0.0521	0.42	-0.0227	0.783	0.674	-0.0273	0.563	0.015	0.797	0.793	0.0435	0.512	-0.0202	0.807	0.742	-0.314	1.12e-09	-0.162	0.00661	2.03e-10	other
LPA	rs539298	-0.0342	0.456	0.0244	0.673	0.781	0.0477	0.462	-0.0227	0.783	0.713	-0.0281	0.551	0.015	0.797	0.783	0.0388	0.559	-0.0202	0.807	0.784	-0.314	1.29e-09	-0.162	0.00661	2.26e-10	other
LPA	rs641990	-0.0342	0.456	0.0244	0.673	0.781	-0.0735	0.252	0.0263	0.746	0.521	-0.0231	0.625	0.0146	0.803	0.842	-0.0659	0.319	0.0238	0.771	0.58	0.329	1.3e-10	0.17	0.00396	1.81e-11	other
LPA	rs675162	-0.0342	0.456	0.0244	0.673	0.781	-0.0629	0.33	0.0327	0.689	0.643	-0.0259	0.583	0.0142	0.808	0.803	-0.0548	0.408	0.0304	0.712	0.708	0.311	1.49e-09	0.161	0.00647	2.45e-10	other
LPA	rs783147	-0.0342	0.456	0.0244	0.673	0.781	0.103	0.11	0.000587	0.994	0.23	-0.0173	0.715	0.0169	0.773	0.935	0.0973	0.145	0.00295	0.971	0.265	-0.345	2.34e-11	-0.14	0.0166	4.41e-11	other
LPA	rs9346816	-0.0342	0.456	0.0244	0.673	0.781	-0.0674	0.294	0.0255	0.754	0.564	-0.0241	0.611	0.0147	0.802	0.83	-0.0593	0.37	0.023	0.779	0.628	0.332	8.15e-11	0.169	0.00404	1.3e-11	other
LPA	rs9364552	-0.0342	0.456	0.0244	0.673	0.781	-0.0665	0.301	0.0255	0.754	0.572	-0.0239	0.614	0.0147	0.802	0.833	-0.0585	0.377	0.023	0.779	0.635	0.331	1.04e-10	0.169	0.00404	1.57e-11	other
LPA	rs9457925	-0.0342	0.456	0.0244	0.673	0.781	-0.0603	0.799	0.49	0.134	0.422	-0.0339	0.484	0.00615	0.916	0.65	-0.00603	0.981	0.486	0.141	0.338	1.6	8.78e-18	0.687	0.00385	7.21e-17	other
LTF	rs10510749	-0.00869	0.861	0.00612	0.917	0.951	-0.0865	0.457	0.146	0.322	0.92	-0.00263	0.958	0.00838	0.889	0.958	-0.0854	0.469	0.143	0.342	0.93	0.391	6.29e-06	0.441	2.89e-05	7.56e-10	other
LTF	rs1126477	-0.00869	0.861	0.00612	0.917	0.951	0.0616	0.393	0.0698	0.484	0.27	-0.0278	0.601	-0.011	0.862	0.613	0.0763	0.324	0.0766	0.475	0.226	0.532	2.42e-24	0.618	4.36e-19	9.05e-42	other
LTF	rs1126478	-0.00869	0.861	0.00612	0.917	0.951	0.0204	0.76	0.0242	0.783	0.681	-0.0198	0.722	0.0119	0.864	0.879	0.0327	0.664	0.0151	0.883	0.672	0.62	2.16e-39	0.762	1.17e-39	5.73e-77	other
LTF	rs11707471	-0.00869	0.861	0.00612	0.917	0.951	0.0212	0.75	0.0158	0.856	0.72	-0.0168	0.763	0.0022	0.974	0.838	0.0316	0.673	0.0141	0.89	0.684	0.623	7.57e-40	0.77	8.67e-40	1.44e-77	other
LTF	rs11713015	-0.00869	0.861	0.00612	0.917	0.951	0.0276	0.683	0.0188	0.827	0.652	-0.0134	0.791	0.00488	0.936	0.885	0.0314	0.65	0.0169	0.849	0.641	0.28	2.27e-08	0.373	9.78e-10	1.75e-16	other
LTF	rs13070740	-0.00869	0.861	0.00612	0.917	0.951	-0.159	0.205	-0.0828	0.593	0.193	0.00652	0.898	0.0213	0.733	0.747	-0.163	0.207	-0.103	0.536	0.176	0.601	9.55e-11	0.926	1.23e-17	7.23e-26	other
LTF	rs13079869	-0.00869	0.861	0.00612	0.917	0.951	0.0107	0.917	0.133	0.294	0.438	-0.00985	0.845	-0.00337	0.955	0.854	0.0142	0.892	0.134	0.297	0.427	0.352	4.18e-06	0.389	1.71e-05	3.04e-10	other
LTF	rs13093282	-0.00869	0.861	0.00612	0.917	0.951	-0.157	0.207	0.0177	0.913	0.383	0.00109	0.983	0.00664	0.913	0.929	-0.157	0.212	0.013	0.938	0.377	0.393	2.31e-05	0.694	1.7e-09	7.86e-13	other
LTF	rs17078864	-0.00869	0.861	0.00612	0.917	0.951	-0.0259	0.775	-0.0262	0.823	0.717	-0.00537	0.917	0.0127	0.836	0.953	-0.0233	0.804	-0.0336	0.784	0.713	0.48	8.22e-13	0.581	2.1e-12	1.27e-23	other
LTF	rs17078876	-0.00869	0.861	0.00612	0.917	0.951	-0.0308	0.735	-0.0216	0.853	0.707	-0.00453	0.93	0.012	0.845	0.949	-0.0286	0.762	-0.0286	0.815	0.703	0.492	2.16e-13	0.581	2.1e-12	3.2e-24	other
LTF	rs17286758	-0.00869	0.861	0.00612	0.917	0.951	-0.137	0.274	0.0177	0.913	0.455	-0.000527	0.992	0.00664	0.913	0.948	-0.136	0.28	0.013	0.938	0.45	0.381	4.35e-05	0.694	1.7e-09	1.72e-12	other
LTF	rs2068099	-0.00869	0.861	0.00612	0.917	0.951	0.0955	0.256	-0.0653	0.558	0.645	-0.019	0.704	0.0172	0.776	0.924	0.101	0.237	-0.0732	0.525	0.644	0.298	2.07e-06	0.464	4.67e-09	1.02e-13	other
LTF	rs2856762	-0.00869	0.861	0.00612	0.917	0.951	-0.126	0.307	0.000466	0.997	0.446	0.00126	0.98	0.0081	0.892	0.914	-0.126	0.314	-0.00325	0.981	0.442	0.483	1.27e-07	0.459	1.59e-06	9.56e-13	other
LTF	rs3828477	-0.00869	0.861	0.00612	0.917	0.951	0.0742	0.313	-0.0287	0.755	0.584	-0.0286	0.591	0.021	0.752	0.848	0.0902	0.256	-0.0441	0.672	0.57	0.56	9.8e-26	0.737	4.96e-32	2.71e-55	other
LTF	rs4413345	-0.00869	0.861	0.00612	0.917	0.951	-0.0476	0.541	-0.19	0.0447	0.0735	-0.00092	0.986	0.0346	0.563	0.711	-0.0472	0.558	-0.202	0.0372	0.0687	0.407	1.35e-12	0.352	2.25e-07	2.35e-18	other
LTF	rs4683235	-0.00869	0.861	0.00612	0.917	0.951	0.208	0.0512	0.247	0.105	0.0112	-0.0302	0.55	-0.00804	0.892	0.591	0.221	0.0423	0.251	0.105	0.00944	0.456	9.56e-09	0.43	8.55e-05	5.21e-12	other
LTF	rs4683236	-0.00869	0.861	0.00612	0.917	0.951	-0.0587	0.446	0.131	0.198	0.777	-0.015	0.765	0.0279	0.643	0.933	-0.0623	0.424	0.143	0.174	0.761	-0.245	2.02e-05	-0.429	3.35e-09	1.13e-12	other
LTF	rs7430431	-0.00869	0.861	0.00612	0.917	0.951	-0.0611	0.342	0.00707	0.927	0.515	-0.0173	0.73	0.00963	0.873	0.879	-0.065	0.32	0.0101	0.899	0.509	-0.224	2.81e-06	-0.313	1.17e-08	3.11e-13	other
LTF	rs7645716	-0.00869	0.861	0.00612	0.917	0.951	0.148	0.0444	-0.217	0.0273	0.968	-0.0274	0.585	0.0295	0.618	0.938	0.156	0.038	-0.225	0.024	0.957	0.271	9.51e-07	0.277	9.77e-05	4.04e-10	other
LTF	rs7648827	-0.00869	0.861	0.00612	0.917	0.951	-0.137	0.274	0.0177	0.913	0.455	-0.000527	0.992	0.00664	0.913	0.948	-0.136	0.28	0.013	0.938	0.45	0.381	4.35e-05	0.694	1.7e-09	1.72e-12	other
LTF	rs7652290	-0.00869	0.861	0.00612	0.917	0.951	0.0762	0.278	-0.193	0.0304	0.532	-0.0227	0.656	0.0441	0.463	0.878	0.0838	0.246	-0.208	0.0231	0.522	0.337	9.15e-11	0.347	6.12e-08	3.13e-17	other
LTF	rs9838450	-0.00869	0.861	0.00612	0.917	0.951	-0.0106	0.906	0.00641	0.955	0.959	-0.00789	0.875	0.00746	0.901	0.972	-0.00796	0.93	0.00339	0.977	0.963	0.329	7.78e-07	0.404	7.28e-07	2.88e-12	other
LTF	rs9849400	-0.00869	0.861	0.00612	0.917	0.951	0.032	0.636	0.0188	0.827	0.618	-0.0141	0.781	0.00488	0.936	0.877	0.0359	0.603	0.0169	0.849	0.606	0.28	2.29e-08	0.373	9.78e-10	1.76e-16	other
MICA	rs1051794	0.0569	0.298	-0.0784	0.221	0.974	-0.0953	0.189	0.00949	0.914	0.363	0.0445	0.425	-0.102	0.126	0.676	-0.0836	0.259	-0.0183	0.838	0.327	-0.353	4.13e-08	-0.181	0.000864	2.72e-10	other
MICA	rs1131904	0.0569	0.298	-0.0784	0.221	0.974	-0.0538	0.467	0.0461	0.614	0.835	0.0497	0.372	-0.0967	0.147	0.768	-0.041	0.587	0.0219	0.813	0.803	-0.347	1.23e-07	-0.191	0.000634	4.84e-10	other
MICA	rs13437082	0.0569	0.298	-0.0784	0.221	0.974	-0.185	0.0182	0.105	0.245	0.319	0.0364	0.51	-0.0863	0.193	0.711	-0.177	0.0265	0.0808	0.38	0.281	-0.315	4.86e-06	-0.161	0.0048	1.22e-07	other
MICA	rs13437088	0.0569	0.298	-0.0784	0.221	0.974	-0.185	0.0182	0.112	0.214	0.346	0.0364	0.51	-0.0858	0.196	0.715	-0.177	0.0265	0.0883	0.339	0.305	-0.315	4.86e-06	-0.162	0.00445	1.11e-07	other
MICA	rs2244020	0.0569	0.298	-0.0784	0.221	0.974	0.0142	0.838	0.0089	0.919	0.825	0.0693	0.223	-0.112	0.102	0.863	0.0333	0.639	-0.0353	0.699	0.925	-0.359	1.2e-09	-0.19	0.000558	7.96e-12	other
MICA	rs2251731	0.0569	0.298	-0.0784	0.221	0.974	-0.0841	0.24	0.00668	0.937	0.408	0.0448	0.425	-0.102	0.136	0.695	-0.0711	0.333	-0.0327	0.713	0.332	-0.38	5.02e-10	-0.23	1.31e-05	4.56e-14	other
MICA	rs2256028	0.0569	0.298	-0.0784	0.221	0.974	0.0445	0.617	-0.0824	0.461	0.909	0.0638	0.25	-0.112	0.0903	0.792	0.0631	0.485	-0.119	0.295	0.863	-0.423	1.46e-07	-0.205	0.00558	7.82e-09	other
MICA	rs2256175	0.0569	0.298	-0.0784	0.221	0.974	-0.077	0.256	-0.019	0.814	0.314	0.0413	0.474	-0.117	0.0891	0.554	-0.0607	0.396	-0.0682	0.427	0.245	-0.509	3.73e-19	-0.239	5.18e-07	1.21e-23	other
MICA	rs2428475	0.0569	0.298	-0.0784	0.221	0.974	-0.0843	0.238	0.00867	0.919	0.415	0.0447	0.425	-0.107	0.118	0.66	-0.0712	0.331	-0.0331	0.71	0.33	-0.382	4.51e-10	-0.23	1.1e-05	3.4e-14	other
MICA	rs2428486	0.0569	0.298	-0.0784	0.221	0.974	-0.0886	0.215	0.0305	0.718	0.491	0.0438	0.435	-0.0998	0.143	0.698	-0.0756	0.302	-0.00779	0.93	0.406	-0.387	2.68e-10	-0.224	2.1e-05	4.41e-14	other
MICA	rs2516448	0.0569	0.298	-0.0784	0.221	0.974	0.015	0.826	-0.00515	0.951	0.901	0.058	0.308	-0.104	0.123	0.795	-0.00493	0.944	0.028	0.746	0.871	0.419	9.75e-14	0.076	0.121	4.18e-11	other
MICA	rs2523454	0.0569	0.298	-0.0784	0.221	0.974	0.071	0.315	0.0758	0.38	0.182	0.0483	0.385	-0.115	0.0823	0.614	0.0593	0.409	0.103	0.239	0.162	0.294	3.84e-07	0.159	0.000995	2.2e-09	other
MICA	rs2523457	0.0569	0.298	-0.0784	0.221	0.974	0.0762	0.276	0.0627	0.464	0.193	0.0476	0.392	-0.109	0.101	0.654	0.065	0.361	0.0885	0.309	0.174	0.285	7.21e-07	0.143	0.00287	1.31e-08	other
MICA	rs2523459	0.0569	0.298	-0.0784	0.221	0.974	-0.0849	0.234	0.00367	0.966	0.388	0.0444	0.429	-0.102	0.14	0.698	-0.0722	0.323	-0.036	0.686	0.313	-0.372	1.19e-09	-0.228	1.56e-05	1.2e-13	other
MICA	rs2523475	0.0569	0.298	-0.0784	0.221	0.974	-0.0843	0.238	0.00867	0.919	0.415	0.0447	0.425	-0.107	0.118	0.66	-0.0712	0.331	-0.0331	0.71	0.33	-0.382	4.51e-10	-0.23	1.1e-05	3.4e-14	other
MICA	rs2523484	0.0569	0.298	-0.0784	0.221	0.974	-0.116	0.0907	0.0404	0.615	0.351	0.0344	0.544	-0.0984	0.151	0.618	-0.105	0.143	0.00242	0.977	0.282	-0.443	3.56e-14	-0.184	0.000163	3.1e-16	other
MICA	rs2523685	0.0569	0.298	-0.0784	0.221	0.974	-0.0108	0.893	0.0124	0.897	0.988	0.0604	0.278	-0.101	0.135	0.856	-0.0272	0.738	-0.0257	0.795	0.672	0.384	6.1e-08	-0.243	6.53e-05	0.161	other
MICA	rs2596530	0.0569	0.298	-0.0784	0.221	0.974	0.0187	0.783	-0.0121	0.885	0.912	0.057	0.318	-0.1	0.137	0.811	-0.0011	0.988	0.0198	0.819	0.889	0.426	4.19e-14	0.076	0.121	2.38e-11	other
MICA	rs2596531	0.0569	0.298	-0.0784	0.221	0.974	0.0187	0.783	-0.0051	0.951	0.868	0.0571	0.316	-0.104	0.12	0.779	-0.00117	0.987	0.0283	0.744	0.838	0.426	4.34e-14	0.076	0.121	2.44e-11	other
MICA	rs2596542	0.0569	0.298	-0.0784	0.221	0.974	-0.0842	0.239	0.0059	0.944	0.403	0.0449	0.423	-0.104	0.128	0.681	-0.0711	0.332	-0.0347	0.696	0.324	-0.382	4.49e-10	-0.23	1.1e-05	3.39e-14	other
MICA	rs2596562	0.0569	0.298	-0.0784	0.221	0.974	-0.0886	0.215	0.0266	0.753	0.472	0.0438	0.435	-0.102	0.135	0.683	-0.0756	0.302	-0.0126	0.886	0.386	-0.387	2.68e-10	-0.22	2.97e-05	6.56e-14	other
MICA	rs28367646	0.0569	0.298	-0.0784	0.221	0.974	0.0863	0.227	0.0676	0.463	0.164	0.0716	0.197	-0.0934	0.158	0.978	0.103	0.155	0.0435	0.642	0.17	-0.325	2.02e-07	-0.0588	0.317	5.32e-06	other
MICA	rs28367832	0.0569	0.298	-0.0784	0.221	0.974	-0.0744	0.26	-0.0715	0.397	0.16	0.0719	0.197	-0.0935	0.154	0.985	-0.0916	0.174	-0.0562	0.508	0.145	0.308	3.73e-08	0.0405	0.411	3.12e-06	other
MICA	rs2844511	0.0569	0.298	-0.0784	0.221	0.974	0.0187	0.783	-0.0051	0.951	0.868	0.0571	0.316	-0.104	0.12	0.779	-0.00117	0.987	0.0283	0.744	0.838	0.426	4.34e-14	0.076	0.121	2.44e-11	other
MICA	rs2844521	0.0569	0.298	-0.0784	0.221	0.974	-0.0916	0.2	0.00867	0.919	0.373	0.0436	0.436	-0.107	0.118	0.65	-0.079	0.28	-0.0331	0.71	0.292	-0.376	8.61e-10	-0.23	1.1e-05	6.11e-14	other
MICA	rs2844529	0.0569	0.298	-0.0784	0.221	0.974	-0.0886	0.215	0.0266	0.753	0.472	0.0438	0.435	-0.102	0.135	0.683	-0.0756	0.302	-0.0126	0.886	0.386	-0.387	2.68e-10	-0.22	2.97e-05	6.56e-14	other
MICA	rs3016014	0.0569	0.298	-0.0784	0.221	0.974	0.0412	0.585	6.33e-05	0.999	0.683	0.053	0.342	-0.105	0.114	0.736	0.0263	0.733	0.0279	0.764	0.649	0.342	4.13e-08	0.032	0.524	5.99e-06	other
MICA	rs3094220	0.0569	0.298	-0.0784	0.221	0.974	-0.093	0.223	0.00944	0.922	0.397	0.0729	0.191	-0.103	0.119	0.955	-0.113	0.146	0.0353	0.72	0.395	0.324	1.7e-07	0.164	0.00224	2.86e-09	other
MICA	rs3132550	0.0569	0.298	-0.0784	0.221	0.974	-0.093	0.223	0.00453	0.963	0.378	0.0729	0.191	-0.105	0.113	0.942	-0.113	0.146	0.0306	0.755	0.378	0.324	1.7e-07	0.164	0.00224	2.86e-09	other
MICA	rs3873379	0.0569	0.298	-0.0784	0.221	0.974	0.0821	0.248	0.0637	0.49	0.186	0.0698	0.208	-0.091	0.17	0.976	0.0976	0.176	0.0403	0.667	0.194	-0.307	8.34e-07	-0.0502	0.394	2.12e-05	other
MICA	rs3873380	0.0569	0.298	-0.0784	0.221	0.974	0.0591	0.394	0.025	0.786	0.413	0.0665	0.23	-0.0991	0.135	0.924	0.0732	0.298	-0.000944	0.992	0.44	-0.296	1.11e-06	-0.0713	0.227	8.79e-06	other
MICA	rs3905495	0.0569	0.298	-0.0784	0.221	0.974	0.0523	0.443	-0.0249	0.779	0.697	0.0656	0.236	-0.106	0.11	0.86	0.0652	0.344	-0.0514	0.57	0.741	-0.27	5.21e-06	-0.0987	0.0778	4.67e-06	other
MICA	rs4711268	0.0569	0.298	-0.0784	0.221	0.974	-0.185	0.0182	0.111	0.22	0.341	0.0364	0.51	-0.0864	0.193	0.711	-0.177	0.0265	0.0867	0.347	0.3	-0.315	4.86e-06	-0.16	0.00522	1.34e-07	other
MICA	rs4711269	0.0569	0.298	-0.0784	0.221	0.974	-0.185	0.0182	0.111	0.22	0.341	0.0364	0.51	-0.0864	0.193	0.711	-0.177	0.0265	0.0867	0.347	0.3	-0.315	4.86e-06	-0.16	0.00522	1.34e-07	other
MICA	rs4713446	0.0569	0.298	-0.0784	0.221	0.974	-0.00721	0.91	0.0637	0.453	0.679	0.0575	0.3	-0.0929	0.162	0.879	0.00418	0.949	0.0393	0.65	0.727	-0.257	2.61e-06	-0.0831	0.11	4.73e-06	other
MICA	rs4713447	0.0569	0.298	-0.0784	0.221	0.974	-0.00721	0.91	0.0637	0.453	0.679	0.0575	0.3	-0.0929	0.162	0.879	0.00418	0.949	0.0393	0.65	0.727	-0.257	2.61e-06	-0.0831	0.11	4.73e-06	other
MICA	rs4947314	0.0569	0.298	-0.0784	0.221	0.974	-0.0717	0.39	0.06	0.56	0.798	0.0494	0.372	-0.0807	0.223	0.889	-0.0609	0.47	0.037	0.724	0.76	-0.313	3.53e-05	-0.195	0.00326	4.5e-07	other
MICA	rs6932236	0.0569	0.298	-0.0784	0.221	0.974	-0.0559	0.45	0.0454	0.618	0.815	0.0508	0.361	-0.0982	0.138	0.764	-0.0427	0.572	0.0212	0.818	0.787	-0.348	1.04e-07	-0.183	0.00108	7.79e-10	other
MICA	rs7741091	0.0569	0.298	-0.0784	0.221	0.974	-0.195	0.007	0.112	0.179	0.26	0.0275	0.622	-0.084	0.207	0.64	-0.188	0.0113	0.0889	0.299	0.228	-0.367	7.52e-09	-0.126	0.0147	2.82e-09	other
MICA	rs7751505	0.0569	0.298	-0.0784	0.221	0.974	-0.174	0.027	0.0916	0.315	0.323	0.0376	0.496	-0.0893	0.179	0.702	-0.165	0.0389	0.066	0.478	0.282	-0.32	3.69e-06	-0.172	0.00252	4.59e-08	other
MICA	rs7751725	0.0569	0.298	-0.0784	0.221	0.974	-0.174	0.027	0.0916	0.315	0.323	0.0376	0.496	-0.0893	0.179	0.702	-0.165	0.0389	0.066	0.478	0.282	-0.32	3.69e-06	-0.172	0.00252	4.59e-08	other
MICA	rs7754443	0.0569	0.298	-0.0784	0.221	0.974	0.0821	0.248	0.0619	0.502	0.19	0.0698	0.208	-0.0972	0.14	0.971	0.0976	0.176	0.0365	0.697	0.203	-0.307	8.34e-07	-0.0502	0.394	2.12e-05	other
MICA	rs7762933	0.0569	0.298	-0.0784	0.221	0.974	-0.0084	0.895	0.0637	0.453	0.689	0.0562	0.31	-0.0929	0.162	0.866	0.00275	0.966	0.0393	0.65	0.739	-0.257	2.64e-06	-0.0831	0.11	4.77e-06	other
MICA	rs7772549	0.0569	0.298	-0.0784	0.221	0.974	-0.0658	0.356	0.00372	0.966	0.508	0.0487	0.383	-0.103	0.121	0.708	-0.053	0.467	-0.0263	0.767	0.459	-0.355	1.43e-08	-0.201	0.00018	1.73e-11	other
MICA	rs9263871	0.0569	0.298	-0.0784	0.221	0.974	0.0108	0.87	0.151	0.088	0.21	0.0602	0.278	-0.0762	0.256	0.954	0.0234	0.727	0.125	0.17	0.241	-0.274	1.6e-06	-0.0871	0.123	3.97e-06	other
MICA	rs9263873	0.0569	0.298	-0.0784	0.221	0.974	-0.0055	0.932	0.0773	0.362	0.589	0.0579	0.297	-0.0906	0.173	0.901	0.00667	0.919	0.0526	0.543	0.631	-0.272	7.68e-07	-0.0809	0.119	2.22e-06	other
MICA	rs9266638	0.0569	0.298	-0.0784	0.221	0.974	0.101	0.145	-0.0458	0.615	0.449	0.0754	0.175	-0.113	0.0906	0.913	0.119	0.09	-0.084	0.37	0.5	-0.336	1.96e-08	-0.194	0.000631	9.87e-11	other
MICA	rs9266845	0.0569	0.298	-0.0784	0.221	0.974	-0.0645	0.387	0.0642	0.482	0.856	0.0494	0.376	-0.0938	0.156	0.781	-0.0509	0.503	0.0403	0.664	0.832	-0.371	2.33e-08	-0.184	0.00104	2.09e-10	other
MICA	rs9267084	0.0569	0.298	-0.0784	0.221	0.974	0.128	0.169	0.0798	0.476	0.133	0.0443	0.424	-0.113	0.0893	0.596	0.114	0.226	0.119	0.298	0.111	0.358	1.86e-06	0.0871	0.145	5.8e-06	other
MICA	rs9295993	0.0569	0.298	-0.0784	0.221	0.974	-0.0561	0.449	0.0441	0.628	0.806	0.051	0.36	-0.0964	0.145	0.777	-0.0429	0.57	0.0201	0.828	0.779	-0.347	1.11e-07	-0.185	0.000972	7.31e-10	other
MICA	rs9366778	0.0569	0.298	-0.0784	0.221	0.974	0.0536	0.422	-0.0291	0.735	0.707	0.0673	0.226	-0.109	0.103	0.86	0.0683	0.315	-0.0598	0.496	0.763	-0.291	4.49e-07	-0.122	0.0218	1.17e-07	other
MICA	rs9380240	0.0569	0.298	-0.0784	0.221	0.974	0.0536	0.422	-0.0291	0.735	0.707	0.0673	0.226	-0.109	0.103	0.86	0.0683	0.315	-0.0598	0.496	0.763	-0.291	4.49e-07	-0.122	0.0218	1.17e-07	other
MICA	rs9404982	0.0569	0.298	-0.0784	0.221	0.974	-0.00792	0.902	0.0743	0.385	0.628	0.0602	0.28	-0.0999	0.134	0.851	0.00379	0.954	0.0484	0.579	0.68	-0.254	4.12e-06	-0.0781	0.137	9.33e-06	other
MICA	rs9468914	0.0569	0.298	-0.0784	0.221	0.974	0.054	0.425	-0.0274	0.759	0.694	0.0596	0.281	-0.103	0.119	0.821	0.0659	0.336	-0.0533	0.557	0.742	-0.277	3.4e-06	-0.103	0.0657	2.65e-06	other
MICA	rs9468920	0.0569	0.298	-0.0784	0.221	0.974	0.0821	0.248	0.0654	0.479	0.182	0.0698	0.208	-0.0937	0.157	0.998	0.0976	0.176	0.0411	0.661	0.192	-0.307	8.34e-07	-0.0502	0.394	2.12e-05	other
MICA	rs9468935	0.0569	0.298	-0.0784	0.221	0.974	0.0966	0.175	0.0524	0.576	0.166	0.0711	0.199	-0.0955	0.148	0.998	0.112	0.121	0.028	0.769	0.175	-0.302	1.38e-06	-0.0697	0.239	1.12e-05	other
MICA	rs9469007	0.0569	0.298	-0.0784	0.221	0.974	-0.0689	0.334	0.00372	0.966	0.487	0.0481	0.389	-0.103	0.121	0.702	-0.0561	0.441	-0.0263	0.767	0.44	-0.358	1.07e-08	-0.201	0.00018	1.34e-11	other
MICA	rs9501077	0.0569	0.298	-0.0784	0.221	0.974	-0.00721	0.91	0.0637	0.453	0.679	0.0575	0.3	-0.0929	0.162	0.879	0.00418	0.949	0.0393	0.65	0.727	-0.257	2.61e-06	-0.0831	0.11	4.73e-06	other
MICA	rs9501109	0.0569	0.298	-0.0784	0.221	0.974	-0.0625	0.433	-0.0163	0.868	0.486	0.0517	0.349	-0.107	0.11	0.719	-0.052	0.519	-0.0516	0.606	0.409	-0.281	6.66e-05	-0.235	0.000203	5.08e-08	other
MICA	rs9501587	0.0569	0.298	-0.0784	0.221	0.974	0.0373	0.637	-0.113	0.273	0.708	0.0627	0.257	-0.127	0.0603	0.69	0.052	0.516	-0.166	0.12	0.586	-0.324	3.1e-06	-0.273	2.17e-05	2.85e-10	other
MMP3	rs1010698	0.12	0.0351	-0.00979	0.885	0.139	-0.0324	0.612	-0.171	0.0376	0.0785	0.158	0.0111	0.0531	0.461	0.0168	-0.105	0.131	-0.192	0.0275	0.00956	0.463	2.1e-31	0.413	1.17e-16	6.92e-46	other
MMP3	rs10791599	0.12	0.0351	-0.00979	0.885	0.139	0.06	0.357	0.004	0.965	0.472	0.14	0.0166	-0.00393	0.954	0.0795	0.098	0.143	0.0035	0.969	0.262	-0.275	5.13e-11	-0.127	0.0238	1.43e-10	other
MMP3	rs1144393	0.12	0.0351	-0.00979	0.885	0.139	0.0304	0.65	0.18	0.0299	0.075	0.133	0.0232	0.0305	0.659	0.0464	0.066	0.336	0.188	0.0269	0.0286	-0.27	3.18e-10	-0.262	3.23e-07	5.69e-16	other
MMP3	rs1144397	0.12	0.0351	-0.00979	0.885	0.139	-0.0313	0.628	-0.0998	0.236	0.251	0.149	0.0143	0.0258	0.718	0.0383	-0.0927	0.18	-0.11	0.216	0.0682	0.413	2.83e-24	0.392	1.93e-14	7.2e-37	other
MMP3	rs479095	0.12	0.0351	-0.00979	0.885	0.139	0.103	0.158	-0.0377	0.686	0.431	0.108	0.0677	0.00173	0.981	0.167	0.0653	0.387	-0.0384	0.694	0.7	0.342	1.95e-13	0.397	2.95e-12	3.98e-24	other
MMP3	rs519806	0.12	0.0351	-0.00979	0.885	0.139	-0.0208	0.75	-0.0452	0.587	0.549	0.128	0.0268	0.0027	0.968	0.0924	-0.0501	0.45	-0.0456	0.587	0.355	0.229	4.85e-08	0.158	0.00225	1e-09	other
MMP3	rs522616	0.12	0.0351	-0.00979	0.885	0.139	0.0455	0.557	0.0085	0.933	0.62	0.118	0.0428	-0.00391	0.956	0.139	0.00866	0.913	0.0101	0.923	0.884	0.309	5.04e-10	0.405	5.02e-11	2.03e-19	other
MMP3	rs615098	0.12	0.0351	-0.00979	0.885	0.139	0.00264	0.975	-0.259	0.014	0.108	0.126	0.0314	0.0134	0.843	0.0816	-0.0377	0.657	-0.261	0.0138	0.0492	0.321	1.59e-09	0.145	0.0278	2.31e-09	other
MMP3	rs645419	0.12	0.0351	-0.00979	0.885	0.139	-0.0324	0.612	-0.171	0.0367	0.0774	0.158	0.0111	0.0523	0.467	0.0171	-0.105	0.131	-0.192	0.0271	0.00945	0.463	2.1e-31	0.415	5.76e-17	3.12e-46	other
MMP3	rs679620	0.12	0.0351	-0.00979	0.885	0.139	-0.0293	0.647	-0.171	0.0367	0.0838	0.158	0.0112	0.0523	0.467	0.0173	-0.102	0.144	-0.192	0.0271	0.0105	0.463	2.7e-31	0.415	5.76e-17	3.91e-46	other
NRCAM	rs10487851	-0.0687	0.182	-0.0118	0.843	0.259	0.109	0.113	-0.0654	0.455	0.49	-0.0878	0.094	0.00398	0.948	0.226	0.132	0.0601	-0.0667	0.458	0.36	0.264	8.19e-08	0.328	7.53e-08	3.44e-14	other
NRCAM	rs2267887	-0.0687	0.182	-0.0118	0.843	0.259	-0.000851	0.99	0.098	0.232	0.434	-0.071	0.175	0.005	0.935	0.337	-0.0169	0.803	0.0991	0.234	0.547	-0.226	2.01e-06	-0.226	8.43e-05	7.06e-10	other
NRCAM	rs2300033	-0.0687	0.182	-0.0118	0.843	0.259	0.0882	0.19	-0.0552	0.524	0.577	-0.0841	0.108	0.00198	0.974	0.238	0.109	0.113	-0.0558	0.53	0.441	0.246	3.09e-07	0.309	3.23e-07	5.23e-13	other
PECAM1	rs11244035	0.0645	0.181	-0.0968	0.099	0.926	-0.0819	0.451	0.0963	0.464	0.938	0.059	0.23	-0.0906	0.141	0.938	-0.0584	0.597	0.0446	0.743	0.859	-0.396	1.78e-06	-0.566	7.37e-10	1.86e-14	other
PECAM1	rs2073824	0.0645	0.181	-0.0968	0.099	0.926	-0.0281	0.665	0.158	0.059	0.353	0.0705	0.155	-0.119	0.0494	0.81	-0.0496	0.456	0.192	0.0242	0.349	0.307	4.3e-10	0.298	4.42e-07	1.05e-15	other
PECAM1	rs28602591	0.0645	0.181	-0.0968	0.099	0.926	-0.0942	0.383	0.183	0.14	0.744	0.0579	0.242	-0.0707	0.256	0.903	-0.0647	0.56	0.138	0.289	0.79	-0.506	7.46e-10	-0.631	2.55e-13	3.08e-21	other
PECAM1	rs28645493	0.0645	0.181	-0.0968	0.099	0.926	-0.171	0.123	0.087	0.497	0.482	0.0502	0.309	-0.0871	0.158	0.86	-0.145	0.203	0.0353	0.791	0.438	-0.517	1.01e-09	-0.59	4.37e-11	3.79e-19	other
PECAM1	rs4246170	0.0645	0.181	-0.0968	0.099	0.926	0.0748	0.481	0.106	0.422	0.289	0.0606	0.215	-0.0955	0.116	0.909	0.0534	0.619	0.149	0.269	0.269	0.35	1.6e-05	0.455	1.09e-06	1.03e-10	other
PECAM1	rs4962153	0.0645	0.181	-0.0968	0.099	0.926	-0.194	0.0351	0.0182	0.868	0.143	0.0439	0.373	-0.0973	0.12	0.714	-0.175	0.0636	-0.038	0.741	0.108	-0.423	1.62e-09	-0.577	2.43e-14	1.04e-21	other
PECAM1	rs507666	0.0645	0.181	-0.0968	0.099	0.926	0.0761	0.377	0.143	0.144	0.103	0.0912	0.0768	-0.0631	0.36	0.473	0.134	0.145	0.0899	0.43	0.107	-0.641	1.72e-23	-0.839	2.73e-38	5.03e-58	other
PECAM1	rs558240	0.0645	0.181	-0.0968	0.099	0.926	0.0491	0.442	-0.0136	0.862	0.646	0.078	0.115	-0.106	0.0911	0.955	0.073	0.266	-0.0602	0.467	0.726	-0.308	2.03e-10	-0.44	4.46e-16	3.35e-24	other
PECAM1	rs579459	0.0645	0.181	-0.0968	0.099	0.926	0.109	0.189	0.153	0.102	0.0386	0.0952	0.0613	-0.057	0.401	0.4	0.162	0.0639	0.109	0.308	0.0392	-0.567	6.94e-20	-0.765	1.01e-34	9.18e-51	other
PECAM1	rs657152	0.0645	0.181	-0.0968	0.099	0.926	0.0648	0.332	0.185	0.0237	0.026	0.0732	0.134	-0.059	0.336	0.63	0.0811	0.231	0.163	0.0546	0.0299	-0.225	1.02e-05	-0.366	1.72e-10	4.78e-14	other
PECAM1	rs687289	0.0645	0.181	-0.0968	0.099	0.926	0.0371	0.584	0.176	0.0328	0.0678	0.0713	0.145	-0.061	0.321	0.667	0.0547	0.427	0.153	0.0738	0.075	-0.248	1.65e-06	-0.373	1.28e-10	4.12e-15	other
PECAM1	rs7030248	0.0645	0.181	-0.0968	0.099	0.926	-0.0108	0.874	-0.0441	0.604	0.643	0.0669	0.169	-0.0843	0.169	0.909	-0.0242	0.725	-0.0148	0.866	0.708	0.2	0.000123	0.346	6.11e-09	1.69e-11	other
PECAM1	rs7503550	0.0645	0.181	-0.0968	0.099	0.926	-0.0292	0.646	0.012	0.882	0.806	0.0625	0.204	-0.1	0.106	0.904	-0.0128	0.844	-0.0268	0.751	0.721	-0.262	6.16e-08	-0.387	6.85e-12	7.78e-18	other
PECAM1	rs7853989	0.0645	0.181	-0.0968	0.099	0.926	0.0816	0.429	0.173	0.187	0.142	0.0539	0.271	-0.136	0.0265	0.516	0.0614	0.557	0.235	0.0799	0.109	0.372	2.39e-06	0.461	5.54e-07	7.32e-12	other
PECAM1	rs7873522	0.0645	0.181	-0.0968	0.099	0.926	-0.0271	0.676	0.158	0.059	0.347	0.0731	0.14	-0.119	0.0494	0.842	-0.0499	0.453	0.192	0.0242	0.35	0.313	1.81e-10	0.298	4.42e-07	4.6e-16	other
PECAM1	rs8176722	0.0645	0.181	-0.0968	0.099	0.926	0.0718	0.492	0.17	0.188	0.165	0.0603	0.218	-0.111	0.0662	0.766	0.0487	0.646	0.219	0.0964	0.148	0.38	1.88e-06	0.448	7.93e-07	7.85e-12	other
PECAM1	rs8176743	0.0645	0.181	-0.0968	0.099	0.926	0.0204	0.859	0.146	0.313	0.422	0.0619	0.207	-0.11	0.0701	0.797	-0.00557	0.962	0.208	0.162	0.372	0.419	1.65e-06	0.567	2.45e-08	3.21e-13	other
PECAM1	rs8176746	0.0645	0.181	-0.0968	0.099	0.926	0.0191	0.868	0.14	0.334	0.444	0.0651	0.184	-0.109	0.0731	0.846	-0.00809	0.945	0.201	0.176	0.398	0.418	1.84e-06	0.567	2.53e-08	3.72e-13	other
PECAM1	rs8176749	0.0645	0.181	-0.0968	0.099	0.926	0.0191	0.868	0.146	0.313	0.427	0.0651	0.184	-0.11	0.0701	0.836	-0.00809	0.945	0.208	0.162	0.381	0.418	1.84e-06	0.567	2.45e-08	3.62e-13	other
SELE	rs11244035	0.00342	0.946	-0.0615	0.309	0.532	-0.0819	0.451	0.0963	0.464	0.938	-0.00815	0.878	-0.0635	0.321	0.439	-0.087	0.444	0.056	0.684	0.762	-0.625	1.2e-15	-0.631	1.38e-12	1.13e-26	other
SELE	rs2073824	0.00342	0.946	-0.0615	0.309	0.532	-0.0281	0.665	0.158	0.059	0.353	0.0102	0.843	-0.09	0.145	0.413	-0.0306	0.643	0.179	0.0348	0.292	0.25	1.11e-07	0.241	2.89e-05	1.52e-11	other
SELE	rs28602591	0.00342	0.946	-0.0615	0.309	0.532	-0.0942	0.383	0.183	0.14	0.744	-0.00986	0.852	-0.0451	0.479	0.542	-0.1	0.374	0.156	0.229	0.894	-0.607	6.27e-15	-0.595	1.53e-12	6.51e-26	other
SELE	rs28645493	0.00342	0.946	-0.0615	0.309	0.532	-0.171	0.123	0.087	0.497	0.482	-0.0202	0.701	-0.0587	0.353	0.366	-0.184	0.113	0.0541	0.684	0.359	-0.623	7.41e-15	-0.558	1.64e-10	8.34e-24	other
SELE	rs474279	0.00342	0.946	-0.0615	0.309	0.532	-0.0801	0.26	0.0994	0.288	0.891	0.0188	0.719	-0.0786	0.202	0.564	-0.0867	0.238	0.117	0.217	0.95	0.352	8.32e-12	0.222	0.00055	1.32e-13	other
SELE	rs4962153	0.00342	0.946	-0.0615	0.309	0.532	-0.194	0.0351	0.0182	0.868	0.143	-0.0373	0.487	-0.0718	0.265	0.208	-0.217	0.0266	-0.0232	0.841	0.0732	-0.626	1.75e-21	-0.575	5.73e-15	8.67e-35	other
SELE	rs507666	0.00342	0.946	-0.0615	0.309	0.532	0.0761	0.377	0.143	0.144	0.103	0.0405	0.505	-0.0273	0.707	0.803	0.114	0.269	0.119	0.308	0.133	-0.945	1.15e-59	-0.874	1.5e-44	2.45e-102	other
SELE	rs512770	0.00342	0.946	-0.0615	0.309	0.532	-0.0326	0.667	0.169	0.0799	0.401	0.00849	0.87	-0.0822	0.18	0.443	-0.0353	0.649	0.185	0.0568	0.356	0.323	4.24e-09	0.203	0.0023	1.38e-10	other
SELE	rs514708	0.00342	0.946	-0.0615	0.309	0.532	-0.0426	0.54	0.12	0.177	0.662	0.0124	0.813	-0.0822	0.183	0.479	-0.0471	0.514	0.138	0.124	0.595	0.362	5.76e-13	0.227	0.000206	4.04e-15	other
SELE	rs549446	0.00342	0.946	-0.0615	0.309	0.532	-0.0771	0.279	0.105	0.261	0.949	0.0184	0.725	-0.0762	0.219	0.58	-0.0836	0.256	0.122	0.196	0.995	0.355	5.09e-12	0.225	0.000443	6.62e-14	other
SELE	rs552148	0.00342	0.946	-0.0615	0.309	0.532	-0.0895	0.207	0.103	0.268	0.835	0.0202	0.699	-0.0792	0.199	0.573	-0.0964	0.188	0.121	0.199	0.894	0.344	2.21e-11	0.226	0.000414	2e-13	other
SELE	rs558240	0.00342	0.946	-0.0615	0.309	0.532	0.0491	0.442	-0.0136	0.862	0.646	0.0158	0.766	-0.0713	0.278	0.619	0.0551	0.411	-0.0464	0.58	0.804	-0.379	1.32e-16	-0.461	9.52e-19	1.84e-33	other
SELE	rs568203	0.00342	0.946	-0.0615	0.309	0.532	-0.0863	0.227	0.0993	0.286	0.844	0.0185	0.723	-0.0786	0.202	0.561	-0.0929	0.208	0.116	0.215	0.905	0.359	3.92e-12	0.222	0.00052	6.64e-14	other
SELE	rs574347	0.00342	0.946	-0.0615	0.309	0.532	-0.0771	0.279	0.106	0.257	0.953	0.0184	0.725	-0.0763	0.217	0.578	-0.0836	0.256	0.123	0.191	0.987	0.355	5.09e-12	0.232	0.000299	3.92e-14	other
SELE	rs579459	0.00342	0.946	-0.0615	0.309	0.532	0.109	0.189	0.153	0.102	0.0386	0.0494	0.398	-0.0232	0.743	0.679	0.15	0.119	0.135	0.213	0.0463	-0.831	2.31e-48	-0.773	1.23e-37	3.48e-84	other
SELE	rs630014	0.00342	0.946	-0.0615	0.309	0.532	-0.0376	0.55	-0.0303	0.702	0.483	0.015	0.78	-0.0653	0.297	0.629	-0.0437	0.511	-0.0121	0.881	0.555	0.409	7.71e-20	0.279	2.69e-07	1.4e-24	other
SELE	rs633862	0.00342	0.946	-0.0615	0.309	0.532	-0.0335	0.598	-0.052	0.515	0.408	0.0142	0.792	-0.0572	0.377	0.698	-0.0396	0.558	-0.0274	0.746	0.514	0.43	1.96e-21	0.428	1.33e-15	2.16e-35	other
SELE	rs641959	0.00342	0.946	-0.0615	0.309	0.532	-0.0398	0.567	0.119	0.179	0.643	0.0102	0.846	-0.0823	0.182	0.459	-0.0435	0.547	0.138	0.126	0.572	0.364	4.55e-13	0.226	0.000222	3.69e-15	other
SELE	rs657152	0.00342	0.946	-0.0615	0.309	0.532	0.0648	0.332	0.185	0.0237	0.026	0.0299	0.597	-0.0138	0.836	0.796	0.0822	0.27	0.177	0.0476	0.0324	-0.584	4.13e-36	-0.546	1.02e-23	5.85e-58	other
SELE	rs672316	0.00342	0.946	-0.0615	0.309	0.532	-0.0463	0.506	0.12	0.177	0.691	0.0131	0.802	-0.0822	0.183	0.486	-0.051	0.479	0.138	0.124	0.623	0.361	6.72e-13	0.227	0.000206	4.58e-15	other
SELE	rs687289	0.00342	0.946	-0.0615	0.309	0.532	0.0371	0.584	0.176	0.0328	0.0678	0.0207	0.717	-0.0152	0.821	0.904	0.05	0.514	0.168	0.0663	0.0878	-0.623	3.23e-40	-0.575	8.54e-26	4.53e-64	other
SELE	rs688976	0.00342	0.946	-0.0615	0.309	0.532	-0.0787	0.268	0.12	0.197	0.978	0.0178	0.732	-0.0803	0.192	0.542	-0.0847	0.248	0.137	0.144	0.917	0.338	5.61e-11	0.218	0.000652	7.76e-13	other
SELE	rs7857390	0.00342	0.946	-0.0615	0.309	0.532	-0.00818	0.899	-0.281	0.000743	0.0197	0.00484	0.925	-0.0106	0.866	0.967	-0.00939	0.887	-0.277	0.00144	0.0263	0.249	1.19e-07	0.386	1.51e-11	3.21e-17	other
SELE	rs7873522	0.00342	0.946	-0.0615	0.309	0.532	-0.0271	0.676	0.158	0.059	0.347	0.00794	0.878	-0.09	0.145	0.394	-0.0291	0.66	0.179	0.0348	0.284	0.255	6.17e-08	0.241	2.89e-05	8.78e-12	other
SELE	rs8176682	0.00342	0.946	-0.0615	0.309	0.532	-0.00168	0.979	-0.275	0.00101	0.0278	0.00389	0.94	-0.0106	0.867	0.956	-0.00266	0.968	-0.27	0.00196	0.0371	0.253	7.57e-08	0.398	3.88e-12	6.2e-18	other
SELE	rs8176694	0.00342	0.946	-0.0615	0.309	0.532	-0.0532	0.5	0.0755	0.479	0.972	0.0122	0.815	-0.0733	0.232	0.537	-0.0577	0.478	0.0896	0.403	0.982	0.371	8.63e-11	0.195	0.008	3.73e-11	other
SELE	rs8176717	0.00342	0.946	-0.0615	0.309	0.532	-0.0683	0.339	0.106	0.255	0.968	0.0165	0.751	-0.0803	0.193	0.531	-0.0741	0.315	0.125	0.185	0.898	0.354	7.26e-12	0.239	0.000191	2.91e-14	other
SELE	rs8176732	0.00342	0.946	-0.0615	0.309	0.532	-0.0683	0.339	0.0914	0.326	0.949	0.0165	0.751	-0.0778	0.206	0.548	-0.0741	0.315	0.108	0.249	0.99	0.354	7.26e-12	0.221	0.000557	1.2e-13	other
SELE	rs9411381	0.00342	0.946	-0.0615	0.309	0.532	0.0246	0.762	-0.234	0.023	0.2	0.00137	0.979	-0.0355	0.572	0.723	0.0244	0.767	-0.219	0.0393	0.252	0.219	0.000242	0.417	3.51e-09	2.65e-11	other
SERPINA1	rs4905179	-0.0695	0.169	0.0896	0.129	0.983	0.184	0.0257	0.244	0.0125	0.000879	-0.0476	0.357	0.129	0.0328	0.467	0.167	0.0474	0.291	0.00364	0.000644	-0.344	9.24e-09	-0.373	6.19e-08	3.04e-15	other
SERPINA1	rs926144	-0.0695	0.169	0.0896	0.129	0.983	0.228	0.00501	0.227	0.0201	0.000271	-0.0418	0.417	0.126	0.038	0.442	0.214	0.00997	0.272	0.00651	0.000189	-0.33	2.76e-08	-0.37	8.3e-08	1.22e-14	other
SERPINA1	rs998520	-0.0695	0.169	0.0896	0.129	0.983	0.361	0.000347	0.171	0.191	0.000393	-0.0422	0.406	0.113	0.0627	0.539	0.348	0.000664	0.22	0.0978	0.000267	-0.307	3.87e-05	-0.445	1.12e-06	2.79e-10	other
SFTPD	rs10887199	0.0453	0.353	-0.122	0.0416	0.511	-0.00604	0.95	0.0715	0.587	0.753	0.0498	0.337	-0.134	0.037	0.506	0.0266	0.796	-0.0315	0.822	0.965	-0.657	5.43e-20	-0.762	8.52e-18	3.94e-36	other
SFTPD	rs10887328	0.0453	0.353	-0.122	0.0416	0.511	0.198	0.0028	0.149	0.0742	0.000624	-0.00271	0.958	-0.173	0.00533	0.059	0.199	0.00451	0.209	0.0151	0.000186	0.447	1.56e-19	0.355	6.55e-10	1.75e-27	other
SFTPD	rs10887336	0.0453	0.353	-0.122	0.0416	0.511	-0.0617	0.433	-0.0168	0.867	0.486	0.0384	0.445	-0.138	0.0254	0.362	-0.047	0.562	-0.0675	0.511	0.384	-0.381	1.02e-10	-0.368	9.75e-08	5.59e-17	other
SFTPD	rs11201972	0.0453	0.353	-0.122	0.0416	0.511	0.0391	0.678	-0.0226	0.84	0.86	0.0493	0.318	-0.141	0.0236	0.45	0.053	0.578	-0.0867	0.45	0.932	-0.281	7.87e-05	-0.457	2.42e-09	4.74e-12	other
SFTPD	rs17098169	0.0453	0.353	-0.122	0.0416	0.511	0.116	0.297	-0.047	0.749	0.57	0.058	0.245	-0.14	0.0232	0.525	0.142	0.209	-0.121	0.42	0.686	-0.462	3.05e-08	-0.528	1.62e-07	2.55e-14	other
SFTPD	rs17885031	0.0453	0.353	-0.122	0.0416	0.511	0.0919	0.444	-0.0746	0.635	0.796	0.0556	0.266	-0.144	0.02	0.477	0.12	0.326	-0.164	0.308	0.954	-0.516	1.04e-08	-0.627	6.02e-09	3.91e-16	other
SFTPD	rs1885550	0.0453	0.353	-0.122	0.0416	0.511	-0.0391	0.643	0.0602	0.561	0.969	0.0424	0.409	-0.135	0.0378	0.447	-0.0165	0.853	-0.0264	0.813	0.767	-0.533	1.48e-17	-0.637	4.67e-20	1.14e-35	other
SFTPD	rs1932571	0.0453	0.353	-0.122	0.0416	0.511	-0.0493	0.531	-0.0205	0.838	0.546	0.0404	0.422	-0.139	0.0248	0.374	-0.034	0.676	-0.0713	0.487	0.439	-0.38	1.26e-10	-0.368	1.02e-07	7.16e-17	other
SFTPD	rs1983775	0.0453	0.353	-0.122	0.0416	0.511	0.0755	0.528	-0.0746	0.635	0.875	0.0543	0.278	-0.144	0.02	0.465	0.103	0.397	-0.164	0.308	0.965	-0.518	7.79e-09	-0.627	6.02e-09	2.88e-16	other
SFTPD	rs2146192	0.0453	0.353	-0.122	0.0416	0.511	-0.0129	0.896	0.0576	0.666	0.851	0.0488	0.348	-0.138	0.033	0.476	0.0206	0.845	-0.0529	0.711	0.921	-0.686	4.28e-21	-0.797	6.94e-19	2.64e-38	other
SFTPD	rs2256581	0.0453	0.353	-0.122	0.0416	0.511	0.203	0.00172	-0.0253	0.773	0.0313	0.00882	0.86	-0.13	0.0337	0.201	0.201	0.00272	0.00352	0.968	0.0233	0.322	4.94e-11	0.221	0.000273	2.26e-13	other
SFTPD	rs3851050	0.0453	0.353	-0.122	0.0416	0.511	-0.0152	0.813	0.0449	0.59	0.856	0.0506	0.313	-0.14	0.0223	0.446	-0.0304	0.645	0.081	0.338	0.771	0.301	4e-10	0.26	6.13e-06	1.6e-14	other
SFTPD	rs3862518	0.0453	0.353	-0.122	0.0416	0.511	0.0582	0.583	-0.0588	0.636	0.923	0.0504	0.307	-0.141	0.0227	0.454	0.0744	0.488	-0.129	0.313	0.881	-0.324	5.35e-05	-0.497	5.77e-09	5.72e-12	other
SFTPD	rs4357631	0.0453	0.353	-0.122	0.0416	0.511	-0.263	0.0383	0.195	0.266	0.417	0.0231	0.645	-0.118	0.0578	0.361	-0.249	0.0565	0.121	0.499	0.328	-0.601	3.01e-10	-0.618	3.19e-07	5.33e-16	other
SFTPD	rs4369337	0.0453	0.353	-0.122	0.0416	0.511	-0.189	0.228	0.379	0.124	0.905	0.032	0.528	-0.112	0.0764	0.482	-0.162	0.319	0.245	0.339	0.912	-0.847	4.34e-13	-1.18	2.57e-12	7.93e-24	other
SFTPD	rs6413523	0.0453	0.353	-0.122	0.0416	0.511	-0.136	0.37	0.384	0.113	0.702	0.0368	0.466	-0.111	0.0756	0.526	-0.107	0.491	0.261	0.3	0.863	-0.763	1.59e-11	-1.09	5.1e-11	5.46e-21	other
SFTPD	rs6585454	0.0453	0.353	-0.122	0.0416	0.511	0.0496	0.599	-0.0226	0.84	0.795	0.05	0.311	-0.141	0.0236	0.457	0.0635	0.506	-0.0867	0.45	0.997	-0.278	9.65e-05	-0.457	2.42e-09	6.14e-12	other
SFTPD	rs7084667	0.0453	0.353	-0.122	0.0416	0.511	0.186	0.00621	0.116	0.173	0.00316	0.0018	0.972	-0.163	0.00958	0.0905	0.185	0.0101	0.184	0.0382	0.000966	0.456	1.59e-19	0.425	2.51e-13	3.35e-31	other
SFTPD	rs723192	0.0453	0.353	-0.122	0.0416	0.511	-0.0299	0.757	0.0259	0.845	0.919	0.0451	0.383	-0.146	0.0244	0.401	-0.00119	0.991	-0.0871	0.538	0.676	-0.635	5.13e-19	-0.773	4.59e-18	2.2e-35	other
SFTPD	rs726289	0.0453	0.353	-0.122	0.0416	0.511	0.0764	0.523	-0.0746	0.635	0.87	0.0564	0.259	-0.144	0.02	0.484	0.106	0.388	-0.164	0.308	0.975	-0.519	7.55e-09	-0.627	6.02e-09	2.79e-16	other
SFTPD	rs728616	0.0453	0.353	-0.122	0.0416	0.511	0.116	0.297	-0.0318	0.827	0.526	0.058	0.245	-0.136	0.0277	0.555	0.142	0.209	-0.0992	0.502	0.621	-0.462	3.05e-08	-0.498	6.56e-07	9.75e-14	other
SFTPD	rs7905482	0.0453	0.353	-0.122	0.0416	0.511	-0.0513	0.434	0.0662	0.438	0.944	0.0576	0.252	-0.148	0.0168	0.465	-0.0697	0.302	0.115	0.188	0.92	0.319	7.86e-11	0.333	1.3e-08	5.72e-18	other
SFTPD	rs9266629	0.0453	0.353	-0.122	0.0416	0.511	0.0942	0.224	-0.0653	0.501	0.642	0.0363	0.464	-0.126	0.0402	0.416	0.0844	0.282	-0.0256	0.796	0.527	0.267	5.01e-06	0.31	3.64e-06	8.72e-11	other
SHBG	rs1642762	-0.0237	0.668	0.0828	0.228	0.633	-0.0311	0.643	0.0912	0.278	0.709	-0.0348	0.538	0.0956	0.173	0.658	-0.0395	0.564	0.112	0.191	0.663	-0.243	4.74e-08	-0.218	2.04e-05	4.75e-12	other
SHBG	rs1799941	-0.0237	0.668	0.0828	0.228	0.633	0.0304	0.681	-0.015	0.871	0.841	-0.03	0.596	0.0874	0.211	0.665	0.0391	0.606	-0.0338	0.719	0.883	0.289	3.87e-09	0.216	0.000128	3.7e-12	other
SHBG	rs727428	-0.0237	0.668	0.0828	0.228	0.633	-0.0269	0.68	0.0755	0.36	0.766	-0.0301	0.595	0.0993	0.158	0.59	-0.0346	0.604	0.0985	0.241	0.697	-0.258	2.56e-09	-0.235	2.76e-06	3.8e-14	other
SORT1	rs646776	0.0617	0.237	0.0492	0.398	0.149	0.0142	0.851	0.115	0.237	0.355	0.0615	0.243	0.03	0.619	0.229	0.00254	0.974	0.103	0.305	0.481	0.189	0.000415	0.402	6.39e-09	8.36e-11	other
SORT1	rs660240	0.0617	0.237	0.0492	0.398	0.149	0.0191	0.805	0.153	0.119	0.222	0.0611	0.247	0.0225	0.709	0.265	0.00713	0.927	0.145	0.153	0.309	0.196	0.000334	0.387	3.3e-08	2.16e-10	other
SORT1	rs7528419	0.0617	0.237	0.0492	0.398	0.149	0.00998	0.895	0.115	0.237	0.377	0.0619	0.241	0.03	0.619	0.227	-0.00204	0.979	0.103	0.305	0.509	0.194	0.000291	0.402	6.39e-09	5.25e-11	other
SPINK1	rs6580502	0.121	0.0265	-0.00281	0.963	0.103	0.0969	0.13	-0.0339	0.681	0.389	0.108	0.0523	0.00582	0.926	0.13	0.0698	0.286	-0.0382	0.657	0.614	0.247	1.01e-08	0.363	1.5e-10	1.38e-17	other
SPINK1	rs930217	0.121	0.0265	-0.00281	0.963	0.103	0.107	0.0923	-0.0362	0.663	0.332	0.106	0.0558	0.00583	0.926	0.136	0.0811	0.21	-0.0405	0.64	0.531	0.237	2.98e-08	0.349	1.08e-09	2.55e-16	other
TNFRSF10C	rs10402946	0.102	0.036	0.124	0.0381	0.00323	0.057	0.438	0.0264	0.775	0.441	0.12	0.0171	0.141	0.0233	0.00101	0.104	0.169	0.0825	0.388	0.109	-0.399	3.74e-13	-0.398	3.59e-10	8.33e-22	other
TNFRSF10C	rs2240633	0.102	0.036	0.124	0.0381	0.00323	0.0189	0.786	-0.0725	0.394	0.718	0.106	0.0324	0.121	0.0483	0.0036	0.0442	0.529	-0.0383	0.658	0.86	-0.241	4.31e-06	-0.277	2.46e-06	5.21e-11	other
TNFRSF10C	rs304723	0.102	0.036	0.124	0.0381	0.00323	-0.00436	0.949	-0.0781	0.36	0.512	0.105	0.0342	0.121	0.0496	0.00388	0.0216	0.755	-0.0446	0.607	0.915	-0.248	1.44e-06	-0.274	3.48e-06	2.31e-11	other
TNFRSF10C	rs34637472	0.102	0.036	0.124	0.0381	0.00323	0.00368	0.958	-0.0776	0.366	0.575	0.105	0.0329	0.121	0.0493	0.00372	0.0283	0.688	-0.044	0.614	0.972	-0.234	8.82e-06	-0.274	3.97e-06	1.7e-10	other
TNFRSF10C	rs4760	0.102	0.036	0.124	0.0381	0.00323	-0.0178	0.841	0.0718	0.535	0.794	0.119	0.0263	0.178	0.00785	0.000613	0.0744	0.446	0.223	0.0821	0.0847	-0.772	2.17e-33	-0.854	4.98e-29	1.21e-60	other
VEGFA	rs729391	0.0392	0.403	0.00126	0.983	0.522	-0.0717	0.275	-0.0402	0.632	0.256	0.0532	0.268	-0.00521	0.931	0.441	-0.0882	0.19	-0.039	0.648	0.199	0.314	1.01e-09	0.242	4.55e-05	3.47e-13	other
VEGFA	rs7764227	0.0392	0.403	0.00126	0.983	0.522	-0.00758	0.913	0.0397	0.668	0.839	0.0419	0.381	-0.0184	0.76	0.651	-0.02	0.778	0.0451	0.633	0.915	0.298	5.13e-08	0.29	9.14e-06	2.24e-12	other
VEGFA	rs7767396	0.0392	0.403	0.00126	0.983	0.522	0.0136	0.83	-0.0222	0.785	0.984	0.0458	0.349	-0.0181	0.77	0.613	0.0311	0.637	-0.0295	0.73	0.902	-0.385	4.41e-15	-0.404	1.07e-12	3.22e-26	other
VEGFA	rs9369434	0.0392	0.403	0.00126	0.983	0.522	0.0202	0.753	-0.0383	0.64	0.941	0.0444	0.355	-0.0187	0.758	0.626	0.0333	0.613	-0.0439	0.601	0.975	-0.295	4.8e-09	-0.299	2.37e-07	5.78e-15	other
VEGFA	rs9472158	0.0392	0.403	0.00126	0.983	0.522	-0.0715	0.273	-0.0832	0.317	0.138	0.0541	0.261	0.000894	0.988	0.395	-0.0891	0.184	-0.0835	0.327	0.1	0.327	1.45e-10	0.3	3.25e-07	2.7e-16	other
VEGFA	rs9472159	0.0392	0.403	0.00126	0.983	0.522	0.022	0.727	-0.00425	0.958	0.821	0.0466	0.337	-0.0137	0.824	0.568	0.0383	0.556	-0.00943	0.911	0.715	-0.35	7.69e-13	-0.378	2.17e-11	1.09e-22	other
VWF	rs11244079	0.0524	0.334	0.0484	0.421	0.209	0.0707	0.584	0.219	0.162	0.181	0.0487	0.377	0.0317	0.603	0.314	0.0504	0.7	0.206	0.192	0.249	0.415	2.16e-06	0.393	0.000315	2.93e-09	other
VWF	rs4962153	0.0524	0.334	0.0484	0.421	0.209	-0.194	0.0351	0.0182	0.868	0.143	0.0735	0.18	0.0436	0.479	0.141	-0.215	0.0213	0.00229	0.984	0.0876	0.29	3.86e-06	0.364	1.56e-06	3.09e-11	other
VWF	rs507666	0.0524	0.334	0.0484	0.421	0.209	0.0761	0.377	0.143	0.144	0.103	0.042	0.459	0.02	0.75	0.444	0.0567	0.529	0.134	0.192	0.181	0.46	1.66e-15	0.47	2.67e-12	3e-26	other
VWF	rs579459	0.0524	0.334	0.0484	0.421	0.209	0.109	0.189	0.153	0.102	0.0386	0.0363	0.519	0.0219	0.724	0.473	0.0945	0.272	0.145	0.132	0.0685	0.398	1.06e-12	0.362	2.03e-08	1.42e-19	other
VWF	rs630014	0.0524	0.334	0.0484	0.421	0.209	-0.0376	0.55	-0.0303	0.702	0.483	0.0472	0.399	0.0399	0.517	0.289	-0.024	0.711	-0.02	0.805	0.659	-0.287	1.18e-11	-0.258	2.54e-06	2.49e-16	other
VWF	rs633862	0.0524	0.334	0.0484	0.421	0.209	-0.0335	0.598	-0.052	0.515	0.408	0.0486	0.38	0.0388	0.533	0.284	-0.0221	0.733	-0.0396	0.631	0.566	-0.233	6.18e-08	-0.319	6.77e-09	2.88e-15	other
VWF	rs657152	0.0524	0.334	0.0484	0.421	0.209	0.0648	0.332	0.185	0.0237	0.026	0.0397	0.491	0.00647	0.918	0.56	0.0482	0.498	0.182	0.0321	0.0537	0.417	5.75e-21	0.377	2.32e-11	2e-30	other
VWF	rs687289	0.0524	0.334	0.0484	0.421	0.209	0.0371	0.584	0.176	0.0328	0.0678	0.0479	0.409	0.00303	0.962	0.516	0.0163	0.822	0.175	0.0449	0.134	0.435	3.58e-22	0.439	8.98e-15	3.03e-35	other
VWF	rs7857390	0.0524	0.334	0.0484	0.421	0.209	-0.00818	0.899	-0.281	0.000743	0.0197	0.0531	0.338	0.011	0.856	0.402	0.0043	0.948	-0.278	0.000981	0.0325	-0.235	8.28e-08	-0.225	0.000123	5.41e-11	other
VWF	rs8176682	0.0524	0.334	0.0484	0.421	0.209	-0.00168	0.979	-0.275	0.00101	0.0278	0.0533	0.336	0.0128	0.833	0.39	0.0116	0.861	-0.272	0.00133	0.0457	-0.249	1.31e-08	-0.22	0.000189	1.69e-11	other
VWF	rs8176743	0.0524	0.334	0.0484	0.421	0.209	0.0204	0.859	0.146	0.313	0.422	0.0516	0.35	0.0343	0.576	0.284	5.91e-05	1	0.132	0.371	0.552	0.394	4.17e-07	0.419	3.15e-05	5.84e-11	other
VWF	rs8176746	0.0524	0.334	0.0484	0.421	0.209	0.0191	0.868	0.14	0.334	0.444	0.0525	0.342	0.0336	0.584	0.283	-0.00156	0.989	0.126	0.393	0.577	0.393	4.18e-07	0.419	3.24e-05	6.01e-11	other
VWF	rs8176749	0.0524	0.334	0.0484	0.421	0.209	0.0191	0.868	0.146	0.313	0.427	0.0525	0.342	0.0343	0.576	0.279	-0.00156	0.989	0.132	0.371	0.559	0.393	4.18e-07	0.419	3.15e-05	5.84e-11	other
FEV1pp
BIOMARKER	SNP	SPIROMICS Coefficient b0	SPIROMICS P-value b0	COPDGene Coefficient b0	COPDGene P-value b0	Meta-analysis P-value b0	SPIROMICS Coefficient b1	SPIROMICS P-value b1	COPDGene Coefficient b1	COPDGene P-value b1	Meta-analysis P-value b1	SPIROMICS Coefficient b2	SPIROMICS P-value b2	COPDGene Coefficient b2	COPDGene P-value b2	Meta-analysis P-value b2	SPIROMICS Coefficient b3	SPIROMICS P-value b3	COPDGene Coefficient b3	COPDGene P-value b3	Meta-analysis P-value b3	SPIROMICS Coeffient b5	SPIROMICS P-value b5	COPDGene Coefficient b5	COPDGene P-value b5	Meta-analysis P-value b5	TYPE
AGER	rs2022059	6.52	1.77e-12	8	1.35e-12	1.88e-23	-0.391	0.891	5.86	0.151	0.395	6.84	4.54e-13	8.53	1.15e-13	4.63e-25	-4.68	0.097	12.6	0.0016	0.394	0.631	6.91e-09	-0.859	1e-09	0.779	other
AGER	rs206015	6.52	1.77e-12	8	1.35e-12	1.88e-23	0.962	0.625	5.66	0.0264	0.0658	6.88	2.88e-13	8.29	2.08e-13	4.95e-25	3.8	0.0493	8.41	0.000662	0.000191	-0.423	1.67e-08	-0.392	1e-05	8.49e-13	Collide
AGER	rs206016	6.52	1.77e-12	8	1.35e-12	1.88e-23	0.864	0.661	5.55	0.0305	0.0778	6.87	3.2e-13	8.24	2.79e-13	7.23e-25	3.69	0.0573	8.14	0.00103	0.000318	-0.421	2.26e-08	-0.375	2.8e-05	3.36e-12	Collide
AGER	rs206019	6.52	1.77e-12	8	1.35e-12	1.88e-23	0.864	0.661	5.55	0.0307	0.0782	6.87	3.2e-13	8.32	2.12e-13	5.62e-25	3.69	0.0573	8.14	0.00104	0.00032	-0.421	2.26e-08	-0.372	3.02e-05	3.63e-12	Collide
AGER	rs2070600	6.52	1.77e-12	8	1.35e-12	1.88e-23	2.54	0.39	6.32	0.0967	0.0808	7.06	9.23e-14	9.11	6.32e-15	6.01e-27	7.5	0.0102	15.4	5.41e-05	4.19e-06	-0.73	7.52e-11	-1.06	2.31e-16	6.06e-25	Collide
AGER	rs2844456	6.52	1.77e-12	8	1.35e-12	1.88e-23	0.1	0.975	3.9	0.363	0.53	6.76	6.96e-13	8.57	1.43e-13	8.89e-25	4.3	0.169	12.2	0.00411	0.00334	-0.623	2.96e-07	-1.01	6.5e-12	4.76e-17	Collide
AGER	rs2854050	6.52	1.77e-12	8	1.35e-12	1.88e-23	0.862	0.732	6.82	0.0694	0.144	6.77	5.42e-13	8.45	1.17e-13	5.69e-25	3.9	0.114	12.2	0.00087	0.00069	-0.458	1.97e-06	-0.711	4.62e-08	6.72e-13	Collide
AGER	rs2856437	6.52	1.77e-12	8	1.35e-12	1.88e-23	0.391	0.891	6.57	0.101	0.234	6.84	4.54e-13	8.56	7.86e-14	3.26e-25	4.68	0.097	13.2	0.000789	0.000523	-0.631	6.91e-09	-0.845	9.56e-10	4.75e-17	Collide
AGER	rs34562262	6.52	1.77e-12	8	1.35e-12	1.88e-23	1.23	0.7	3.72	0.381	0.384	6.82	4.05e-13	8.47	2.28e-13	7.69e-25	5.51	0.078	11.3	0.00676	0.00183	-0.64	1.39e-07	-0.94	1.14e-10	2.06e-16	Collide
AGER	rs35502919	6.52	1.77e-12	8	1.35e-12	1.88e-23	1.02	0.746	5.97	0.149	0.23	6.81	4.52e-13	8.36	3.63e-13	1.33e-24	5.22	0.0915	12.5	0.0021	0.000955	-0.628	1.88e-07	-0.843	3.45e-09	5.31e-15	Collide
APOA4	rs1060211	-0.233	0.799	-1.01	0.381	0.44	0.0218	0.989	2.48	0.258	0.446	-0.243	0.794	-1.54	0.194	0.29	0.0957	0.952	3.25	0.152	0.32	0.304	2.16e-06	0.504	1.42e-10	6.17e-15	other
APOA4	rs10892063	-0.233	0.799	-1.01	0.381	0.44	1.82	0.163	1.13	0.514	0.139	-0.494	0.596	-1.19	0.303	0.28	1.95	0.141	1.4	0.426	0.103	0.273	2.92e-07	0.221	0.00044	6.86e-10	other
APOA4	rs1263173	-0.233	0.799	-1.01	0.381	0.44	0.0975	0.943	2.91	0.114	0.271	-0.25	0.787	-1.51	0.197	0.29	0.157	0.909	3.43	0.0689	0.196	0.239	1.73e-05	0.35	1.35e-07	1.91e-11	other
APOA4	rs1351452	-0.233	0.799	-1.01	0.381	0.44	1.25	0.533	1.66	0.54	0.383	-0.31	0.737	-1.36	0.251	0.311	1.34	0.509	2.43	0.384	0.284	0.278	0.000756	0.566	5.45e-09	1.65e-10	other
APOA4	rs2000614	-0.233	0.799	-1.01	0.381	0.44	1.15	0.568	1.11	0.681	0.484	-0.302	0.743	-1.24	0.294	0.346	1.23	0.543	1.81	0.515	0.375	0.279	0.000707	0.567	4.71e-09	1.36e-10	other
APOA4	rs2075292	-0.233	0.799	-1.01	0.381	0.44	0.782	0.69	2.76	0.286	0.314	-0.283	0.759	-1.46	0.218	0.295	0.858	0.664	3.6	0.179	0.224	0.267	0.000862	0.579	4.29e-10	3.24e-11	other
APOA4	rs4938315	-0.233	0.799	-1.01	0.381	0.44	0.668	0.733	2.78	0.284	0.334	-0.273	0.767	-1.51	0.205	0.288	0.739	0.708	3.65	0.174	0.237	0.261	0.00115	0.58	3.89e-10	4.57e-11	other
APOA4	rs4938353	-0.233	0.799	-1.01	0.381	0.44	0.369	0.816	2.53	0.249	0.347	-0.28	0.763	-1.51	0.205	0.286	0.455	0.777	3.29	0.148	0.242	0.308	1.72e-06	0.506	1.15e-10	3.99e-15	other
APOA4	rs518181	-0.233	0.799	-1.01	0.381	0.44	1.56	0.229	1.15	0.504	0.179	-0.459	0.622	-1.2	0.302	0.292	1.69	0.203	1.42	0.415	0.135	0.272	2.98e-07	0.227	0.000266	4.01e-10	other
APOA4	rs672058	-0.233	0.799	-1.01	0.381	0.44	2.16	0.25	0.974	0.706	0.267	-0.404	0.663	-1.24	0.295	0.307	2.28	0.229	1.67	0.53	0.188	0.315	3.94e-05	0.564	1.01e-09	1.02e-12	other
C3	rs2230203	-3.47	0.000954	-2.76	0.0252	7.58e-05	-4.18	0.0071	-3.79	0.0699	0.0013	-3.94	0.000189	-3.46	0.00557	3.61e-06	-4.98	0.00135	-5.08	0.0173	6.94e-05	-0.225	4.24e-05	-0.387	3.83e-08	1.93e-11	Complete
CCL16	rs11080369	-1.85	0.0527	-0.545	0.651	0.0801	-1.37	0.596	-1.01	0.742	0.538	-2.48	0.0177	-1.03	0.45	0.0228	-4.15	0.142	-2.34	0.508	0.124	-1.13	2.36e-31	-1.29	1.13e-37	1.68e-66	other
CCL16	rs2063979	-1.85	0.0527	-0.545	0.651	0.0801	1.02	0.457	0.136	0.938	0.543	-1.78	0.0708	-0.519	0.67	0.102	0.37	0.794	-0.0269	0.988	0.853	-0.363	7.97e-12	-0.314	2.23e-07	1.2e-17	other
CCL16	rs4796144	-1.85	0.0527	-0.545	0.651	0.0801	-1.2	0.683	2.76	0.449	0.845	-2.29	0.0252	-0.234	0.853	0.0723	-3.74	0.232	2.52	0.518	0.642	-1.12	9.2e-24	-1.05	2.59e-17	2.08e-39	other
CCL16	rs854680	-1.85	0.0527	-0.545	0.651	0.0801	-0.485	0.757	1.47	0.451	0.788	-2.02	0.0402	-0.378	0.754	0.0813	-1.31	0.419	1.37	0.489	0.884	-0.409	1.79e-11	-0.268	7.77e-05	1.99e-14	other
CCL16	rs854685	-1.85	0.0527	-0.545	0.651	0.0801	2.98	0.119	3.51	0.135	0.0309	-1.61	0.0967	-0.121	0.921	0.191	2.33	0.23	3.46	0.152	0.0646	-0.392	1.41e-07	-0.446	4.86e-08	4.08e-14	other
CCL16	rs854692	-1.85	0.0527	-0.545	0.651	0.0801	2.89	0.0701	2.16	0.256	0.0349	-1.58	0.102	-0.279	0.817	0.169	2.4	0.139	2.08	0.282	0.0685	-0.302	1.26e-06	-0.289	1.25e-05	6.83e-11	other
CCL18	rs1102934	-1.26	0.184	-4.89	2.99e-05	0.000168	1.34	0.475	-0.201	0.93	0.634	-1.6	0.106	-5.67	6.15e-06	2.58e-05	2.28	0.244	4.03	0.0961	0.0483	0.591	3.42e-16	0.746	3.56e-22	5.23e-36	other
CCL18	rs854462	-1.26	0.184	-4.89	2.99e-05	0.000168	1.25	0.516	0.00411	0.999	0.626	-1.56	0.115	-5.65	5.58e-06	2.76e-05	2.15	0.285	4.14	0.091	0.0547	0.579	1.16e-14	0.731	1.24e-20	6.08e-33	other
CCL18	rs854469	-1.26	0.184	-4.89	2.99e-05	0.000168	1.34	0.475	-0.26	0.909	0.646	-1.6	0.106	-5.68	5.76e-06	2.48e-05	2.28	0.244	3.99	0.0995	0.0495	0.591	3.42e-16	0.747	2.94e-22	4.45e-36	other
CCL18	rs854632	-1.26	0.184	-4.89	2.99e-05	0.000168	1.57	0.44	0.12	0.961	0.542	-1.59	0.107	-5.72	4.56e-06	2.17e-05	2.53	0.232	4.65	0.073	0.0372	0.608	1.28e-14	0.792	9.62e-22	7.92e-34	other
CCL18	rs854636	-1.26	0.184	-4.89	2.99e-05	0.000168	1.16	0.565	0.837	0.732	0.511	-1.53	0.121	-5.89	2.46e-06	1.83e-05	2.06	0.325	5.41	0.0371	0.034	0.593	3.27e-14	0.782	4.14e-21	7.99e-33	other
CCL18	rs972317	-1.26	0.184	-4.89	2.99e-05	0.000168	1.29	0.527	2.18	0.385	0.294	-1.52	0.121	-6.02	1.11e-06	1.12e-05	2.16	0.307	6.82	0.00975	0.0132	0.573	5.16e-13	0.785	3.08e-20	1.07e-30	other
CCL18	rs9892586	-1.26	0.184	-4.89	2.99e-05	0.000168	1.26	0.64	-0.207	0.952	0.757	-1.39	0.15	-4.98	2.06e-05	9.53e-05	1.99	0.468	2	0.563	0.354	0.53	5.56e-07	0.442	0.000279	7.45e-10	other
CCL23	rs1617208	-0.777	0.449	-2.53	0.0281	0.0431	3.34	0.0427	1.26	0.527	0.0528	-0.148	0.89	-2.4	0.0441	0.15	3.26	0.0595	0.0841	0.968	0.151	-0.495	4.61e-17	-0.484	7.2e-12	2.5e-27	other
CCL23	rs16971802	-0.777	0.449	-2.53	0.0281	0.0431	1.08	0.693	1.41	0.68	0.569	-0.725	0.489	-2.37	0.044	0.0638	0.699	0.803	-0.343	0.922	0.903	-0.53	9.36e-08	-0.733	1.99e-09	1.53e-15	other
CCL23	rs1719200	-0.777	0.449	-2.53	0.0281	0.0431	6.86	0.0133	2.34	0.502	0.0216	-0.218	0.836	-2.3	0.0484	0.143	6.73	0.018	0.975	0.783	0.0509	-0.605	1.88e-09	-0.586	3.07e-06	3.17e-14	other
CCL23	rs6505503	-0.777	0.449	-2.53	0.0281	0.0431	3.13	0.0659	1.07	0.594	0.0837	-0.27	0.801	-2.37	0.0459	0.13	3.01	0.0903	-0.0607	0.977	0.212	-0.464	3.84e-14	-0.474	3.64e-11	9.01e-24	other
CCL23	rs7217473	-0.777	0.449	-2.53	0.0281	0.0431	0.971	0.708	0.212	0.948	0.746	-0.643	0.545	-2.54	0.0328	0.0615	0.559	0.835	-1.82	0.588	0.839	-0.64	7.47e-12	-0.799	3.97e-12	2.3e-22	other
CCL23	rs854625	-0.777	0.449	-2.53	0.0281	0.0431	8.68	0.00772	2.64	0.552	0.017	-0.0757	0.943	-2.31	0.0465	0.169	8.61	0.0107	0.961	0.831	0.0402	-0.822	3.36e-12	-0.716	7.5e-06	2.83e-16	other
CCL23	rs854672	-0.777	0.449	-2.53	0.0281	0.0431	-0.889	0.488	0.0217	0.989	0.61	-0.654	0.534	-2.4	0.0372	0.0646	-0.714	0.587	0.43	0.786	0.82	0.267	8.73e-09	0.17	0.00291	3.38e-10	other
CCL23	rs854677	-0.777	0.449	-2.53	0.0281	0.0431	-0.993	0.437	0.0217	0.989	0.567	-0.637	0.545	-2.4	0.0372	0.0664	-0.826	0.528	0.43	0.786	0.77	0.262	1.41e-08	0.17	0.00291	4.98e-10	other
CCL23	rs854678	-0.777	0.449	-2.53	0.0281	0.0431	-1.13	0.375	0.203	0.898	0.563	-0.526	0.617	-2.39	0.0381	0.0802	-0.985	0.452	0.627	0.693	0.764	0.278	1.98e-09	0.178	0.00188	5.72e-11	other
CCL23	rs854692	-0.777	0.449	-2.53	0.0281	0.0431	2.89	0.0701	2.16	0.256	0.0349	-0.296	0.781	-2.18	0.0635	0.15	2.76	0.0953	1.33	0.496	0.0891	-0.419	3.01e-13	-0.376	3.48e-08	7.75e-20	other
CCL23	rs860559	-0.777	0.449	-2.53	0.0281	0.0431	3.22	0.0513	0.875	0.657	0.0797	-0.177	0.87	-2.41	0.0431	0.143	3.13	0.0715	-0.291	0.887	0.21	-0.496	5.11e-17	-0.482	6.93e-12	2.66e-27	other
CCL24	rs10255642	-2.52	0.00601	-2.98	0.00861	0.000145	-1.73	0.322	-0.265	0.895	0.408	-2.74	0.00319	-2.63	0.0229	0.000202	-2.57	0.144	-1.24	0.547	0.135	-0.316	7.58e-06	-0.372	3.95e-07	1.89e-11	other
CCL24	rs10280802	-2.52	0.00601	-2.98	0.00861	0.000145	0.0738	0.964	0.675	0.721	0.787	-2.67	0.00464	-2.65	0.0211	0.000265	1.15	0.489	1.5	0.435	0.301	0.404	6.3e-10	0.312	5.63e-06	2.21e-14	other
CCL24	rs10755885	-2.52	0.00601	-2.98	0.00861	0.000145	-2.27	0.32	2.45	0.355	0.896	-2.7	0.0208	-4.92	0.000584	6.02e-05	1.59	0.573	9.46	0.00448	0.021	1.43	6.42e-67	1.44	1.26e-61	1.87e-126	other
CCL24	rs11465307	-2.52	0.00601	-2.98	0.00861	0.000145	0.77	0.58	0.109	0.952	0.649	-2.68	0.00397	-2.6	0.0242	0.000262	1.45	0.301	0.911	0.617	0.269	0.257	4.66e-06	0.309	2.1e-06	4.9e-11	other
CCL24	rs11984438	-2.52	0.00601	-2.98	0.00861	0.000145	-0.101	0.943	3.16	0.11	0.313	-2.66	0.00491	-2.85	0.0127	0.000172	0.9	0.537	3.94	0.0475	0.0756	0.376	4.1e-11	0.289	6.21e-05	3.07e-14	other
CCL24	rs1894761	-2.52	0.00601	-2.98	0.00861	0.000145	-0.23	0.871	3.21	0.0932	0.321	-2.89	0.0023	-2.87	0.0121	7.97e-05	0.833	0.565	3.98	0.0387	0.0715	0.366	7.81e-11	0.283	4.93e-05	4.05e-14	other
CCL24	rs2024049	-2.52	0.00601	-2.98	0.00861	0.000145	-1.55	0.219	4.01	0.0107	0.439	-2.5	0.0141	-4.55	0.00024	1.92e-05	-0.0475	0.973	6.71	9.84e-05	0.0105	0.594	3.03e-34	0.615	5.91e-29	1.93e-61	other
CCL24	rs2240478	-2.52	0.00601	-2.98	0.00861	0.000145	-1.7	0.302	1.63	0.414	0.819	-2.43	0.0102	-2.73	0.0175	0.000466	-0.615	0.717	2.46	0.224	0.592	0.44	2.93e-11	0.309	2.18e-05	6.58e-15	other
CCL24	rs2302006	-2.52	0.00601	-2.98	0.00861	0.000145	-0.986	0.522	0.704	0.727	0.804	-2.92	0.0018	-2.5	0.0299	0.000159	-1.81	0.243	-0.158	0.938	0.355	-0.287	3.41e-06	-0.342	3.01e-06	4.91e-11	other
CCL24	rs3757598	-2.52	0.00601	-2.98	0.00861	0.000145	-0.246	0.868	-0.125	0.948	0.867	-2.61	0.00552	-2.52	0.0273	0.000399	0.658	0.662	0.409	0.831	0.64	0.345	6.05e-09	0.212	0.0024	1.95e-10	other
CCL24	rs4620231	-2.52	0.00601	-2.98	0.00861	0.000145	-2.26	0.172	1.56	0.437	0.613	-2.35	0.0133	-2.76	0.0165	0.000572	-1.16	0.498	2.37	0.242	0.787	0.461	3.68e-12	0.301	3.75e-05	2.12e-15	other
CCL24	rs6946822	-2.52	0.00601	-2.98	0.00861	0.000145	0.992	0.432	-3.94	0.0129	0.289	-2.8	0.00706	-4.51	0.000273	9.41e-06	-0.827	0.562	-6.66	0.000134	0.00299	-0.645	9.22e-41	-0.621	6.4e-29	7.34e-68	Collide
CCL24	rs7807085	-2.52	0.00601	-2.98	0.00861	0.000145	3.2	0.0691	-5.64	0.0132	0.776	-2.26	0.0157	-2.99	0.00873	0.000388	2.33	0.193	-6.64	0.00389	0.346	-0.374	1.58e-07	-0.355	2.15e-05	1.56e-11	other
CCL24	rs7807392	-2.52	0.00601	-2.98	0.00861	0.000145	-1.73	0.322	-0.268	0.895	0.408	-2.74	0.00319	-2.64	0.0226	2e-04	-2.57	0.144	-1.27	0.538	0.133	-0.316	7.58e-06	-0.38	2.2e-07	1.14e-11	other
CCL4	rs3213636	-0.0935	0.923	-0.974	0.393	0.523	1.91	0.237	0.47	0.821	0.301	0.286	0.776	-1.09	0.351	0.684	2.04	0.225	0.00898	0.997	0.362	-0.445	4.97e-13	-0.424	1.83e-08	6.23e-20	other
CCL4	rs34045601	-0.0935	0.923	-0.974	0.393	0.523	1.9	0.265	2.29	0.288	0.124	-0.354	0.721	-1.47	0.206	0.269	2.05	0.244	2.97	0.181	0.0785	0.399	1.2e-09	0.467	2.37e-09	1.73e-17	other
CCL4	rs4796217	-0.0935	0.923	-0.974	0.393	0.523	-0.204	0.883	-0.707	0.689	0.707	-0.205	0.836	-1.25	0.28	0.383	-0.266	0.852	-1.14	0.53	0.578	-0.302	1.46e-08	-0.344	9.21e-08	7.05e-15	other
CCL4	rs8064426	-0.0935	0.923	-0.974	0.393	0.523	-0.103	0.956	-0.773	0.743	0.796	-0.116	0.908	-1.17	0.306	0.444	-0.165	0.933	-1.12	0.637	0.707	-0.527	2.74e-13	-0.299	0.000544	8.42e-15	other
CCL4	rs8067765	-0.0935	0.923	-0.974	0.393	0.523	1.32	0.606	1.69	0.613	0.471	0.0307	0.975	-1.03	0.369	0.567	1.34	0.612	1.21	0.722	0.538	-0.651	3.39e-11	-0.466	0.000142	7.24e-14	other
CCL8	rs12602195	-0.621	0.529	-5.85	1.95e-07	8.73e-05	-2.47	0.146	1.78	0.417	0.582	-1.05	0.303	-6.12	3.65e-07	3.4e-05	-2.92	0.0964	-2.52	0.274	0.0489	-0.426	2.37e-11	-0.689	2.39e-19	5.55e-28	other
CCL8	rs16969415	-0.621	0.529	-5.85	1.95e-07	8.73e-05	-3.42	0.25	4.16	0.311	0.85	-0.828	0.408	-5.65	8.53e-07	0.000102	-3.83	0.204	-0.872	0.833	0.276	-0.493	1.15e-05	-0.86	5.07e-09	8.07e-13	other
CCL8	rs2215184	-0.621	0.529	-5.85	1.95e-07	8.73e-05	-2.93	0.154	1.38	0.623	0.458	-1.04	0.31	-6.28	1.94e-07	2.51e-05	-3.47	0.102	-4.47	0.132	0.0263	-0.522	1.17e-11	-0.922	4.07e-21	9.04e-30	other
CCL8	rs365654	-0.621	0.529	-5.85	1.95e-07	8.73e-05	-2.22	0.236	1.27	0.579	0.603	-0.895	0.374	-5.8	5.05e-07	6.37e-05	-2.56	0.181	-1.61	0.487	0.144	-0.374	1.29e-07	-0.488	2.22e-09	2.4e-15	other
CCL8	rs3848464	-0.621	0.529	-5.85	1.95e-07	8.73e-05	-2.93	0.153	1.38	0.623	0.457	-1.04	0.309	-6.28	1.94e-07	2.49e-05	-3.47	0.101	-4.47	0.132	0.0261	-0.522	1.17e-11	-0.922	4.07e-21	8.97e-30	other
CCL8	rs442319	-0.621	0.529	-5.85	1.95e-07	8.73e-05	-1.57	0.337	1.61	0.451	0.827	-0.867	0.392	-6.03	4.23e-07	6.41e-05	-1.87	0.262	-2.33	0.297	0.126	-0.353	9.23e-09	-0.642	1.06e-17	1.82e-23	other
CCL8	rs9914367	-0.621	0.529	-5.85	1.95e-07	8.73e-05	-1.73	0.193	-1.37	0.399	0.125	-0.967	0.341	-6.32	4.9e-08	1.47e-05	-2.03	0.137	-3.69	0.0242	0.00915	-0.311	4.9e-10	-0.379	4.07e-11	1.63e-19	Collide
CDH1	rs1236093	4.24	4.94e-05	2.24	0.0504	1.46e-05	-0.427	0.742	-1.23	0.446	0.453	4.32	4.82e-05	2.09	0.0729	2.33e-05	0.545	0.676	-0.595	0.718	0.942	-0.223	1.01e-06	-0.3	2.68e-07	1.53e-12	other
CDH1	rs2287921	4.24	4.94e-05	2.24	0.0504	1.46e-05	1.62	0.205	0.0845	0.958	0.326	4.18	0.000113	2.27	0.0515	2.91e-05	0.312	0.812	-0.597	0.717	0.95	0.305	7.57e-12	0.3	2.43e-07	1.25e-17	other
CDH1	rs2307019	4.24	4.94e-05	2.24	0.0504	1.46e-05	0.528	0.686	0.697	0.661	0.553	4.32	5.08e-05	2.16	0.0617	1.94e-05	-0.475	0.718	0.194	0.904	0.849	0.23	5.21e-07	0.231	6.03e-05	1.39e-10	other
CDH1	rs281393	4.24	4.94e-05	2.24	0.0504	1.46e-05	1.91	0.167	-0.261	0.877	0.352	4.12	0.000108	2.35	0.0442	2.32e-05	0.936	0.502	-1.06	0.542	0.922	0.228	2.93e-06	0.339	2.67e-08	6.54e-13	other
CDH1	rs368654	4.24	4.94e-05	2.24	0.0504	1.46e-05	0.346	0.799	0.583	0.739	0.681	4.43	3.05e-05	2.35	0.0431	8.15e-06	1.36	0.317	1.3	0.464	0.217	-0.232	1.12e-06	-0.309	1.02e-06	5.76e-12	other
CDH1	rs371690	4.24	4.94e-05	2.24	0.0504	1.46e-05	1.46	0.265	-0.348	0.833	0.488	4.17	8.79e-05	2.29	0.0477	2.16e-05	0.542	0.68	-0.915	0.583	0.956	0.212	3.98e-06	0.249	3.1e-05	5.13e-10	other
CDH1	rs411482	4.24	4.94e-05	2.24	0.0504	1.46e-05	-0.484	0.709	-1.15	0.48	0.455	4.32	5e-05	2.07	0.0764	2.55e-05	0.487	0.709	-0.52	0.754	0.944	-0.222	1.01e-06	-0.3	3.07e-07	1.73e-12	other
CDH1	rs414299	4.24	4.94e-05	2.24	0.0504	1.46e-05	0.329	0.793	-1.04	0.52	0.817	4.41	3.57e-05	2.49	0.0334	6.66e-06	-0.663	0.599	-1.86	0.26	0.254	0.223	3.47e-07	0.333	9.07e-09	2.42e-14	other
CDH1	rs454715	4.24	4.94e-05	2.24	0.0504	1.46e-05	-0.658	0.608	-0.483	0.763	0.56	4.32	5.38e-05	2.23	0.0577	1.87e-05	0.451	0.728	0.276	0.867	0.71	-0.253	1.65e-08	-0.34	3.81e-09	4.18e-16	other
CDH1	rs485186	4.24	4.94e-05	2.24	0.0504	1.46e-05	2	0.116	0.403	0.796	0.178	4.12	0.000172	2.28	0.055	4.42e-05	0.479	0.717	-0.469	0.772	0.937	0.358	3.71e-16	0.382	6.98e-12	1.82e-26	other
CDH1	rs492602	4.24	4.94e-05	2.24	0.0504	1.46e-05	-1.38	0.278	-0.707	0.657	0.268	4.3	9.17e-05	2.22	0.0621	3.12e-05	0.224	0.865	0.189	0.909	0.84	-0.366	7.25e-17	-0.402	1.69e-12	8.76e-28	other
CDH1	rs503279	4.24	4.94e-05	2.24	0.0504	1.46e-05	1.81	0.155	0.46	0.768	0.208	4.17	0.000141	2.27	0.0563	3.89e-05	0.306	0.817	-0.42	0.796	0.998	0.352	1.43e-15	0.387	4.36e-12	4.24e-26	other
CDH1	rs504963	4.24	4.94e-05	2.24	0.0504	1.46e-05	1.81	0.155	0.561	0.719	0.193	4.17	0.000141	2.24	0.0588	4.11e-05	0.306	0.817	-0.308	0.85	0.962	0.352	1.43e-15	0.386	4.81e-12	4.67e-26	other
CDH1	rs507666	4.24	4.94e-05	2.24	0.0504	1.46e-05	-1.87	0.274	-3.35	0.0816	0.0484	4.18	8.98e-05	1.83	0.115	7.01e-05	-0.509	0.768	-2.67	0.174	0.262	-0.316	1.31e-07	-0.361	2.29e-07	1.56e-13	other
CDH1	rs516246	4.24	4.94e-05	2.24	0.0504	1.46e-05	-1.38	0.278	-0.765	0.632	0.258	4.3	9.17e-05	2.21	0.0636	3.22e-05	0.224	0.865	0.131	0.937	0.858	-0.366	7.25e-17	-0.404	1.42e-12	7.34e-28	other
CDH1	rs558240	4.24	4.94e-05	2.24	0.0504	1.46e-05	0.0416	0.974	-2.29	0.136	0.335	4.41	3.32e-05	1.9	0.101	2.74e-05	0.877	0.488	-1.85	0.235	0.788	-0.19	1.79e-05	-0.226	4.78e-05	3.47e-09	other
CDH1	rs569970	4.24	4.94e-05	2.24	0.0504	1.46e-05	1.74	0.172	0.46	0.768	0.224	4.19	0.000132	2.27	0.0563	3.68e-05	0.216	0.87	-0.42	0.796	0.961	0.355	7.8e-16	0.387	4.36e-12	2.33e-26	other
CDH1	rs579459	4.24	4.94e-05	2.24	0.0504	1.46e-05	-1.66	0.313	-4.33	0.0175	0.0197	4.2	8.36e-05	1.69	0.144	9.12e-05	-0.345	0.835	-3.77	0.0428	0.134	-0.304	1.28e-07	-0.322	1.21e-06	7.38e-13	other
CDH1	rs601338	4.24	4.94e-05	2.24	0.0504	1.46e-05	-1.36	0.284	-0.677	0.673	0.28	4.28	0.000104	2.29	0.0575	3.12e-05	0.255	0.847	0.237	0.887	0.812	-0.371	2.7e-17	-0.397	3.71e-12	7.54e-28	other
CDH1	rs602662	4.24	4.94e-05	2.24	0.0504	1.46e-05	1.58	0.215	0.214	0.891	0.308	4.24	0.000112	2.32	0.0508	2.84e-05	0.0317	0.981	-0.67	0.68	0.798	0.358	4.85e-16	0.381	8.81e-12	2.99e-26	other
CDH1	rs681343	4.24	4.94e-05	2.24	0.0504	1.46e-05	-1.38	0.278	-0.707	0.657	0.268	4.3	9.17e-05	2.22	0.0621	3.12e-05	0.224	0.865	0.189	0.909	0.84	-0.366	7.25e-17	-0.402	1.69e-12	8.76e-28	other
CDH1	rs8102032	4.24	4.94e-05	2.24	0.0504	1.46e-05	0.414	0.751	0.451	0.776	0.67	4.33	4.76e-05	2.18	0.0583	1.71e-05	-0.578	0.659	-0.042	0.979	0.729	0.227	6.79e-07	0.224	9.66e-05	2.91e-10	other
CDH1	rs8103121	4.24	4.94e-05	2.24	0.0504	1.46e-05	0.685	0.596	0.672	0.687	0.507	4.28	5.68e-05	2.18	0.0613	2.1e-05	-0.256	0.844	0.0235	0.989	0.89	0.216	1.8e-06	0.296	8.86e-07	8.26e-12	other
CDH1	rs8104897	4.24	4.94e-05	2.24	0.0504	1.46e-05	0.414	0.751	0.558	0.725	0.638	4.33	4.76e-05	2.17	0.06	1.78e-05	-0.578	0.659	0.0673	0.967	0.763	0.227	6.79e-07	0.225	9.68e-05	2.92e-10	other
CDH1	rs8105137	4.24	4.94e-05	2.24	0.0504	1.46e-05	0.414	0.751	0.451	0.776	0.67	4.33	4.76e-05	2.18	0.0583	1.71e-05	-0.578	0.659	-0.042	0.979	0.729	0.227	6.79e-07	0.224	9.66e-05	2.91e-10	other
CDH1	rs8106205	4.24	4.94e-05	2.24	0.0504	1.46e-05	0.6	0.642	0.453	0.776	0.592	4.32	5.26e-05	2.18	0.0583	1.86e-05	-0.451	0.729	-0.036	0.982	0.784	0.24	1.06e-07	0.223	0.000114	6.27e-11	other
CDH1	rs8108136	4.24	4.94e-05	2.24	0.0504	1.46e-05	0.602	0.644	0.811	0.611	0.494	4.3	5.36e-05	2.17	0.0599	1.95e-05	-0.372	0.776	0.322	0.842	0.936	0.223	9.66e-07	0.223	0.000114	4.81e-10	other
CDH1	rs8108468	4.24	4.94e-05	2.24	0.0504	1.46e-05	0.476	0.716	0.741	0.641	0.561	4.32	4.95e-05	2.15	0.0624	1.93e-05	-0.509	0.699	0.252	0.876	0.853	0.225	8.44e-07	0.225	9.29e-05	3.43e-10	other
CDH1	rs8111500	4.24	4.94e-05	2.24	0.0504	1.46e-05	0.773	0.543	-0.131	0.936	0.688	4.26	6.04e-05	2.3	0.0488	1.64e-05	-0.136	0.915	-0.813	0.623	0.685	0.209	2.65e-06	0.298	3.75e-07	5.79e-12	other
CSTB	rs1041456	1.37	0.235	-3.23	0.00805	0.384	-1.55	0.223	-2.22	0.167	0.0672	0.958	0.446	-3.95	0.00188	0.135	-1.13	0.415	-3.86	0.0217	0.0329	-0.437	3.75e-28	-0.423	2.8e-15	2.27e-41	other
CSTB	rs11089102	1.37	0.235	-3.23	0.00805	0.384	-0.561	0.676	0.864	0.623	0.989	1.32	0.259	-3.01	0.015	0.442	-0.282	0.837	0.144	0.935	0.92	-0.211	1.24e-06	-0.236	7.16e-05	3.77e-10	other
CSTB	rs13050307	1.37	0.235	-3.23	0.00805	0.384	-2.26	0.217	1.94	0.354	0.757	1.06	0.377	-2.94	0.0175	0.36	-1.8	0.343	0.929	0.662	0.676	-0.431	1.89e-13	-0.337	1.94e-06	4.66e-18	other
CSTB	rs13052408	1.37	0.235	-3.23	0.00805	0.384	-1.92	0.217	0.82	0.672	0.52	0.976	0.431	-3.2	0.0122	0.283	-1.44	0.391	-0.783	0.7	0.369	-0.497	5.01e-24	-0.498	1.08e-14	6.53e-37	other
CSTB	rs1573338	1.37	0.235	-3.23	0.00805	0.384	-0.862	0.567	-0.651	0.737	0.515	1.28	0.287	-3.35	0.00742	0.327	-0.371	0.814	-1.96	0.324	0.406	-0.381	2e-15	-0.395	1.39e-09	2.27e-23	other
CSTB	rs17004606	1.37	0.235	-3.23	0.00805	0.384	-1.39	0.491	-1.47	0.536	0.355	1.26	0.284	-3.26	0.00797	0.337	-0.951	0.645	-2.53	0.291	0.296	-0.348	9.93e-08	-0.332	4.03e-05	1.94e-11	other
CSTB	rs2276528	1.37	0.235	-3.23	0.00805	0.384	-2.63	0.172	0.507	0.818	0.385	1.06	0.369	-3.08	0.0121	0.321	-2.22	0.261	-0.437	0.844	0.331	-0.381	8.65e-10	-0.304	4.48e-05	2.97e-13	other
CSTB	rs2329577	1.37	0.235	-3.23	0.00805	0.384	-1.15	0.367	-2.13	0.186	0.121	1.13	0.365	-3.9	0.00213	0.174	-0.657	0.635	-3.71	0.0273	0.0687	-0.433	2.08e-27	-0.415	1.21e-14	5.62e-40	other
CSTB	rs2838363	1.37	0.235	-3.23	0.00805	0.384	0.772	0.538	0.275	0.864	0.566	1.27	0.297	-3.36	0.00769	0.323	0.317	0.811	1.51	0.364	0.434	0.357	2.54e-19	0.369	6.73e-12	1.69e-29	other
CSTB	rs2838367	1.37	0.235	-3.23	0.00805	0.384	-2.04	0.119	-2.84	0.0897	0.0219	0.77	0.536	-4.18	0.00103	0.0865	-1.71	0.228	-4.65	0.0079	0.0077	-0.43	1.67e-25	-0.446	1.35e-15	2.87e-39	other
CSTB	rs2838371	1.37	0.235	-3.23	0.00805	0.384	-1.77	0.168	-2.25	0.156	0.0485	0.779	0.535	-3.99	0.00182	0.108	-1.44	0.302	-3.9	0.0191	0.0199	-0.427	3.48e-26	-0.423	1.02e-15	4.89e-40	other
CSTB	rs2838378	1.37	0.235	-3.23	0.00805	0.384	-1.51	0.237	-2.08	0.195	0.0811	0.982	0.434	-3.9	0.00213	0.146	-1.08	0.436	-3.68	0.0285	0.0416	-0.433	1.82e-27	-0.418	6.09e-15	2.3e-40	other
CSTB	rs2838397	1.37	0.235	-3.23	0.00805	0.384	0.694	0.653	-0.58	0.773	0.885	1.32	0.264	-3.11	0.0117	0.403	0.321	0.839	0.379	0.852	0.783	0.283	1.41e-08	0.306	6.82e-06	4.87e-13	other
CSTB	rs2838404	1.37	0.235	-3.23	0.00805	0.384	0.101	0.946	-0.0996	0.959	0.987	1.41	0.231	-3.14	0.0108	0.427	-0.282	0.855	0.732	0.706	0.91	0.271	2.63e-08	0.265	4.94e-05	7.09e-12	other
CSTB	rs2838408	1.37	0.235	-3.23	0.00805	0.384	0.612	0.629	1.22	0.442	0.384	1.31	0.267	-3.23	0.00824	0.356	0.304	0.815	1.79	0.261	0.357	0.235	9.12e-09	0.181	0.000778	6.63e-11	other
CSTB	rs2838411	1.37	0.235	-3.23	0.00805	0.384	0.881	0.498	2.15	0.182	0.164	1.26	0.284	-3.42	0.00508	0.29	0.59	0.657	2.77	0.0866	0.142	0.23	4.26e-08	0.191	0.000502	1.47e-10	other
CSTB	rs2838416	1.37	0.235	-3.23	0.00805	0.384	-1.82	0.148	-2.72	0.0937	0.0282	0.985	0.41	-3.62	0.00339	0.184	-1.53	0.244	-3.71	0.0242	0.0179	-0.297	1.81e-13	-0.286	1.85e-07	3.03e-19	other
CSTB	rs3761385	1.37	0.235	-3.23	0.00805	0.384	-1.32	0.32	-1.28	0.442	0.21	1.13	0.35	-3.36	0.00651	0.269	-0.937	0.501	-2.2	0.194	0.172	-0.34	1.17e-15	-0.277	8.77e-07	2.17e-20	other
CSTB	rs4819314	1.37	0.235	-3.23	0.00805	0.384	-1.09	0.604	-3.14	0.215	0.226	1.3	0.27	-3.5	0.00459	0.291	-0.604	0.779	-4.56	0.0755	0.165	-0.375	3.58e-08	-0.419	1.01e-06	1.74e-13	other
CSTB	rs6518323	1.37	0.235	-3.23	0.00805	0.384	-1.58	0.306	0.87	0.657	0.638	1.17	0.342	-3.14	0.0141	0.359	-1.03	0.533	-0.694	0.735	0.489	-0.47	7.42e-22	-0.496	3.11e-14	2.24e-34	other
CSTB	rs731935	1.37	0.235	-3.23	0.00805	0.384	-1.3	0.308	-2.08	0.195	0.105	1.07	0.394	-3.9	0.00213	0.161	-0.839	0.545	-3.68	0.0285	0.0566	-0.432	3.01e-27	-0.418	6.09e-15	3.64e-40	other
CSTB	rs7527	1.37	0.235	-3.23	0.00805	0.384	-1.3	0.297	-0.317	0.841	0.361	1.17	0.322	-3.15	0.0101	0.334	-1.03	0.417	-0.939	0.556	0.318	-0.226	1.73e-08	-0.198	0.000229	2.7e-11	other
CSTB	rs762408	1.37	0.235	-3.23	0.00805	0.384	-1.15	0.367	-2.13	0.186	0.121	1.13	0.365	-3.9	0.00213	0.174	-0.657	0.635	-3.71	0.0273	0.0687	-0.433	2.08e-27	-0.415	1.21e-14	5.62e-40	other
CSTB	rs9985006	1.37	0.235	-3.23	0.00805	0.384	-1.2	0.347	-2.29	0.153	0.0984	1.11	0.378	-3.92	0.00196	0.163	-0.713	0.609	-3.85	0.0211	0.0558	-0.441	2.35e-28	-0.407	2.54e-14	1.81e-40	other
CXCL5	rs10938105	0.482	0.617	-2.34	0.053	0.363	2.02	0.211	-1.28	0.533	0.602	0.137	0.892	-1.69	0.171	0.419	1.95	0.249	-0.781	0.708	0.539	0.496	7.89e-16	0.294	2.7e-05	1.23e-18	other
CXCL5	rs13122604	0.482	0.617	-2.34	0.053	0.363	1.86	0.265	-0.577	0.784	0.514	0.195	0.846	-1.86	0.129	0.389	1.76	0.31	-0.0338	0.987	0.454	0.486	2.52e-14	0.29	5.34e-05	5.18e-17	other
CXCL5	rs1595009	0.482	0.617	-2.34	0.053	0.363	2.24	0.162	-0.357	0.862	0.352	0.0862	0.932	-1.79	0.147	0.369	2.2	0.191	0.186	0.929	0.3	0.499	3.89e-16	0.303	1.56e-05	3.3e-19	other
CXCL5	rs183028	0.482	0.617	-2.34	0.053	0.363	1.45	0.438	-2.38	0.326	0.943	0.226	0.829	-1.62	0.188	0.477	1.28	0.528	-1.8	0.466	0.99	0.75	7.24e-27	0.356	1.64e-05	1.32e-27	other
CXCL5	rs2437285	0.482	0.617	-2.34	0.053	0.363	1.27	0.512	-2.21	0.36	0.908	0.277	0.791	-1.61	0.192	0.505	1.05	0.617	-1.57	0.523	0.961	0.783	2.86e-27	0.392	1.97e-06	2.34e-29	other
CXCL5	rs2472649	0.482	0.617	-2.34	0.053	0.363	2.48	0.134	-1.13	0.595	0.442	0.0113	0.991	-1.71	0.168	0.365	2.48	0.158	-0.513	0.814	0.368	0.562	4.41e-19	0.362	6.02e-07	1.69e-23	other
CXCL5	rs352010	0.482	0.617	-2.34	0.053	0.363	1.27	0.512	-2.16	0.384	0.931	0.273	0.795	-1.63	0.186	0.495	1.05	0.618	-1.55	0.538	0.972	0.798	2.01e-28	0.369	1.23e-05	5.46e-29	other
CXCL5	rs352018	0.482	0.617	-2.34	0.053	0.363	1.28	0.524	-3.35	0.155	0.64	0.309	0.764	-1.52	0.217	0.552	1.06	0.62	-2.84	0.234	0.675	0.709	9.22e-21	0.328	4.71e-05	3.28e-22	other
CXCL5	rs352024	0.482	0.617	-2.34	0.053	0.363	1.28	0.524	-3.27	0.166	0.658	0.309	0.764	-1.53	0.214	0.549	1.06	0.62	-2.76	0.249	0.693	0.709	9.22e-21	0.327	5.24e-05	3.86e-22	other
CXCL5	rs425535	0.482	0.617	-2.34	0.053	0.363	1.49	0.443	-1.88	0.438	0.954	0.218	0.837	-1.65	0.183	0.466	1.32	0.538	-1.23	0.619	0.896	0.822	1.36e-29	0.393	1.87e-06	3.47e-31	other
CXCL5	rs4694180	0.482	0.617	-2.34	0.053	0.363	2.26	0.164	-0.643	0.755	0.404	0.0854	0.933	-1.76	0.154	0.378	2.21	0.193	-0.097	0.963	0.346	0.507	2.52e-16	0.309	1.03e-05	1.35e-19	other
CXCL5	rs4694655	0.482	0.617	-2.34	0.053	0.363	1.8	0.257	-1.44	0.486	0.699	0.184	0.855	-1.74	0.157	0.423	1.71	0.301	-0.926	0.658	0.632	0.473	6.94e-15	0.291	3.65e-05	1.09e-17	other
CXCL5	rs4694656	0.482	0.617	-2.34	0.053	0.363	1.5	0.45	-2.55	0.277	0.877	0.263	0.798	-1.59	0.195	0.504	1.32	0.534	-2.03	0.394	0.92	0.707	4.85e-21	0.323	5.77e-05	2.72e-22	other
CXCL5	rs487834	0.482	0.617	-2.34	0.053	0.363	1.16	0.562	-3.27	0.166	0.627	0.331	0.747	-1.53	0.214	0.56	0.928	0.663	-2.76	0.249	0.66	0.702	2.08e-20	0.327	5.24e-05	7.26e-22	other
F7	rs10665	0.853	0.36	1.35	0.252	0.148	-2.22	0.228	-1.9	0.41	0.147	0.567	0.562	1.57	0.199	0.198	-1.88	0.33	-1.05	0.661	0.308	-0.593	3.52e-16	-0.539	2.01e-11	5.11e-26	other
F7	rs1755685	0.853	0.36	1.35	0.252	0.148	-1.82	0.321	-1.79	0.435	0.208	0.636	0.514	1.58	0.195	0.178	-1.45	0.45	-0.936	0.694	0.409	-0.58	1.48e-15	-0.535	1.92e-11	1.95e-25	other
F7	rs2146752	0.853	0.36	1.35	0.252	0.148	-0.938	0.479	2.01	0.245	0.809	0.759	0.422	2.01	0.0914	0.0853	-0.746	0.58	2.52	0.15	0.588	-0.252	1.99e-06	-0.262	1.72e-05	1.47e-10	other
F7	rs2480946	0.853	0.36	1.35	0.252	0.148	-0.575	0.753	1.42	0.521	0.849	0.827	0.384	1.89	0.112	0.0883	-0.258	0.89	2.02	0.369	0.622	-0.383	1.64e-07	-0.321	4.13e-05	3.18e-11	other
F7	rs3093233	0.853	0.36	1.35	0.252	0.148	-1.82	0.321	-1.22	0.593	0.273	0.636	0.514	1.69	0.168	0.16	-1.45	0.45	-0.316	0.894	0.513	-0.58	1.48e-15	-0.535	1.83e-11	1.86e-25	other
F7	rs3093253	0.853	0.36	1.35	0.252	0.148	-2.17	0.26	-1.1	0.655	0.255	0.605	0.533	1.69	0.165	0.165	-1.82	0.366	-0.138	0.957	0.476	-0.581	2.45e-14	-0.569	3.7e-11	5.88e-24	other
F7	rs555212	0.853	0.36	1.35	0.252	0.148	1.38	0.341	0.0108	0.996	0.474	0.695	0.466	1.75	0.141	0.128	1.15	0.439	-0.462	0.815	0.672	0.332	9.81e-09	0.27	8.8e-05	5.5e-12	other
F7	rs556694	0.853	0.36	1.35	0.252	0.148	-0.936	0.652	0.499	0.843	0.837	0.797	0.408	1.87	0.121	0.0995	-0.487	0.821	1.46	0.573	0.838	-0.563	8.62e-12	-0.516	5.17e-09	2.6e-19	other
F7	rs6042	0.853	0.36	1.35	0.252	0.148	-1.33	0.468	-0.664	0.776	0.465	0.717	0.462	1.76	0.151	0.133	-0.918	0.631	0.346	0.887	0.791	-0.571	2.96e-15	-0.573	1.74e-12	3.48e-26	other
F7	rs6046	0.853	0.36	1.35	0.252	0.148	-2.39	0.213	-1.14	0.645	0.216	0.569	0.558	1.74	0.155	0.167	-2.06	0.305	-0.141	0.956	0.422	-0.586	1.34e-14	-0.573	3.05e-11	2.69e-24	other
F7	rs7327099	0.853	0.36	1.35	0.252	0.148	-1.64	0.277	1.67	0.392	0.806	0.651	0.492	1.92	0.105	0.112	-1.44	0.348	2.2	0.267	0.972	-0.304	5.18e-07	-0.278	5.82e-05	1.34e-10	other
F7	rs776906	0.853	0.36	1.35	0.252	0.148	-0.534	0.771	0.949	0.666	0.946	0.832	0.382	1.85	0.12	0.0921	-0.2	0.915	1.53	0.491	0.706	-0.4	4.47e-08	-0.319	3.96e-05	9.08e-12	other
FAS	rs507666	-2.04	0.0407	-2.01	0.0897	0.00788	-1.87	0.274	-3.35	0.0816	0.0484	-1.89	0.0768	-1.75	0.138	0.021	-0.698	0.703	-3.12	0.105	0.174	0.616	4.14e-23	0.123	0.0701	7.37e-18	other
FAS	rs579459	-2.04	0.0407	-2.01	0.0897	0.00788	-1.66	0.313	-4.33	0.0175	0.0197	-1.91	0.0695	-1.65	0.161	0.0221	-0.624	0.719	-4.08	0.0255	0.0799	0.536	4.66e-19	0.138	0.0324	5.83e-16	other
FAS	rs630014	-2.04	0.0407	-2.01	0.0897	0.00788	1.35	0.278	-0.0123	0.994	0.42	-1.89	0.0645	-1.93	0.104	0.0138	0.817	0.522	-0.246	0.874	0.708	-0.278	1.78e-09	-0.121	0.0261	2.26e-09	other
FAS	rs633862	-2.04	0.0407	-2.01	0.0897	0.00788	-0.0609	0.961	1.58	0.311	0.525	-2.27	0.0303	-2.01	0.0876	0.00588	-0.947	0.474	1.58	0.309	0.89	-0.391	2.8e-17	0.00591	0.915	4e-10	other
FAS	rs657152	-2.04	0.0407	-2.01	0.0897	0.00788	-0.921	0.486	-3.05	0.0577	0.0749	-2.06	0.0544	-1.71	0.148	0.0164	0.0971	0.945	-2.83	0.079	0.265	0.491	1.25e-24	0.121	0.0333	1.12e-19	other
FAS	rs687289	-2.04	0.0407	-2.01	0.0897	0.00788	-1.01	0.45	-2.18	0.179	0.145	-2.06	0.0572	-1.79	0.13	0.0152	0.0951	0.948	-1.99	0.221	0.445	0.534	2.21e-28	0.103	0.0731	3.21e-21	other
GC	rs10022720	-0.624	0.505	0.857	0.448	0.997	0.739	0.573	0.245	0.877	0.6	-0.747	0.433	0.677	0.56	0.841	0.932	0.484	-0.000264	1	0.601	0.26	6.28e-07	0.362	4.62e-10	3.77e-15	other
GC	rs10029245	-0.624	0.505	0.857	0.448	0.997	0.929	0.483	1.98	0.224	0.183	-0.474	0.627	1.29	0.272	0.714	0.736	0.594	2.56	0.135	0.165	-0.406	6.12e-15	-0.447	4.19e-14	2e-27	other
GC	rs10033936	-0.624	0.505	0.857	0.448	0.997	0.384	0.8	3.02	0.082	0.179	-0.613	0.537	1.61	0.175	0.662	0.0567	0.972	3.88	0.0359	0.156	-0.534	2.31e-19	-0.537	1.13e-17	2.26e-35	other
GC	rs10035034	-0.624	0.505	0.857	0.448	0.997	-0.948	0.488	-1.68	0.342	0.25	-0.515	0.589	0.954	0.401	0.878	-0.798	0.567	-1.92	0.283	0.254	0.29	9.69e-08	0.258	8.24e-05	4.05e-11	other
GC	rs10805048	-0.624	0.505	0.857	0.448	0.997	1.16	0.383	2.22	0.179	0.122	-0.43	0.659	1.28	0.271	0.689	0.986	0.475	2.76	0.109	0.11	-0.394	4.27e-14	-0.419	3.38e-12	9.71e-25	other
GC	rs10938012	-0.624	0.505	0.857	0.448	0.997	0.956	0.468	1.98	0.224	0.177	-0.467	0.633	1.29	0.272	0.709	0.765	0.579	2.56	0.135	0.16	-0.408	3.43e-15	-0.447	4.19e-14	1.1e-27	other
GC	rs11726886	-0.624	0.505	0.857	0.448	0.997	0.907	0.514	1.08	0.534	0.368	-0.479	0.627	1.07	0.366	0.813	0.683	0.642	1.58	0.387	0.356	-0.468	8.34e-18	-0.471	9.11e-14	5.53e-30	other
GC	rs11737702	-0.624	0.505	0.857	0.448	0.997	-2.31	0.143	-2.21	0.261	0.0656	-0.32	0.739	1.3	0.272	0.632	-2.18	0.179	-2.95	0.156	0.0515	0.395	2.81e-10	0.571	1e-15	9.6e-24	other
GC	rs11939173	-0.624	0.505	0.857	0.448	0.997	-0.0788	0.95	2.68	0.0766	0.259	-0.788	0.445	2.22	0.0818	0.56	-0.52	0.705	4.12	0.0169	0.193	-0.56	7.84e-32	-0.655	4.36e-35	1.07e-64	other
GC	rs12504562	-0.624	0.505	0.857	0.448	0.997	-0.219	0.883	-1.1	0.544	0.608	-0.621	0.515	1.08	0.362	0.906	-0.0227	0.988	-1.65	0.389	0.56	0.315	9.29e-08	0.511	9.46e-15	6.53e-20	other
GC	rs12512631	-0.624	0.505	0.857	0.448	0.997	-0.647	0.609	0.428	0.793	0.835	-0.519	0.645	0.847	0.526	0.94	-0.257	0.866	-0.243	0.901	0.834	0.751	1.14e-58	0.792	1.06e-45	1.63e-102	other
GC	rs12639968	-0.624	0.505	0.857	0.448	0.997	0.0456	0.978	3.06	0.107	0.276	-0.661	0.495	1.42	0.227	0.771	-0.252	0.881	3.79	0.0577	0.251	-0.45	2.82e-12	-0.516	1.11e-13	3.15e-24	other
GC	rs13113067	-0.624	0.505	0.857	0.448	0.997	0.425	0.75	2.41	0.139	0.223	-0.599	0.556	1.61	0.184	0.659	0.0901	0.951	3.3	0.061	0.197	-0.558	2.32e-27	-0.558	9.61e-22	2.03e-47	other
GC	rs1352844	-0.624	0.505	0.857	0.448	0.997	-1.09	0.569	1.29	0.591	0.945	-0.543	0.568	0.663	0.563	0.966	-0.881	0.65	1.01	0.681	0.947	0.379	5.92e-07	0.425	1.51e-06	4.29e-12	other
GC	rs1491709	-0.624	0.505	0.857	0.448	0.997	1.73	0.47	1.28	0.654	0.402	-0.489	0.612	0.984	0.399	0.857	1.42	0.564	1.98	0.506	0.383	-0.62	5.71e-11	-0.712	9.47e-12	4.4e-21	other
GC	rs1520497	-0.624	0.505	0.857	0.448	0.997	0.938	0.435	1.99	0.198	0.151	-0.457	0.644	1.56	0.2	0.614	0.745	0.558	2.83	0.0919	0.12	-0.421	3.36e-19	-0.543	8.4e-23	6.47e-40	other
GC	rs1520498	-0.624	0.505	0.857	0.448	0.997	-2.06	0.207	-2.56	0.195	0.0712	-0.35	0.713	1.26	0.279	0.658	-1.95	0.24	-3.18	0.122	0.0569	0.319	1.03e-06	0.499	4.42e-12	1.61e-16	other
GC	rs1520499	-0.624	0.505	0.857	0.448	0.997	-1.37	0.545	-1.81	0.574	0.409	-0.775	0.418	0.641	0.58	0.812	-1.76	0.447	-1.37	0.68	0.4	-0.504	2.28e-08	-0.685	5.84e-09	8.69e-16	other
GC	rs1526691	-0.624	0.505	0.857	0.448	0.997	0.871	0.617	2.36	0.332	0.309	-0.754	0.43	0.566	0.621	0.793	1.16	0.514	2.09	0.402	0.296	0.39	1.87e-08	0.474	1.29e-07	1.25e-14	other
GC	rs1526692	-0.624	0.505	0.857	0.448	0.997	0.198	0.874	-1.22	0.464	0.714	-0.744	0.495	0.456	0.727	0.781	-0.311	0.831	-0.871	0.653	0.647	-0.685	5.28e-49	-0.758	1.02e-39	6.75e-87	other
GC	rs16847200	-0.624	0.505	0.857	0.448	0.997	-0.0185	0.989	-0.23	0.887	0.917	-0.618	0.516	0.828	0.471	0.994	0.137	0.919	-0.484	0.77	0.906	0.251	2.19e-06	0.307	2.44e-07	3.22e-12	other
GC	rs16847227	-0.624	0.505	0.857	0.448	0.997	-1.31	0.565	-2.59	0.421	0.335	-0.763	0.424	0.275	0.813	0.659	-1.69	0.469	-2.4	0.468	0.307	-0.492	6.18e-08	-0.674	1.02e-08	4.14e-15	other
GC	rs17774208	-0.624	0.505	0.857	0.448	0.997	-0.108	0.936	2.14	0.183	0.41	-0.65	0.492	1.15	0.315	0.879	-0.247	0.856	2.48	0.131	0.386	-0.214	6.5e-05	-0.301	3.51e-07	1.92e-10	other
GC	rs17775363	-0.624	0.505	0.857	0.448	0.997	1.04	0.432	2.06	0.213	0.157	-0.455	0.641	1.23	0.292	0.726	0.859	0.533	2.56	0.138	0.147	-0.394	4.17e-14	-0.406	1.96e-11	5.28e-24	other
GC	rs1973750	-0.624	0.505	0.857	0.448	0.997	1.39	0.26	2.67	0.0911	0.0496	-0.395	0.682	1.46	0.214	0.605	1.27	0.32	3.29	0.0472	0.0393	-0.315	1.35e-10	-0.43	8.94e-14	1.82e-22	other
GC	rs222023	-0.624	0.505	0.857	0.448	0.997	3.86	0.162	1.55	0.663	0.182	-0.433	0.647	0.946	0.416	0.843	3.67	0.19	2.32	0.528	0.162	-0.454	4.15e-05	-0.819	2.76e-10	4.02e-13	other
GC	rs222046	-0.624	0.505	0.857	0.448	0.997	2.6	0.377	-2.81	0.38	0.938	-0.483	0.612	0.592	0.604	0.972	2.31	0.442	-2.49	0.445	0.946	-0.605	2.61e-07	-0.536	5.64e-06	6.67e-12	other
GC	rs222047	-0.624	0.505	0.857	0.448	0.997	0.445	0.727	-0.653	0.678	0.989	-1.23	0.486	1.43	0.527	0.919	-0.969	0.686	1.09	0.731	0.941	-1.15	3.08e-196	-1.22	1.33e-177	0	other
GC	rs2282679	-0.624	0.505	0.857	0.448	0.997	-0.612	0.662	-0.62	0.72	0.572	-1.7	0.186	0.865	0.563	0.544	-2.35	0.221	0.262	0.91	0.401	-1.03	3.13e-99	-1.02	1.15e-73	6.92e-171	other
GC	rs3733359	-0.624	0.505	0.857	0.448	0.997	4.54	0.0602	-1.04	0.741	0.235	-0.279	0.769	0.708	0.545	0.856	4.39	0.0751	-0.474	0.885	0.216	-0.523	6e-08	-0.803	2.73e-12	3.54e-18	other
GC	rs377687	-0.624	0.505	0.857	0.448	0.997	-0.619	0.633	0.397	0.809	0.844	-0.532	0.617	0.775	0.528	0.965	-0.27	0.855	-0.0664	0.971	0.872	0.656	5.64e-41	0.597	1.57e-24	2e-63	other
GC	rs4364228	-0.624	0.505	0.857	0.448	0.997	2.73	0.326	-0.388	0.901	0.514	-0.462	0.629	0.828	0.474	0.909	2.44	0.39	0.0187	0.995	0.518	-0.619	2.25e-08	-0.49	1.89e-05	2.19e-12	other
GC	rs4588	-0.624	0.505	0.857	0.448	0.997	-0.174	0.901	-0.514	0.765	0.771	-1.36	0.296	0.974	0.522	0.721	-1.59	0.415	0.494	0.832	0.639	-1.04	3.11e-103	-1.04	6.62e-78	3.87e-179	other
GC	rs4694105	-0.624	0.505	0.857	0.448	0.997	-0.65	0.617	-0.187	0.913	0.655	-1.07	0.312	0.88	0.484	0.77	-1.33	0.363	0.414	0.828	0.592	-0.641	1.16e-38	-0.683	3.28e-30	4.15e-67	other
GC	rs4694440	-0.624	0.505	0.857	0.448	0.997	0.562	0.713	3.2	0.0642	0.133	-0.573	0.563	1.6	0.178	0.646	0.255	0.875	4.04	0.0278	0.115	-0.536	3.45e-19	-0.536	1.06e-17	3.22e-35	other
GC	rs4694441	-0.624	0.505	0.857	0.448	0.997	0.246	0.857	-2.33	0.191	0.464	-0.703	0.465	1.2	0.295	0.881	0.488	0.728	-2.76	0.131	0.458	0.344	1.94e-10	0.363	3.04e-08	3.22e-17	other
GC	rs6814839	-0.624	0.505	0.857	0.448	0.997	-1.63	0.478	-3.16	0.334	0.241	-0.79	0.408	0.538	0.643	0.756	-2.03	0.389	-2.83	0.399	0.229	-0.5	4.91e-08	-0.62	2.22e-07	5.56e-14	other
GC	rs6837292	-0.624	0.505	0.857	0.448	0.997	4.06	0.0601	0.0791	0.978	0.154	-0.327	0.73	0.801	0.49	0.841	3.93	0.0735	0.604	0.841	0.141	-0.403	3.24e-06	-0.656	8.38e-10	4.19e-14	other
GC	rs6837549	-0.624	0.505	0.857	0.448	0.997	-0.23	0.852	1.15	0.479	0.741	-0.825	0.485	0.441	0.751	0.755	0.433	0.78	0.773	0.701	0.643	0.803	7.2e-74	0.855	1.22e-55	1.37e-127	other
GC	rs6845026	-0.624	0.505	0.857	0.448	0.997	0.458	0.781	1.74	0.447	0.476	-0.71	0.458	0.572	0.622	0.82	0.72	0.669	1.45	0.54	0.467	0.37	1.51e-08	0.504	1.76e-09	1.91e-16	other
GC	rs6845801	-0.624	0.505	0.857	0.448	0.997	-1.67	0.462	-3.02	0.355	0.244	-0.792	0.407	0.561	0.625	0.767	-2.05	0.376	-2.67	0.424	0.233	-0.484	8.26e-08	-0.615	2.93e-07	1.23e-13	other
GC	rs7041	-0.624	0.505	0.857	0.448	0.997	0.721	0.572	-0.464	0.768	0.82	-0.64	0.724	1.95	0.395	0.764	-0.0247	0.992	1.92	0.551	0.698	-1.17	1.2e-204	-1.22	2.27e-180	0	other
GC	rs705117	-0.624	0.505	0.857	0.448	0.997	2.09	0.269	-0.308	0.888	0.463	-0.312	0.753	0.865	0.471	0.808	1.88	0.349	0.278	0.905	0.436	-0.676	4.8e-20	-0.678	7.69e-18	3.15e-36	other
GC	rs705119	-0.624	0.505	0.857	0.448	0.997	0.281	0.827	-0.386	0.807	0.999	-1.5	0.378	1.87	0.377	0.942	-1.44	0.538	1.85	0.535	0.961	-1.15	1.92e-186	-1.2	2.23e-161	0	other
GC	rs705120	-0.624	0.505	0.857	0.448	0.997	0.187	0.884	-0.644	0.685	0.873	-1.42	0.398	1.32	0.533	0.827	-1.43	0.535	0.939	0.754	0.798	-1.14	2.56e-181	-1.2	1.22e-160	0	other
GC	rs7662481	-0.624	0.505	0.857	0.448	0.997	0.946	0.47	1.98	0.222	0.176	-0.47	0.63	1.31	0.267	0.707	0.76	0.578	2.57	0.132	0.157	-0.396	1.6e-14	-0.453	1.54e-14	2.13e-27	other
GC	rs7665177	-0.624	0.505	0.857	0.448	0.997	0.0981	0.966	-1.85	0.558	0.721	-0.64	0.502	0.652	0.569	0.901	-0.203	0.932	-1.48	0.645	0.711	-0.471	3.51e-07	-0.556	1.62e-06	2.69e-12	other
GC	rs7668997	-0.624	0.505	0.857	0.448	0.997	-1.48	0.518	-1.74	0.585	0.398	-0.798	0.405	0.647	0.575	0.801	-1.88	0.422	-1.3	0.692	0.388	-0.502	3.85e-08	-0.678	7.07e-09	1.8e-15	other
GC	rs7675387	-0.624	0.505	0.857	0.448	0.997	-1.03	0.445	-0.468	0.782	0.45	-0.483	0.616	0.822	0.469	0.916	-0.863	0.533	-0.655	0.702	0.471	0.338	2.32e-10	0.228	0.00026	7.76e-13	other
GC	rs7681566	-0.624	0.505	0.857	0.448	0.997	0.0797	0.961	3.52	0.0641	0.206	-0.643	0.507	1.46	0.213	0.741	-0.212	0.9	4.25	0.0327	0.186	-0.453	2.04e-12	-0.506	2.86e-13	5.25e-24	other
GC	rs842872	-0.624	0.505	0.857	0.448	0.997	0.551	0.655	2.66	0.0792	0.134	-0.544	0.591	2.09	0.0963	0.483	0.28	0.833	3.95	0.0203	0.0896	-0.497	2.12e-25	-0.623	1.41e-31	1.6e-54	other
GC	rs9291163	-0.624	0.505	0.857	0.448	0.997	1.84	0.126	3.31	0.0328	0.0105	-0.402	0.671	1.33	0.244	0.649	1.76	0.15	3.71	0.0196	0.00865	-0.209	1.47e-05	-0.304	1.08e-07	1.32e-11	other
GC	rs957045	-0.624	0.505	0.857	0.448	0.997	0.902	0.493	2.28	0.161	0.149	-0.474	0.629	1.39	0.24	0.675	0.702	0.611	2.91	0.0892	0.131	-0.422	3.14e-16	-0.46	6.68e-15	1.65e-29	other
GC	rs962226	-0.624	0.505	0.857	0.448	0.997	1.32	0.269	2.69	0.0837	0.0484	-0.383	0.693	1.5	0.204	0.584	1.19	0.335	3.36	0.041	0.0378	-0.329	3.13e-12	-0.446	2.92e-15	1.4e-25	other
GC	rs962227	-0.624	0.505	0.857	0.448	0.997	0.411	0.764	2.44	0.153	0.241	-0.595	0.547	1.43	0.227	0.726	0.131	0.928	3.14	0.0809	0.22	-0.47	1.76e-18	-0.5	5.4e-16	7.47e-33	other
GC	rs970649	-0.624	0.505	0.857	0.448	0.997	0.914	0.487	2.28	0.161	0.147	-0.471	0.631	1.39	0.24	0.674	0.715	0.605	2.91	0.0892	0.13	-0.423	2.68e-16	-0.46	6.68e-15	1.4e-29	other
GC	rs9790741	-0.624	0.505	0.857	0.448	0.997	2.07	0.123	2.41	0.15	0.035	-0.28	0.772	1.08	0.354	0.69	1.96	0.156	2.78	0.107	0.0329	-0.358	1.52e-11	-0.347	1.55e-08	1.37e-18	other
HGF	rs11244079	-3.71	7.55e-05	-2.45	0.0387	1.47e-05	1.38	0.586	1.17	0.701	0.508	-4.08	2.45e-05	-2.41	0.042	6.59e-06	4.05	0.117	1.86	0.545	0.115	0.663	1.59e-11	0.287	0.00764	9.62e-12	other
HGF	rs28602591	-3.71	7.55e-05	-2.45	0.0387	1.47e-05	-0.692	0.745	-2.51	0.303	0.355	-3.87	6.4e-05	-2.23	0.0593	2.22e-05	1.44	0.507	-2.04	0.404	0.954	0.548	3.61e-11	0.204	0.0177	6.77e-11	other
HGF	rs28645493	-3.71	7.55e-05	-2.45	0.0387	1.47e-05	0.31	0.888	-1.44	0.569	0.785	-4	3.66e-05	-2.29	0.0527	1.22e-05	2.68	0.234	-1.02	0.687	0.533	0.593	3.63e-12	0.18	0.043	6.02e-11	other
HGF	rs4962153	-3.71	7.55e-05	-2.45	0.0387	1.47e-05	0.861	0.635	-1.47	0.493	0.921	-4.21	1.77e-05	-2.28	0.0536	7.06e-06	3.25	0.083	-1.13	0.6	0.343	0.574	2.29e-16	0.147	0.0523	1.11e-13	other
HGF	rs507666	-3.71	7.55e-05	-2.45	0.0387	1.47e-05	-1.87	0.274	-3.35	0.0816	0.0484	-4.11	0.000101	-2.11	0.075	4.3e-05	1.56	0.413	-2.92	0.131	0.697	0.826	2.07e-38	0.195	0.00413	4.17e-31	other
HGF	rs579459	-3.71	7.55e-05	-2.45	0.0387	1.47e-05	-1.66	0.313	-4.33	0.0175	0.0197	-4.01	0.000101	-2.04	0.083	4.94e-05	1.24	0.488	-3.97	0.0298	0.356	0.715	8.16e-31	0.162	0.0122	7.26e-25	other
HGF	rs630014	-3.71	7.55e-05	-2.45	0.0387	1.47e-05	1.35	0.278	-0.0123	0.994	0.42	-3.75	0.000141	-2.37	0.0453	2.97e-05	-0.17	0.896	-0.349	0.822	0.805	-0.398	1.14e-16	-0.142	0.00909	2.15e-15	other
HGF	rs633862	-3.71	7.55e-05	-2.45	0.0387	1.47e-05	-0.0609	0.961	1.58	0.311	0.525	-4.34	1.75e-05	-2.37	0.0444	5.46e-06	-2.25	0.0945	1.5	0.335	0.541	-0.504	5.62e-26	-0.0282	0.609	1.95e-16	other
HGF	rs657152	-3.71	7.55e-05	-2.45	0.0387	1.47e-05	-0.921	0.486	-3.05	0.0577	0.0749	-4.48	3.26e-05	-2.1	0.0755	1.81e-05	2.18	0.146	-2.72	0.0921	0.975	0.687	2.33e-45	0.149	0.00854	7.13e-35	other
HGF	rs687289	-3.71	7.55e-05	-2.45	0.0387	1.47e-05	-1.01	0.45	-2.18	0.179	0.145	-4.6	2.92e-05	-2.17	0.0667	1.4e-05	2.4	0.122	-1.82	0.264	0.678	0.738	1.58e-51	0.16	0.00525	1.7e-39	other
HGF	rs7857390	-3.71	7.55e-05	-2.45	0.0387	1.47e-05	0.698	0.584	3.1	0.0589	0.0963	-3.88	7.38e-05	-2.14	0.0702	3.09e-05	-0.793	0.547	2.81	0.0874	0.495	-0.381	1.07e-14	-0.126	0.0294	4.84e-13	other
HGF	rs8176682	-3.71	7.55e-05	-2.45	0.0387	1.47e-05	0.716	0.575	2.73	0.097	0.128	-3.91	6.84e-05	-2.16	0.0675	2.77e-05	-0.78	0.554	2.44	0.14	0.592	-0.378	1.39e-14	-0.131	0.0244	4.1e-13	other
HGF	rs8176743	-3.71	7.55e-05	-2.45	0.0387	1.47e-05	-0.336	0.881	0.892	0.753	0.923	-3.98	4.9e-05	-2.39	0.0435	1.2e-05	2.4	0.301	1.45	0.611	0.267	0.684	2.65e-15	0.235	0.0188	7.76e-14	other
HGF	rs8176746	-3.71	7.55e-05	-2.45	0.0387	1.47e-05	-0.312	0.889	0.91	0.749	0.914	-4.01	4.31e-05	-2.42	0.0412	1.01e-05	2.43	0.293	1.48	0.603	0.258	0.684	2.74e-15	0.239	0.0168	6.48e-14	other
HGF	rs8176749	-3.71	7.55e-05	-2.45	0.0387	1.47e-05	-0.312	0.889	0.892	0.753	0.917	-4.01	4.31e-05	-2.39	0.0435	1.08e-05	2.43	0.293	1.45	0.611	0.261	0.684	2.74e-15	0.235	0.0188	7.96e-14	other
HP	rs1035559	-3.13	0.00097	-5.47	1.82e-06	1.76e-08	1.5	0.243	0.485	0.767	0.284	-3.02	0.00174	-5.65	1.65e-06	3.33e-08	0.79	0.541	-1.48	0.37	0.891	-0.227	5.39e-06	-0.345	1.5e-09	1.23e-13	other
HP	rs1050362	-3.13	0.00097	-5.47	1.82e-06	1.76e-08	0.796	0.538	0.137	0.936	0.607	-3.03	0.00177	-5.74	1.19e-06	2.67e-08	-0.0714	0.957	-2.01	0.247	0.418	-0.283	1.98e-08	-0.373	3.97e-10	6.79e-17	other
HP	rs11864453	-3.13	0.00097	-5.47	1.82e-06	1.76e-08	1.29	0.317	0.114	0.944	0.426	-3.05	0.00157	-5.67	1.38e-06	2.57e-08	0.553	0.67	-1.69	0.303	0.715	-0.235	2.67e-06	-0.318	2.54e-08	5.65e-13	other
HP	rs1424241	-3.13	0.00097	-5.47	1.82e-06	1.76e-08	-1.01	0.55	-4.1	0.0493	0.0798	-3.18	0.00116	-5.15	1.15e-05	9.25e-08	0.364	0.834	-1.94	0.358	0.651	0.429	5.97e-11	0.394	7.73e-08	2.64e-17	other
HP	rs17604349	-3.13	0.00097	-5.47	1.82e-06	1.76e-08	-0.484	0.764	-3.63	0.0809	0.167	-3.17	0.000997	-5.25	6.83e-06	5.1e-08	0.423	0.794	-1.71	0.412	0.727	0.284	5.9e-06	0.341	3.4e-06	9.72e-11	other
HP	rs1820248	-3.13	0.00097	-5.47	1.82e-06	1.76e-08	-1	0.472	-2.75	0.14	0.129	-3.11	0.00123	-5.27	6.37e-06	6.21e-08	-0.186	0.895	-1.02	0.585	0.644	0.258	2.1e-06	0.31	2.25e-06	2.28e-11	other
HP	rs2074626	-3.13	0.00097	-5.47	1.82e-06	1.76e-08	0.91	0.483	0.137	0.936	0.563	-3.03	0.00176	-5.74	1.19e-06	2.66e-08	0.0396	0.976	-2.01	0.247	0.456	-0.283	2.09e-08	-0.373	3.97e-10	7.21e-17	other
HP	rs2240243	-3.13	0.00097	-5.47	1.82e-06	1.76e-08	0.719	0.578	0.123	0.943	0.643	-3.04	0.00169	-5.73	1.21e-06	2.55e-08	-0.157	0.905	-1.99	0.251	0.395	-0.285	1.57e-08	-0.368	6.96e-10	8.63e-17	other
HP	rs4788605	-3.13	0.00097	-5.47	1.82e-06	1.76e-08	-1.09	0.537	-3.27	0.145	0.153	-3.13	0.0012	-5.27	6.23e-06	5.93e-08	-0.0247	0.989	-1.2	0.593	0.715	0.334	9.93e-07	0.37	2.76e-06	1.28e-11	other
HP	rs6680	-3.13	0.00097	-5.47	1.82e-06	1.76e-08	0.574	0.651	-0.147	0.93	0.78	-3.16	0.00107	-5.73	1.09e-06	1.33e-08	-0.222	0.863	-2.08	0.217	0.343	-0.249	4.35e-07	-0.338	6.65e-09	2.37e-14	other
HP	rs7184169	-3.13	0.00097	-5.47	1.82e-06	1.76e-08	0.774	0.599	0.944	0.616	0.468	-3.14	0.00113	-5.52	2.38e-06	2.61e-08	-0.105	0.944	-0.959	0.612	0.697	-0.276	1.38e-06	-0.338	3.01e-07	2.36e-12	other
IL12B	rs10045431	0.374	0.71	1.86	0.132	0.202	3.41	0.0158	-2.43	0.168	0.373	0.836	0.412	1.63	0.19	0.138	3.62	0.0117	-2.03	0.254	0.259	-0.26	8.55e-07	-0.154	0.00403	2.26e-08	other
IL16	rs11073001	-0.8	0.425	-2.12	0.0616	0.0662	-0.0547	0.973	-0.00479	0.998	0.978	-0.891	0.397	-2.29	0.0501	0.0532	-0.483	0.775	-1.08	0.617	0.585	-0.481	2.96e-16	-0.469	5.35e-10	1.37e-24	other
IL16	rs11556218	-0.8	0.425	-2.12	0.0616	0.0662	0.55	0.811	-0.583	0.841	0.963	-0.892	0.436	-2.86	0.0237	0.0373	-0.437	0.868	-3.94	0.226	0.354	-1.11	9.13e-43	-1.17	4.21e-31	4.71e-72	other
IL16	rs11857713	-0.8	0.425	-2.12	0.0616	0.0662	0.668	0.785	0.739	0.812	0.718	-0.863	0.448	-2.33	0.0615	0.0706	-0.328	0.906	-1.89	0.578	0.647	-1.15	1.21e-40	-1.13	3.58e-25	8.26e-64	other
IL16	rs1803275	-0.8	0.425	-2.12	0.0616	0.0662	0.55	0.811	-0.631	0.828	0.972	-0.892	0.436	-2.84	0.0251	0.0386	-0.437	0.868	-3.96	0.225	0.352	-1.11	9.13e-43	-1.17	3.67e-31	4.09e-72	other
IL16	rs3848180	-0.8	0.425	-2.12	0.0616	0.0662	0.807	0.529	-0.278	0.862	0.722	-0.673	0.521	-2.3	0.0466	0.0719	0.556	0.678	-0.762	0.636	0.997	-0.372	2.28e-15	-0.212	0.000261	6.7e-17	other
IL16	rs4778636	-0.8	0.425	-2.12	0.0616	0.0662	0.55	0.811	-0.613	0.834	0.968	-0.892	0.436	-2.83	0.0255	0.0389	-0.437	0.868	-3.94	0.229	0.356	-1.11	9.13e-43	-1.17	5.14e-31	5.78e-72	other
IL16	rs4778640	-0.8	0.425	-2.12	0.0616	0.0662	1.19	0.732	1.92	0.671	0.591	-0.761	0.461	-2.17	0.0646	0.0755	0.565	0.874	-0.366	0.938	0.947	-0.82	1.63e-10	-1.05	1.31e-10	1.48e-19	other
IL18	rs11691939	-0.671	0.499	-1.79	0.122	0.126	1.84	0.207	-1.75	0.327	0.769	-0.457	0.651	-2.3	0.0474	0.098	1.72	0.247	-2.27	0.206	0.979	-0.268	9.9e-07	-0.235	0.000256	1.15e-09	other
IL18	rs2365555	-0.671	0.499	-1.79	0.122	0.126	1.65	0.209	-0.882	0.589	0.561	-0.384	0.706	-2.22	0.0556	0.121	1.54	0.251	-1.33	0.42	0.746	-0.277	1.79e-08	-0.203	0.000574	8.15e-11	other
IL18	rs34197800	-0.671	0.499	-1.79	0.122	0.126	1.91	0.188	-2.01	0.26	0.812	-0.443	0.661	-2.33	0.0446	0.0968	1.79	0.226	-2.55	0.156	0.973	-0.272	6.37e-07	-0.24	0.000197	5.81e-10	other
IL18	rs3769604	-0.671	0.499	-1.79	0.122	0.126	1.3	0.319	-0.669	0.677	0.639	-0.483	0.634	-2.19	0.0582	0.107	1.16	0.383	-1.11	0.493	0.844	-0.278	1.3e-08	-0.204	0.000442	4.52e-11	other
IL18	rs7577696	-0.671	0.499	-1.79	0.122	0.126	1.38	0.291	-0.682	0.671	0.611	-0.467	0.646	-2.2	0.0578	0.109	1.25	0.351	-1.13	0.484	0.815	-0.283	7.51e-09	-0.207	0.000344	2.1e-11	other
IL18	rs7581340	-0.671	0.499	-1.79	0.122	0.126	1.56	0.231	-0.925	0.566	0.607	-0.433	0.67	-2.21	0.056	0.112	1.43	0.283	-1.37	0.401	0.805	-0.284	5.22e-09	-0.202	0.000534	2.61e-11	other
IL23A	rs10665	-0.216	0.823	3.97	0.00782	0.11	-2.22	0.228	-1.9	0.41	0.147	-0.45	0.648	3.45	0.0216	0.237	-2.38	0.205	-1.09	0.638	0.207	-0.386	2.18e-07	-0.0571	0.62	2.59e-05	other
IL2RA	rs1073646	0.358	0.765	-3.99	0.000467	0.0359	0.399	0.769	1.19	0.472	0.485	0.296	0.809	-3.71	0.00116	0.0483	0.327	0.814	1.8	0.276	0.369	0.243	8.8e-09	0.169	0.00467	6.38e-10	other
IL2RA	rs10795763	0.358	0.765	-3.99	0.000467	0.0359	-0.466	0.713	1.73	0.285	0.664	0.481	0.695	-3.81	0.000879	0.0556	-0.581	0.655	2.47	0.128	0.499	0.239	1.23e-09	0.202	0.000564	8.27e-12	other
IL2RA	rs11256933	0.358	0.765	-3.99	0.000467	0.0359	-1.04	0.459	2.77	0.111	0.614	0.156	0.899	-3.34	0.00388	0.0686	-0.993	0.491	1.75	0.32	0.885	-0.279	1.34e-10	-0.294	2.77e-06	2.48e-15	other
IL2RA	rs11594656	0.358	0.765	-3.99	0.000467	0.0359	-0.987	0.491	0.394	0.826	0.712	0.505	0.685	-3.69	0.0013	0.0672	-1.16	0.438	1.27	0.479	0.912	0.344	8.48e-15	0.239	0.000213	1.42e-16	other
IL2RA	rs11598494	0.358	0.765	-3.99	0.000467	0.0359	1.65	0.208	-1.23	0.452	0.658	0.00156	0.999	-3.53	0.00221	0.0424	1.65	0.222	-0.32	0.847	0.432	0.261	1.63e-10	0.253	1.87e-05	2.48e-14	other
IL2RA	rs12722489	0.358	0.765	-3.99	0.000467	0.0359	-1.95	0.268	1.91	0.372	0.814	-0.023	0.985	-3.51	0.00248	0.0432	-1.96	0.287	0.542	0.802	0.528	-0.422	7.04e-15	-0.38	7.35e-07	8.31e-20	other
IL2RA	rs12722527	0.358	0.765	-3.99	0.000467	0.0359	-1.83	0.291	1.38	0.517	0.719	0.0228	0.985	-3.57	0.00209	0.0425	-1.82	0.312	-0.0109	0.996	0.447	-0.388	4.93e-13	-0.383	5.66e-07	2.63e-18	other
IL2RA	rs12722561	0.358	0.765	-3.99	0.000467	0.0359	-1.76	0.312	0.891	0.679	0.63	0.0387	0.975	-3.64	0.00175	0.04	-1.74	0.334	-0.61	0.781	0.365	-0.388	5.28e-13	-0.408	1.28e-07	5.37e-19	other
IL2RA	rs17147986	0.358	0.765	-3.99	0.000467	0.0359	-1.66	0.333	-0.252	0.906	0.422	0.0612	0.961	-3.77	0.00118	0.0344	-1.64	0.357	-1.73	0.425	0.223	-0.374	1.98e-12	-0.395	2.91e-07	4.41e-18	other
IL2RA	rs1983890	0.358	0.765	-3.99	0.000467	0.0359	1.16	0.373	-1.32	0.407	0.908	0.122	0.921	-3.51	0.00227	0.051	1.12	0.399	-0.544	0.734	0.685	0.248	8.25e-10	0.216	0.000175	1.41e-12	other
IL2RA	rs2104286	0.358	0.765	-3.99	0.000467	0.0359	0.0931	0.948	-0.0263	0.988	0.969	0.416	0.739	-3.75	0.00121	0.0577	0.237	0.873	-1.22	0.493	0.738	-0.345	2.67e-15	-0.317	4.73e-07	2.11e-20	other
IL2RA	rs2256774	0.358	0.765	-3.99	0.000467	0.0359	-1.05	0.43	1.73	0.29	0.911	0.628	0.612	-3.78	0.000953	0.0699	-1.22	0.374	2.39	0.143	0.76	0.277	1.72e-11	0.184	0.00186	1.26e-12	other
IL2RA	rs3750671	0.358	0.765	-3.99	0.000467	0.0359	-0.993	0.475	2.83	0.103	0.584	0.15	0.904	-3.33	0.00414	0.07	-0.948	0.509	1.75	0.321	0.869	-0.296	5.45e-12	-0.312	5.74e-07	2.36e-17	other
IL2RA	rs3763700	0.358	0.765	-3.99	0.000467	0.0359	1.08	0.403	-1.33	0.41	0.938	0.083	0.946	-3.51	0.00224	0.0479	1.06	0.425	-0.59	0.715	0.723	0.246	9.31e-10	0.204	0.000454	4.99e-12	other
IL2RA	rs3930531	0.358	0.765	-3.99	0.000467	0.0359	0.625	0.636	0.745	0.642	0.508	0.242	0.844	-3.71	0.00121	0.0455	0.564	0.678	1.44	0.371	0.366	0.252	8.11e-10	0.19	0.00103	1.26e-11	other
IL2RA	rs4749926	0.358	0.765	-3.99	0.000467	0.0359	-0.0453	0.972	2.01	0.205	0.415	0.38	0.755	-3.88	0.000716	0.0442	-0.123	0.925	2.83	0.0753	0.267	0.205	2.69e-07	0.221	0.000115	1.48e-10	other
IL2RA	rs4749955	0.358	0.765	-3.99	0.000467	0.0359	0.405	0.751	0.699	0.663	0.599	0.512	0.682	-3.58	0.00184	0.0783	0.565	0.673	-0.0807	0.96	0.777	-0.313	1.89e-15	-0.215	0.000209	4.21e-17	other
IL2RA	rs6602398	0.358	0.765	-3.99	0.000467	0.0359	-0.604	0.66	1.55	0.344	0.765	0.494	0.687	-3.91	0.000723	0.0522	-0.726	0.606	2.65	0.11	0.499	0.248	6.64e-09	0.289	9.08e-07	3.02e-14	other
IL2RA	rs6602437	0.358	0.765	-3.99	0.000467	0.0359	0.716	0.577	0.0402	0.98	0.664	0.217	0.86	-3.66	0.00145	0.0476	0.663	0.615	0.806	0.619	0.48	0.245	7.84e-10	0.21	0.000319	2.79e-12	other
IL2RA	rs6602450	0.358	0.765	-3.99	0.000467	0.0359	1.03	0.453	1.36	0.403	0.264	0.163	0.894	-3.75	0.00104	0.0378	0.989	0.484	2.03	0.211	0.176	0.261	1.05e-09	0.186	0.00151	2.56e-11	other
IL2RA	rs7090512	0.358	0.765	-3.99	0.000467	0.0359	-0.482	0.719	0.402	0.814	0.911	0.497	0.688	-3.89	0.000716	0.0519	-0.622	0.654	1.3	0.447	0.866	0.282	1.21e-11	0.233	0.000154	3.4e-14	other
IL2RA	rs7898880	0.358	0.765	-3.99	0.000467	0.0359	-0.514	0.726	2.74	0.124	0.447	0.475	0.698	-4.1	0.00039	0.0391	-0.644	0.669	4.05	0.0245	0.241	0.275	1.63e-09	0.334	1.81e-07	1.53e-15	other
IL2RA	rs7900744	0.358	0.765	-3.99	0.000467	0.0359	-1.29	0.412	1.12	0.561	0.82	0.0924	0.941	-3.58	0.00199	0.046	-1.26	0.443	-0.0947	0.961	0.545	-0.367	4.55e-14	-0.334	1.43e-06	9.31e-19	other
IL2RA	rs7905816	0.358	0.765	-3.99	0.000467	0.0359	-1.37	0.335	2.89	0.102	0.717	0.0864	0.944	-3.34	0.0038	0.0618	-1.35	0.358	1.92	0.283	0.98	-0.285	9.84e-11	-0.278	1.35e-05	1.09e-14	other
IL2RA	rs7910961	0.358	0.765	-3.99	0.000467	0.0359	-0.793	0.556	2.66	0.0951	0.505	0.482	0.691	-4.05	0.00043	0.0415	-0.879	0.52	3.7	0.0215	0.296	0.18	1.99e-05	0.27	2.85e-06	3.02e-10	other
IL2RA	rs9663421	0.358	0.765	-3.99	0.000467	0.0359	-0.16	0.908	2.94	0.0816	0.285	0.398	0.744	-4.03	0.000447	0.0371	-0.246	0.861	4.04	0.0177	0.149	0.216	5.14e-07	0.288	2.68e-06	6.38e-12	other
IL6R	rs10047079	3.03	0.000965	0.332	0.774	0.00782	-0.74	0.651	0.652	0.74	0.905	3.21	0.000882	0.644	0.595	0.0045	1.03	0.546	0.999	0.631	0.441	-0.548	2.3e-17	-0.539	1.5e-14	2.54e-30	other
IL6R	rs10796927	3.03	0.000965	0.332	0.774	0.00782	2.67	0.0524	-1.2	0.492	0.32	2.76	0.00335	0.635	0.589	0.0107	1.71	0.223	-1.23	0.496	0.645	0.334	1.48e-09	0.332	1.51e-07	1.16e-15	other
IL6R	rs11265622	3.03	0.000965	0.332	0.774	0.00782	-1.53	0.247	-1.47	0.358	0.14	2.99	0.00208	0.14	0.908	0.0173	-0.13	0.925	-1.43	0.397	0.528	-0.46	1e-18	-0.437	1.61e-14	1.2e-31	other
IL6R	rs12044132	3.03	0.000965	0.332	0.774	0.00782	2.18	0.204	2.81	0.203	0.0726	2.95	0.00226	-0.0403	0.974	0.0237	0.436	0.808	2.99	0.205	0.307	0.581	1.19e-17	0.635	1.23e-15	1.14e-31	other
IL6R	rs12568083	3.03	0.000965	0.332	0.774	0.00782	-1.61	0.224	-1.47	0.358	0.128	2.97	0.00223	0.14	0.908	0.0181	-0.221	0.874	-1.43	0.397	0.496	-0.46	1.19e-18	-0.437	1.61e-14	1.42e-31	other
IL6R	rs12750774	3.03	0.000965	0.332	0.774	0.00782	2.09	0.12	-0.5	0.766	0.334	2.88	0.00311	0.591	0.628	0.0113	0.62	0.663	-0.767	0.668	0.967	0.501	3.74e-21	0.489	2.27e-16	6.76e-36	other
IL6R	rs2229238	3.03	0.000965	0.332	0.774	0.00782	-0.793	0.631	0.627	0.753	0.88	3.24	0.000871	0.613	0.609	0.00465	1.15	0.509	0.941	0.652	0.428	-0.596	5.32e-20	-0.491	6.49e-12	3.79e-30	other
IL6R	rs2335230	3.03	0.000965	0.332	0.774	0.00782	-1.8	0.248	-0.439	0.827	0.313	2.93	0.00174	0.444	0.703	0.00946	-0.8	0.612	-0.199	0.923	0.657	-0.333	1.07e-07	-0.278	0.000138	7.76e-11	other
IL6R	rs3811448	3.03	0.000965	0.332	0.774	0.00782	-0.774	0.635	0.645	0.743	0.891	3.2	0.000921	0.649	0.592	0.00459	0.974	0.568	0.993	0.633	0.457	-0.543	3.94e-17	-0.538	1.85e-14	5.35e-30	other
IL6R	rs3811450	3.03	0.000965	0.332	0.774	0.00782	-4.92	0.0438	2.09	0.494	0.292	2.81	0.00245	0.66	0.575	0.00833	-3.77	0.124	2.4	0.447	0.519	-0.386	9.11e-05	-0.594	7.82e-08	8.49e-11	other
IL6R	rs4072391	3.03	0.000965	0.332	0.774	0.00782	-0.882	0.596	1.47	0.463	0.928	3.23	0.000923	0.759	0.526	0.00374	1.08	0.539	1.86	0.374	0.294	-0.603	3.25e-20	-0.491	8.11e-12	3.07e-30	other
IL6R	rs4129267	3.03	0.000965	0.332	0.774	0.00782	3.74	0.00437	0.641	0.696	0.0168	2.34	0.0666	0.186	0.909	0.148	1.41	0.439	0.558	0.811	0.461	0.989	1.28e-102	1.02	2.01e-88	5.83e-189	other
IL6R	rs4240872	3.03	0.000965	0.332	0.774	0.00782	-1.44	0.342	0.379	0.839	0.564	3.12	0.00153	0.62	0.614	0.00681	0.429	0.79	0.728	0.717	0.66	-0.591	1.71e-23	-0.583	1.32e-18	1.9e-40	other
IL6R	rs4537545	3.03	0.000965	0.332	0.774	0.00782	4.1	0.00177	0.571	0.729	0.0102	2	0.11	0.274	0.859	0.189	2.15	0.231	0.405	0.855	0.309	0.971	3.59e-97	0.961	3.86e-75	2.43e-170	other
IL6R	rs4845618	3.03	0.000965	0.332	0.774	0.00782	-2.56	0.048	1.51	0.347	0.393	2.95	0.0082	1.65	0.248	0.00605	-0.201	0.898	2.82	0.161	0.404	-0.794	3.05e-61	-0.836	5.78e-56	3.59e-115	other
IL6R	rs4845625	3.03	0.000965	0.332	0.774	0.00782	-2.84	0.0268	1.08	0.501	0.226	2.83	0.0138	1.59	0.267	0.00994	-0.442	0.783	2.37	0.242	0.569	-0.836	2.46e-71	-0.85	5.79e-58	2.17e-127	other
IL6R	rs5018567	3.03	0.000965	0.332	0.774	0.00782	-1.23	0.351	-1.4	0.382	0.201	3.05	0.00166	0.161	0.894	0.0146	0.194	0.889	-1.35	0.424	0.67	-0.462	9.24e-19	-0.434	2.91e-14	2.02e-31	other
IL6R	rs6674171	3.03	0.000965	0.332	0.774	0.00782	-0.753	0.644	0.652	0.74	0.9	3.2	0.000904	0.644	0.595	0.00457	1.01	0.555	0.999	0.631	0.447	-0.546	2.64e-17	-0.539	1.5e-14	2.91e-30	other
IL6R	rs6699825	3.03	0.000965	0.332	0.774	0.00782	1.06	0.393	-2.04	0.169	0.785	2.97	0.00132	0.755	0.519	0.00466	0.497	0.69	-2.19	0.149	0.51	0.185	0.000231	0.256	2.19e-06	3.7e-09	other
IL6R	rs7514452	3.03	0.000965	0.332	0.774	0.00782	-0.793	0.631	0.627	0.753	0.88	3.24	0.000871	0.613	0.609	0.00465	1.15	0.509	0.941	0.652	0.428	-0.596	5.32e-20	-0.491	6.49e-12	3.79e-30	other
IL6R	rs7518199	3.03	0.000965	0.332	0.774	0.00782	3.32	0.0121	0.161	0.921	0.052	2.67	0.0287	0.606	0.693	0.0576	0.771	0.661	-0.31	0.887	0.815	0.946	2.06e-89	0.942	6.37e-74	2.33e-161	other
IL6R	rs7547072	3.03	0.000965	0.332	0.774	0.00782	2.2	0.0706	-1.39	0.375	0.445	2.83	0.00234	0.677	0.563	0.00781	1.57	0.2	-1.53	0.34	0.744	0.212	1.67e-05	0.265	3.08e-06	2.68e-10	other
IL6R	rs7553796	3.03	0.000965	0.332	0.774	0.00782	-3.02	0.0198	1.36	0.394	0.239	2.71	0.0163	1.46	0.296	0.0127	-0.801	0.613	2.46	0.208	0.647	-0.81	3.49e-64	-0.796	2.72e-50	1.34e-112	other
IL6R	rs8192284	3.03	0.000965	0.332	0.774	0.00782	3.74	0.00437	0.715	0.663	0.0154	2.34	0.0666	0.109	0.947	0.157	1.41	0.439	0.71	0.763	0.436	0.989	1.28e-102	1.02	6.49e-90	2.07e-190	other
IL6R	rs9426830	3.03	0.000965	0.332	0.774	0.00782	0.899	0.469	-2.02	0.176	0.723	2.99	0.00124	0.791	0.5	0.0042	0.327	0.793	-2.18	0.154	0.454	0.187	0.000192	0.259	1.72e-06	2.45e-09	other
IL6R	rs9427108	3.03	0.000965	0.332	0.774	0.00782	1.29	0.298	-1.86	0.215	0.964	2.95	0.00154	0.764	0.514	0.00508	0.602	0.631	-2	0.193	0.614	0.227	5.35e-06	0.262	1.52e-06	4.24e-11	other
LPA	rs11751605	0.444	0.622	-0.539	0.637	0.956	-0.377	0.831	-1.37	0.539	0.57	0.506	0.583	-0.0982	0.932	0.723	-0.584	0.747	-1.34	0.556	0.527	0.41	1.96e-08	0.35	1.99e-05	2.04e-12	other
LPA	rs1810126	0.444	0.622	-0.539	0.637	0.956	-0.387	0.769	-3.21	0.0532	0.133	0.556	0.553	0.121	0.915	0.607	-0.609	0.657	-3.23	0.0537	0.107	0.4	1.38e-13	0.187	0.00223	3.92e-14	other
LPA	rs2048327	0.444	0.622	-0.539	0.637	0.956	-0.366	0.782	-3.46	0.0369	0.111	0.552	0.555	0.147	0.897	0.598	-0.587	0.67	-3.49	0.0371	0.0887	0.399	1.79e-13	0.189	0.00199	4.02e-14	other
LPA	rs2063347	0.444	0.622	-0.539	0.637	0.956	-0.31	0.814	-3.39	0.041	0.125	0.545	0.561	0.131	0.908	0.609	-0.53	0.698	-3.41	0.0413	0.1	0.405	4.93e-14	0.183	0.00275	2.48e-14	other
LPA	rs2292334	0.444	0.622	-0.539	0.637	0.956	-0.292	0.825	-3.42	0.0388	0.124	0.536	0.567	0.146	0.898	0.608	-0.507	0.713	-3.44	0.039	0.1	0.4	1.53e-13	0.19	0.00185	3.2e-14	other
LPA	rs3106166	0.444	0.622	-0.539	0.637	0.956	-0.197	0.874	-1.05	0.507	0.576	0.514	0.581	-0.0965	0.932	0.722	-0.378	0.769	-1.04	0.513	0.513	0.353	5.03e-12	0.116	0.0461	8.63e-11	other
LPA	rs3120137	0.444	0.622	-0.539	0.637	0.956	0.514	0.77	-2.76	0.219	0.551	0.407	0.659	0.0058	0.996	0.739	0.347	0.847	-2.76	0.224	0.508	0.409	1.65e-08	0.28	0.000696	9.58e-11	other
LPA	rs3918286	0.444	0.622	-0.539	0.637	0.956	-0.366	0.782	-3.41	0.04	0.116	0.552	0.555	0.138	0.904	0.602	-0.587	0.67	-3.43	0.0403	0.0929	0.399	1.79e-13	0.187	0.00232	5.06e-14	other
LPA	rs4252050	0.444	0.622	-0.539	0.637	0.956	-0.458	0.772	-0.72	0.723	0.651	0.408	0.657	-0.227	0.843	0.841	-0.315	0.845	-0.785	0.704	0.69	-0.348	9.21e-08	-0.283	0.000144	7.12e-11	other
LPA	rs474513	0.444	0.622	-0.539	0.637	0.956	-0.56	0.662	0.876	0.585	0.972	0.382	0.68	-0.0976	0.932	0.801	-0.441	0.737	0.862	0.593	0.917	-0.313	3.29e-09	-0.141	0.0166	1.8e-09	other
LPA	rs487152	0.444	0.622	-0.539	0.637	0.956	-0.62	0.628	0.871	0.587	0.998	0.364	0.694	-0.101	0.929	0.814	-0.507	0.699	0.856	0.596	0.95	-0.311	3.63e-09	-0.141	0.0167	1.95e-09	other
LPA	rs501470	0.444	0.622	-0.539	0.637	0.956	-0.624	0.625	0.876	0.585	0.997	0.365	0.693	-0.0976	0.932	0.812	-0.51	0.697	0.862	0.593	0.949	-0.313	2.86e-09	-0.141	0.0166	1.62e-09	other
LPA	rs539298	0.444	0.622	-0.539	0.637	0.956	-0.56	0.662	0.876	0.585	0.972	0.382	0.68	-0.0976	0.932	0.801	-0.441	0.737	0.862	0.593	0.917	-0.313	3.29e-09	-0.141	0.0166	1.8e-09	other
LPA	rs641990	0.444	0.622	-0.539	0.637	0.956	0.575	0.65	-1.03	0.516	0.927	0.369	0.69	-0.081	0.943	0.802	0.456	0.726	-1.02	0.523	0.872	0.324	5.44e-10	0.149	0.0107	2.36e-10	other
LPA	rs675162	0.444	0.622	-0.539	0.637	0.956	0.719	0.572	-0.834	0.601	0.939	0.268	0.771	-0.1	0.93	0.874	0.636	0.626	-0.82	0.609	0.98	0.31	3.82e-09	0.141	0.0162	1.93e-09	other
LPA	rs783147	0.444	0.622	-0.539	0.637	0.956	-0.704	0.58	0.52	0.742	0.845	0.336	0.719	-0.119	0.917	0.842	-0.578	0.662	0.502	0.753	0.906	-0.374	8.06e-13	-0.152	0.00908	1.36e-12	other
LPA	rs9346816	0.444	0.622	-0.539	0.637	0.956	0.628	0.62	-1.06	0.504	0.942	0.359	0.698	-0.079	0.945	0.807	0.51	0.695	-1.04	0.511	0.887	0.327	3.46e-10	0.148	0.0109	1.72e-10	other
LPA	rs9364552	0.444	0.622	-0.539	0.637	0.956	0.625	0.622	-1.06	0.504	0.94	0.359	0.699	-0.079	0.945	0.808	0.508	0.697	-1.04	0.511	0.885	0.326	4.4e-10	0.148	0.0109	2.07e-10	other
LPA	rs9457925	0.444	0.622	-0.539	0.637	0.956	-4.39	0.342	-7.91	0.222	0.128	0.793	0.403	0.00842	0.994	0.528	-5.67	0.244	-7.91	0.226	0.0938	1.62	5.3e-18	0.692	0.00371	4.69e-17	other
LTF	rs10510749	0.96	0.319	-0.723	0.533	0.74	1.53	0.509	1.66	0.568	0.383	0.875	0.371	-0.968	0.411	0.902	1.16	0.621	2.09	0.479	0.401	0.416	3.35e-06	0.447	1.91e-05	2.71e-10	other
LTF	rs1126477	0.96	0.319	-0.723	0.533	0.74	0.105	0.941	-0.647	0.74	0.869	1.08	0.298	-0.496	0.689	0.608	-0.475	0.755	-0.339	0.871	0.733	0.537	5.46e-24	0.62	8.88e-20	4.2e-42	other
LTF	rs1126478	0.96	0.319	-0.723	0.533	0.74	0.866	0.507	-0.086	0.96	0.643	0.844	0.437	-1.03	0.449	0.937	0.34	0.817	0.701	0.727	0.686	0.621	2.7e-38	0.762	1.9e-40	1.56e-76	other
LTF	rs11707471	0.96	0.319	-0.723	0.533	0.74	0.803	0.536	0.197	0.908	0.59	0.791	0.466	-0.961	0.474	0.944	0.309	0.833	0.936	0.64	0.64	0.624	9.17e-39	0.77	1.44e-40	3.8e-77	other
LTF	rs11713015	0.96	0.319	-0.723	0.533	0.74	0.994	0.453	-1.53	0.365	0.968	0.848	0.389	-0.407	0.732	0.677	0.757	0.576	-1.37	0.433	0.919	0.278	5.39e-08	0.384	2.33e-10	1.3e-16	other
LTF	rs13070740	0.96	0.319	-0.723	0.533	0.74	3.73	0.127	1.03	0.736	0.172	0.651	0.511	-0.885	0.468	0.992	3.34	0.184	1.83	0.572	0.171	0.593	3.14e-10	0.909	2.82e-17	5.94e-25	other
LTF	rs13079869	0.96	0.319	-0.723	0.533	0.74	-0.178	0.93	1.14	0.646	0.811	1.01	0.304	-0.77	0.509	0.741	-0.561	0.786	1.44	0.569	0.861	0.38	1.33e-06	0.392	1.25e-05	7.23e-11	other
LTF	rs13093282	0.96	0.319	-0.723	0.533	0.74	3.09	0.2	-2.65	0.405	0.685	0.786	0.42	-0.443	0.708	0.723	2.79	0.255	-2.35	0.474	0.706	0.388	3.45e-05	0.678	2.95e-09	1.97e-12	other
LTF	rs17078864	0.96	0.319	-0.723	0.533	0.74	0.38	0.831	-0.951	0.678	0.908	0.972	0.33	-0.552	0.646	0.672	-0.0869	0.963	-0.629	0.793	0.834	0.48	2.2e-12	0.584	8.3e-13	1.5e-23	other
LTF	rs17078876	0.96	0.319	-0.723	0.533	0.74	0.643	0.719	-1.44	0.528	0.881	0.934	0.351	-0.479	0.69	0.665	0.183	0.922	-1.16	0.627	0.803	0.493	5.96e-13	0.583	7.75e-13	3.59e-24	other
LTF	rs17286758	0.96	0.319	-0.723	0.533	0.74	2.71	0.264	-2.65	0.405	0.777	0.816	0.403	-0.443	0.708	0.706	2.4	0.328	-2.35	0.474	0.798	0.377	6.24e-05	0.678	2.95e-09	4.12e-12	other
LTF	rs2068099	0.96	0.319	-0.723	0.533	0.74	-0.638	0.701	0.764	0.726	0.956	1.06	0.281	-0.801	0.499	0.72	-0.953	0.573	1.15	0.611	0.933	0.299	3.39e-06	0.48	8.53e-10	4.48e-14	other
LTF	rs2856762	0.96	0.319	-0.723	0.533	0.74	3.07	0.206	2.4	0.362	0.121	0.726	0.461	-0.888	0.448	0.962	2.71	0.274	2.8	0.297	0.131	0.49	1.84e-07	0.452	1.94e-06	1.67e-12	other
LTF	rs3828477	0.96	0.319	-0.723	0.533	0.74	-0.204	0.887	0.0393	0.983	0.927	1.11	0.286	-0.842	0.516	0.714	-0.829	0.592	0.654	0.749	0.851	0.565	1.07e-25	0.73	4.55e-32	2.77e-55	other
LTF	rs4413345	0.96	0.319	-0.723	0.533	0.74	1.59	0.297	2.45	0.188	0.0982	0.742	0.458	-1.03	0.381	0.979	1.27	0.421	2.82	0.14	0.114	0.425	3.14e-13	0.359	8.58e-08	2.15e-19	other
LTF	rs4683235	0.96	0.319	-0.723	0.533	0.74	-1.39	0.507	0.827	0.781	0.755	1.15	0.244	-0.719	0.536	0.645	-1.92	0.369	1.12	0.71	0.671	0.464	7.58e-09	0.413	0.000121	6.27e-12	other
LTF	rs4683236	0.96	0.319	-0.723	0.533	0.74	-1.66	0.271	-2.76	0.167	0.0817	0.806	0.41	-1.09	0.356	0.997	-1.45	0.343	-3.22	0.118	0.0807	-0.258	1.04e-05	-0.42	4.92e-09	6.96e-13	other
LTF	rs7430431	0.96	0.319	-0.723	0.533	0.74	-1.32	0.293	-1.24	0.414	0.184	0.803	0.413	-0.921	0.435	0.924	-1.13	0.376	-1.52	0.329	0.19	-0.234	1.5e-06	-0.311	9.78e-09	1.32e-13	other
LTF	rs7645716	0.96	0.319	-0.723	0.533	0.74	-1.16	0.425	1.32	0.496	0.885	1.15	0.242	-0.803	0.49	0.676	-1.49	0.314	1.54	0.432	0.817	0.291	2.32e-07	0.283	5.17e-05	5.57e-11	other
LTF	rs7648827	0.96	0.319	-0.723	0.533	0.74	2.71	0.264	-2.65	0.405	0.777	0.816	0.403	-0.443	0.708	0.706	2.4	0.328	-2.35	0.474	0.798	0.377	6.24e-05	0.678	2.95e-09	4.12e-12	other
LTF	rs7652290	0.96	0.319	-0.723	0.533	0.74	0.353	0.799	1.93	0.272	0.358	0.958	0.336	-1.16	0.325	0.947	0.00969	0.995	2.33	0.196	0.388	0.358	1.52e-11	0.349	3.17e-08	2.85e-18	other
LTF	rs9838450	0.96	0.319	-0.723	0.533	0.74	0.729	0.68	1.19	0.597	0.51	0.917	0.35	-0.809	0.49	0.81	0.412	0.819	1.51	0.51	0.543	0.345	4.17e-07	0.405	5.35e-07	1.14e-12	other
LTF	rs9849400	0.96	0.319	-0.723	0.533	0.74	0.908	0.494	-1.53	0.365	0.93	0.861	0.382	-0.407	0.732	0.669	0.667	0.622	-1.37	0.433	0.879	0.278	5.39e-08	0.384	2.33e-10	1.3e-16	other
MICA	rs1051794	0.189	0.861	-0.274	0.829	0.99	-1.06	0.457	1.18	0.492	0.92	0.034	0.975	0.801	0.537	0.665	-1.05	0.469	1.4	0.425	0.991	-0.345	7.4e-08	-0.184	0.000733	3.69e-10	other
MICA	rs1131904	0.189	0.861	-0.274	0.829	0.99	-2.25	0.122	0.117	0.948	0.265	-0.0909	0.934	0.644	0.62	0.789	-2.27	0.125	0.281	0.877	0.296	-0.343	1.48e-07	-0.191	0.000701	6.39e-10	other
MICA	rs13437082	0.189	0.861	-0.274	0.829	0.99	0.101	0.948	0.277	0.876	0.879	0.206	0.851	0.655	0.614	0.634	0.15	0.924	0.46	0.8	0.81	-0.315	4.11e-06	-0.164	0.00442	9.58e-08	other
MICA	rs13437088	0.189	0.861	-0.274	0.829	0.99	0.101	0.948	0.269	0.879	0.881	0.206	0.851	0.655	0.614	0.634	0.15	0.924	0.452	0.803	0.812	-0.315	4.11e-06	-0.165	0.00406	8.68e-08	other
MICA	rs2244020	0.189	0.861	-0.274	0.829	0.99	-1.27	0.354	0.419	0.807	0.595	-0.266	0.813	0.767	0.566	0.839	-1.34	0.339	0.717	0.689	0.653	-0.344	5.83e-09	-0.187	0.000764	4.44e-11	other
MICA	rs2251731	0.189	0.861	-0.274	0.829	0.99	-1.12	0.428	1.86	0.265	0.883	-0.00606	0.996	1.13	0.396	0.576	-1.12	0.439	2.29	0.189	0.769	-0.368	1.63e-09	-0.237	7.6e-06	7.32e-14	other
MICA	rs2256028	0.189	0.861	-0.274	0.829	0.99	0.0117	0.995	3.1	0.158	0.346	0.196	0.858	0.946	0.463	0.535	0.0647	0.971	3.39	0.128	0.3	-0.384	1.2e-06	-0.188	0.0114	1.08e-07	other
MICA	rs2256175	0.189	0.861	-0.274	0.829	0.99	-0.534	0.69	2.91	0.0663	0.357	0.0617	0.957	1.53	0.255	0.426	-0.51	0.717	3.54	0.035	0.259	-0.488	6.93e-18	-0.236	9.05e-07	2.88e-22	other
MICA	rs2428475	0.189	0.861	-0.274	0.829	0.99	-1.14	0.42	1.81	0.276	0.906	-0.000337	1	1.1	0.409	0.584	-1.14	0.431	2.23	0.199	0.793	-0.37	1.46e-09	-0.238	6.42e-06	5.52e-14	other
MICA	rs2428486	0.189	0.861	-0.274	0.829	0.99	-1.05	0.457	1.32	0.425	0.978	0.0119	0.991	0.955	0.472	0.628	-1.04	0.47	1.68	0.331	0.917	-0.375	8.58e-10	-0.231	1.23e-05	6.85e-14	other
MICA	rs2516448	0.189	0.861	-0.274	0.829	0.99	1.02	0.446	-2.15	0.19	0.764	-0.0295	0.979	1.09	0.406	0.595	1.03	0.459	-2.5	0.14	0.671	0.395	2.35e-12	0.0768	0.119	3.4e-10	other
MICA	rs2523454	0.189	0.861	-0.274	0.829	0.99	-0.76	0.586	-1.83	0.281	0.262	0.304	0.782	0.87	0.501	0.514	-0.83	0.558	-2.04	0.238	0.222	0.279	1.47e-06	0.157	0.00126	9.36e-09	other
MICA	rs2523457	0.189	0.861	-0.274	0.829	0.99	-0.982	0.477	-2.1	0.21	0.173	0.333	0.761	0.828	0.521	0.513	-1.06	0.451	-2.3	0.178	0.145	0.27	2.67e-06	0.144	0.00285	3.98e-08	other
MICA	rs2523459	0.189	0.861	-0.274	0.829	0.99	-1.12	0.426	1.94	0.243	0.857	-0.128	0.909	1.07	0.426	0.659	-1.16	0.423	2.36	0.177	0.766	-0.359	4.03e-09	-0.235	8.9e-06	2e-13	other
MICA	rs2523475	0.189	0.861	-0.274	0.829	0.99	-1.14	0.42	1.81	0.276	0.906	-0.000337	1	1.1	0.409	0.584	-1.14	0.431	2.23	0.199	0.793	-0.37	1.46e-09	-0.238	6.42e-06	5.52e-14	other
MICA	rs2523484	0.189	0.861	-0.274	0.829	0.99	0.0779	0.954	2.18	0.166	0.336	0.22	0.844	1.25	0.347	0.441	0.15	0.915	2.66	0.108	0.251	-0.422	3.32e-13	-0.192	9.64e-05	9.41e-16	other
MICA	rs2523685	0.189	0.861	-0.274	0.829	0.99	2.12	0.178	-0.162	0.932	0.342	-0.0832	0.94	0.637	0.629	0.792	2.14	0.182	0.0753	0.969	0.306	0.372	1.33e-07	-0.244	7.14e-05	0.19	other
MICA	rs2596530	0.189	0.861	-0.274	0.829	0.99	0.989	0.462	-2.02	0.22	0.792	-0.0505	0.964	1.17	0.373	0.577	1.01	0.471	-2.39	0.158	0.691	0.401	1.03e-12	0.0768	0.119	1.95e-10	other
MICA	rs2596531	0.189	0.861	-0.274	0.829	0.99	0.987	0.463	-2.15	0.189	0.748	-0.0244	0.983	1.07	0.413	0.598	0.995	0.476	-2.5	0.14	0.656	0.401	1.07e-12	0.0768	0.119	2e-10	other
MICA	rs2596542	0.189	0.861	-0.274	0.829	0.99	-1.13	0.422	1.85	0.265	0.889	0.0155	0.989	1.05	0.429	0.593	-1.13	0.435	2.26	0.194	0.781	-0.369	1.46e-09	-0.238	6.42e-06	5.51e-14	other
MICA	rs2596562	0.189	0.861	-0.274	0.829	0.99	-1.05	0.457	1.53	0.355	0.954	0.0119	0.991	1.02	0.441	0.604	-1.04	0.47	1.92	0.267	0.845	-0.375	8.58e-10	-0.227	1.76e-05	1.02e-13	other
MICA	rs28367646	0.189	0.861	-0.274	0.829	0.99	-0.566	0.688	-2.75	0.125	0.187	0.115	0.916	0.243	0.851	0.839	-0.54	0.706	-2.69	0.14	0.207	-0.302	1.25e-06	-0.0593	0.313	1.74e-05	other
MICA	rs28367832	0.189	0.861	-0.274	0.829	0.99	2	0.126	0.81	0.622	0.141	-0.118	0.914	0.518	0.686	0.851	2.03	0.128	0.723	0.663	0.153	0.283	5.16e-07	0.0409	0.407	1.67e-05	other
MICA	rs2844511	0.189	0.861	-0.274	0.829	0.99	0.987	0.463	-2.15	0.189	0.748	-0.0244	0.983	1.07	0.413	0.598	0.995	0.476	-2.5	0.14	0.656	0.401	1.07e-12	0.0768	0.119	2e-10	other
MICA	rs2844521	0.189	0.861	-0.274	0.829	0.99	-1.02	0.471	1.81	0.276	0.855	0.0235	0.983	1.1	0.409	0.573	-1.01	0.485	2.23	0.199	0.742	-0.364	2.7e-09	-0.238	6.42e-06	9.74e-14	other
MICA	rs2844529	0.189	0.861	-0.274	0.829	0.99	-1.05	0.457	1.53	0.355	0.954	0.0119	0.991	1.02	0.441	0.604	-1.04	0.47	1.92	0.267	0.845	-0.375	8.58e-10	-0.227	1.76e-05	1.02e-13	other
MICA	rs3016014	0.189	0.861	-0.274	0.829	0.99	1.51	0.317	-0.0596	0.973	0.468	-0.0187	0.986	0.697	0.59	0.73	1.51	0.325	-0.243	0.894	0.517	0.322	3e-07	0.0301	0.55	2.34e-05	other
MICA	rs3094220	0.189	0.861	-0.274	0.829	0.99	0.802	0.595	-0.942	0.619	0.946	0.0878	0.936	0.721	0.576	0.667	0.78	0.612	-1.13	0.557	0.993	0.291	3.03e-06	0.168	0.00187	2.76e-08	other
MICA	rs3132550	0.189	0.861	-0.274	0.829	0.99	0.802	0.595	-0.883	0.642	0.929	0.0878	0.936	0.742	0.566	0.659	0.78	0.612	-1.07	0.577	0.992	0.291	3.03e-06	0.168	0.00187	2.76e-08	other
MICA	rs3873379	0.189	0.861	-0.274	0.829	0.99	-0.146	0.917	-2.28	0.204	0.357	0.175	0.873	0.251	0.846	0.804	-0.109	0.939	-2.22	0.225	0.389	-0.284	4.75e-06	-0.0521	0.376	6.07e-05	other
MICA	rs3873380	0.189	0.861	-0.274	0.829	0.99	0.324	0.813	-1.1	0.537	0.817	0.235	0.83	0.463	0.72	0.69	0.371	0.789	-0.984	0.589	0.874	-0.271	7.02e-06	-0.0729	0.216	2.88e-05	other
MICA	rs3905495	0.189	0.861	-0.274	0.829	0.99	0.195	0.884	-1.13	0.515	0.746	0.216	0.843	0.485	0.707	0.691	0.236	0.862	-1.01	0.566	0.802	-0.251	2.08e-05	-0.0814	0.143	3.25e-05	other
MICA	rs4711268	0.189	0.861	-0.274	0.829	0.99	0.101	0.948	0.268	0.88	0.881	0.206	0.851	0.655	0.614	0.634	0.15	0.924	0.451	0.803	0.813	-0.315	4.11e-06	-0.162	0.00476	1.04e-07	other
MICA	rs4711269	0.189	0.861	-0.274	0.829	0.99	0.101	0.948	0.268	0.88	0.881	0.206	0.851	0.655	0.614	0.634	0.15	0.924	0.451	0.803	0.813	-0.315	4.11e-06	-0.162	0.00476	1.04e-07	other
MICA	rs4713446	0.189	0.861	-0.274	0.829	0.99	0.722	0.565	0.034	0.984	0.657	0.3	0.784	0.62	0.633	0.602	0.78	0.541	0.194	0.908	0.593	-0.245	6.63e-06	-0.081	0.12	1.07e-05	other
MICA	rs4713447	0.189	0.861	-0.274	0.829	0.99	0.722	0.565	0.034	0.984	0.657	0.3	0.784	0.62	0.633	0.602	0.78	0.541	0.194	0.908	0.593	-0.245	6.63e-06	-0.081	0.12	1.07e-05	other
MICA	rs4947314	0.189	0.861	-0.274	0.829	0.99	-1.47	0.371	-1.3	0.524	0.275	0.05	0.964	0.454	0.727	0.79	-1.46	0.38	-1.17	0.573	0.303	-0.321	2.08e-05	-0.188	0.00515	4.64e-07	other
MICA	rs6932236	0.189	0.861	-0.274	0.829	0.99	-2.19	0.132	0.304	0.865	0.31	-0.128	0.907	0.616	0.634	0.819	-2.22	0.134	0.458	0.801	0.34	-0.345	1.22e-07	-0.183	0.00117	9.83e-10	other
MICA	rs7741091	0.189	0.861	-0.274	0.829	0.99	1.27	0.371	1.08	0.507	0.267	0.405	0.714	0.81	0.534	0.492	1.38	0.342	1.31	0.434	0.219	-0.359	1.11e-08	-0.13	0.013	3.16e-09	other
MICA	rs7751505	0.189	0.861	-0.274	0.829	0.99	0.0121	0.994	0.576	0.747	0.826	0.196	0.858	0.703	0.588	0.622	0.0596	0.97	0.777	0.67	0.756	-0.319	3.23e-06	-0.175	0.00231	3.69e-08	other
MICA	rs7751725	0.189	0.861	-0.274	0.829	0.99	0.0121	0.994	0.576	0.747	0.826	0.196	0.858	0.703	0.588	0.622	0.0596	0.97	0.777	0.67	0.756	-0.319	3.23e-06	-0.175	0.00231	3.69e-08	other
MICA	rs7754443	0.189	0.861	-0.274	0.829	0.99	-0.146	0.917	-2.39	0.183	0.336	0.175	0.873	0.289	0.823	0.789	-0.109	0.939	-2.32	0.205	0.369	-0.284	4.75e-06	-0.0521	0.376	6.07e-05	other
MICA	rs7762933	0.189	0.861	-0.274	0.829	0.99	0.741	0.555	0.034	0.984	0.649	0.321	0.77	0.62	0.633	0.592	0.803	0.529	0.194	0.908	0.584	-0.246	6.67e-06	-0.081	0.12	1.07e-05	other
MICA	rs7772549	0.189	0.861	-0.274	0.829	0.99	-1.84	0.191	1.15	0.498	0.596	-0.0946	0.931	0.817	0.53	0.725	-1.87	0.194	1.39	0.425	0.658	-0.345	3.51e-08	-0.204	0.00015	3.12e-11	other
MICA	rs9263871	0.189	0.861	-0.274	0.829	0.99	0.584	0.653	-1.18	0.492	0.905	0.276	0.801	0.397	0.762	0.697	0.639	0.628	-1.05	0.556	0.978	-0.256	6.95e-06	-0.101	0.073	5.29e-06	other
MICA	rs9263873	0.189	0.861	-0.274	0.829	0.99	0.585	0.644	-0.0803	0.961	0.754	0.285	0.795	0.603	0.643	0.615	0.643	0.617	0.0808	0.962	0.685	-0.261	2.05e-06	-0.0795	0.126	4.94e-06	other
MICA	rs9266638	0.189	0.861	-0.274	0.829	0.99	-2.79	0.0407	0.788	0.659	0.216	-0.24	0.827	0.769	0.557	0.821	-2.84	0.0405	1.05	0.569	0.248	-0.318	1.06e-07	-0.19	0.000882	6.27e-10	other
MICA	rs9266845	0.189	0.861	-0.274	0.829	0.99	-2.11	0.148	0.0123	0.995	0.282	-0.131	0.905	0.612	0.636	0.822	-2.15	0.15	0.171	0.925	0.311	-0.368	2.72e-08	-0.184	0.0011	2.55e-10	other
MICA	rs9267084	0.189	0.861	-0.274	0.829	0.99	-1.52	0.409	1.34	0.541	0.832	0.351	0.749	0.454	0.726	0.637	-1.63	0.386	1.19	0.596	0.766	0.35	3.62e-06	0.0852	0.157	1.06e-05	other
MICA	rs9295993	0.189	0.861	-0.274	0.829	0.99	-2.21	0.129	0.275	0.877	0.301	-0.115	0.916	0.646	0.617	0.8	-2.23	0.131	0.438	0.809	0.333	-0.344	1.31e-07	-0.185	0.00107	9.45e-10	other
MICA	rs9366778	0.189	0.861	-0.274	0.829	0.99	-1.06	0.423	-0.904	0.59	0.339	0.0379	0.972	0.469	0.718	0.791	-1.05	0.434	-0.776	0.651	0.376	-0.275	1.79e-06	-0.105	0.0474	1.02e-06	other
MICA	rs9380240	0.189	0.861	-0.274	0.829	0.99	-1.06	0.423	-0.904	0.59	0.339	0.0379	0.972	0.469	0.718	0.791	-1.05	0.434	-0.776	0.651	0.376	-0.275	1.79e-06	-0.105	0.0474	1.02e-06	other
MICA	rs9404982	0.189	0.861	-0.274	0.829	0.99	0.832	0.511	-0.0429	0.98	0.635	0.269	0.807	0.696	0.596	0.593	0.883	0.492	0.134	0.938	0.571	-0.242	1.03e-05	-0.076	0.148	2.06e-05	other
MICA	rs9468914	0.189	0.861	-0.274	0.829	0.99	0.0673	0.96	-1.06	0.54	0.712	0.261	0.812	0.528	0.683	0.653	0.117	0.931	-0.937	0.596	0.774	-0.258	1.36e-05	-0.0871	0.119	1.79e-05	other
MICA	rs9468920	0.189	0.861	-0.274	0.829	0.99	-0.146	0.917	-2.31	0.198	0.351	0.175	0.873	0.301	0.816	0.784	-0.109	0.939	-2.23	0.222	0.385	-0.284	4.75e-06	-0.0521	0.376	6.07e-05	other
MICA	rs9468935	0.189	0.861	-0.274	0.829	0.99	-0.79	0.574	-2.36	0.194	0.2	0.0954	0.93	0.311	0.809	0.822	-0.77	0.588	-2.28	0.217	0.221	-0.278	7.96e-06	-0.0711	0.23	3.5e-05	other
MICA	rs9469007	0.189	0.861	-0.274	0.829	0.99	-1.8	0.201	1.15	0.498	0.612	-0.0909	0.934	0.817	0.53	0.723	-1.82	0.205	1.39	0.425	0.675	-0.349	2.6e-08	-0.204	0.00015	2.39e-11	other
MICA	rs9501077	0.189	0.861	-0.274	0.829	0.99	0.722	0.565	0.034	0.984	0.657	0.3	0.784	0.62	0.633	0.602	0.78	0.541	0.194	0.908	0.593	-0.245	6.63e-06	-0.081	0.12	1.07e-05	other
MICA	rs9501109	0.189	0.861	-0.274	0.829	0.99	-2.32	0.139	1.16	0.545	0.48	-0.0569	0.958	0.796	0.541	0.714	-2.33	0.141	1.42	0.469	0.534	-0.274	9.71e-05	-0.239	0.000174	6.42e-08	other
MICA	rs9501587	0.189	0.861	-0.274	0.829	0.99	-2.57	0.0986	2.91	0.149	0.781	-0.0971	0.929	1.15	0.382	0.607	-2.6	0.1	3.39	0.105	0.878	-0.31	7.74e-06	-0.28	1.46e-05	4.9e-10	other
MMP3	rs1010698	-2.28	0.0417	-1.3	0.32	0.029	0.397	0.753	2.28	0.154	0.237	-2.92	0.0174	-2.25	0.103	0.0042	1.75	0.203	3.21	0.0582	0.0272	0.466	5.69e-31	0.419	3.97e-17	5.13e-46	other
MMP3	rs10791599	-2.28	0.0417	-1.3	0.32	0.029	-1.59	0.216	0.849	0.629	0.546	-2.79	0.0154	-1.26	0.334	0.0141	-2.38	0.0712	0.681	0.699	0.274	-0.289	7.71e-12	-0.132	0.0192	2.5e-11	other
MMP3	rs1144393	-2.28	0.0417	-1.3	0.32	0.029	-0.0943	0.943	-0.896	0.58	0.674	-2.42	0.0351	-1.53	0.249	0.0192	-0.741	0.582	-1.28	0.438	0.355	-0.267	7.54e-10	-0.253	9.09e-07	3.76e-15	other
MMP3	rs1144397	-2.28	0.0417	-1.3	0.32	0.029	0.678	0.595	0.237	0.885	0.622	-2.87	0.0167	-1.53	0.263	0.0113	1.86	0.172	0.846	0.624	0.178	0.415	7.68e-24	0.398	8.4e-15	7.44e-37	other
MMP3	rs479095	-2.28	0.0417	-1.3	0.32	0.029	-1.81	0.21	0.401	0.826	0.428	-2.1	0.0699	-1.42	0.293	0.04	-1.09	0.464	0.971	0.609	0.834	0.336	1.52e-12	0.401	2.63e-12	2.98e-23	other
MMP3	rs519806	-2.28	0.0417	-1.3	0.32	0.029	0.645	0.615	0.9	0.581	0.457	-2.5	0.0287	-1.44	0.271	0.0179	1.24	0.344	1.14	0.487	0.242	0.238	1.93e-08	0.169	0.00116	2.04e-10	other
MMP3	rs522616	-2.28	0.0417	-1.3	0.32	0.029	-1.48	0.338	0.312	0.874	0.541	-2.15	0.0618	-1.5	0.268	0.033	-0.811	0.607	0.95	0.643	0.939	0.307	1.69e-09	0.426	5.26e-12	1.04e-19	other
MMP3	rs615098	-2.28	0.0417	-1.3	0.32	0.029	1.33	0.418	0.614	0.765	0.421	-2.62	0.0225	-1.39	0.29	0.0159	2.2	0.19	0.877	0.672	0.207	0.337	4.54e-10	0.19	0.00382	4.6e-11	other
MMP3	rs645419	-2.28	0.0417	-1.3	0.32	0.029	0.397	0.753	2.24	0.158	0.241	-2.92	0.0174	-2.2	0.11	0.00453	1.75	0.203	3.16	0.0613	0.0283	0.466	5.69e-31	0.421	1.95e-17	2.33e-46	other
MMP3	rs679620	-2.28	0.0417	-1.3	0.32	0.029	0.322	0.799	2.24	0.158	0.259	-2.91	0.0176	-2.2	0.11	0.00459	1.68	0.225	3.16	0.0613	0.0315	0.466	7.22e-31	0.421	1.95e-17	2.91e-46	other
NRCAM	rs10487851	-0.256	0.8	-2.03	0.0852	0.183	-2.24	0.0997	-0.058	0.973	0.21	0.0662	0.949	-2.34	0.0513	0.213	-2.25	0.104	0.702	0.688	0.342	0.259	2.45e-07	0.325	6.43e-08	9.4e-14	other
NRCAM	rs2267887	-0.256	0.8	-2.03	0.0852	0.183	0.494	0.706	-1.36	0.396	0.779	-0.195	0.849	-2.45	0.0385	0.13	0.45	0.735	-1.93	0.233	0.591	-0.226	2.91e-06	-0.238	2.83e-05	3.44e-10	other
NRCAM	rs2300033	-0.256	0.8	-2.03	0.0852	0.183	-1.91	0.151	0.306	0.857	0.339	0.0106	0.992	-2.38	0.0465	0.189	-1.91	0.157	1.03	0.551	0.508	0.241	8.76e-07	0.306	2.81e-07	1.37e-12	other
PECAM1	rs11244035	-0.545	0.565	3	0.00907	0.193	2.53	0.236	-1.93	0.455	0.696	-0.246	0.799	2.52	0.0338	0.223	2.43	0.263	-0.528	0.843	0.481	-0.411	1.12e-06	-0.552	2.14e-09	2.63e-14	other
PECAM1	rs2073824	-0.545	0.565	3	0.00907	0.193	0.206	0.872	-0.413	0.8	0.962	-0.595	0.541	2.73	0.0191	0.272	0.394	0.765	-1.16	0.484	0.809	0.315	3.7e-10	0.274	2.8e-06	6.35e-15	other
PECAM1	rs28602591	-0.545	0.565	3	0.00907	0.193	-0.692	0.745	-2.51	0.303	0.355	-0.646	0.506	2.44	0.0417	0.393	-1.02	0.642	-0.962	0.706	0.55	-0.505	1.47e-09	-0.628	4.17e-13	1.01e-20	other
PECAM1	rs28645493	-0.545	0.565	3	0.00907	0.193	0.31	0.888	-1.44	0.569	0.785	-0.542	0.577	2.59	0.0296	0.305	0.023	0.992	0.0941	0.971	0.975	-0.529	8.64e-10	-0.588	6.08e-11	4.3e-19	other
PECAM1	rs4246170	-0.545	0.565	3	0.00907	0.193	-1.11	0.592	3.5	0.176	0.619	-0.476	0.62	2.37	0.0432	0.332	-0.947	0.653	2.47	0.347	0.773	0.349	2.06e-05	0.423	5.88e-06	5.94e-10	other
PECAM1	rs4962153	-0.545	0.565	3	0.00907	0.193	0.861	0.635	-1.47	0.493	0.921	-0.467	0.631	2.57	0.0321	0.288	0.658	0.724	-0.0232	0.992	0.797	-0.434	1.01e-09	-0.558	2.04e-13	3.6e-21	other
PECAM1	rs507666	-0.545	0.565	3	0.00907	0.193	-1.87	0.274	-3.35	0.0816	0.0484	-1.07	0.294	2.11	0.111	0.786	-2.57	0.161	-1.57	0.48	0.129	-0.664	4.56e-24	-0.838	8.21e-38	2.58e-58	other
PECAM1	rs558240	-0.545	0.565	3	0.00907	0.193	0.0416	0.974	-2.29	0.136	0.335	-0.553	0.571	2.27	0.0606	0.411	-0.136	0.917	-1.31	0.417	0.537	-0.321	8.41e-11	-0.424	6.2e-15	1.09e-23	other
PECAM1	rs579459	-0.545	0.565	3	0.00907	0.193	-1.66	0.313	-4.33	0.0175	0.0197	-0.978	0.33	1.65	0.206	0.911	-2.23	0.201	-3.06	0.141	0.0531	-0.588	1.67e-20	-0.762	2.64e-34	3.56e-51	other
PECAM1	rs657152	-0.545	0.565	3	0.00907	0.193	-0.921	0.486	-3.05	0.0577	0.0749	-0.67	0.486	2.14	0.0709	0.498	-1.08	0.422	-2.23	0.18	0.136	-0.231	8.6e-06	-0.374	7.44e-11	2.01e-14	other
PECAM1	rs687289	-0.545	0.565	3	0.00907	0.193	-1.01	0.45	-2.18	0.179	0.145	-0.694	0.471	2.33	0.0498	0.446	-1.19	0.383	-1.29	0.442	0.245	-0.253	1.64e-06	-0.376	7.96e-11	2.79e-15	other
PECAM1	rs7030248	-0.545	0.565	3	0.00907	0.193	1.29	0.337	0.717	0.668	0.316	-0.687	0.473	2.57	0.0299	0.366	1.43	0.293	-0.188	0.913	0.475	0.202	0.000145	0.35	4.31e-09	1.6e-11	other
PECAM1	rs7503550	-0.545	0.565	3	0.00907	0.193	0.745	0.55	-0.45	0.778	0.794	-0.453	0.639	2.72	0.0222	0.244	0.631	0.619	0.585	0.724	0.544	-0.252	2.81e-07	-0.378	2.53e-11	1.35e-16	other
PECAM1	rs7853989	-0.545	0.565	3	0.00907	0.193	0.0202	0.992	-2.75	0.28	0.478	-0.477	0.621	3.39	0.0038	0.121	0.198	0.923	-4.18	0.105	0.315	0.373	2.81e-06	0.435	2.17e-06	2.97e-11	other
PECAM1	rs7873522	-0.545	0.565	3	0.00907	0.193	0.142	0.912	-0.413	0.8	0.932	-0.603	0.536	2.73	0.0191	0.275	0.336	0.799	-1.16	0.484	0.784	0.322	1.55e-10	0.274	2.8e-06	2.85e-15	other
PECAM1	rs8176722	-0.545	0.565	3	0.00907	0.193	0.649	0.75	-1.78	0.479	0.817	-0.61	0.525	2.83	0.0152	0.256	0.882	0.67	-2.95	0.248	0.654	0.382	2.1e-06	0.419	3.7e-06	3.62e-11	other
PECAM1	rs8176743	-0.545	0.565	3	0.00907	0.193	-0.336	0.881	0.892	0.753	0.923	-0.482	0.618	2.62	0.0254	0.267	-0.13	0.954	-0.527	0.856	0.87	0.427	1.32e-06	0.538	1.19e-07	9.88e-13	other
PECAM1	rs8176746	-0.545	0.565	3	0.00907	0.193	-0.312	0.889	0.91	0.749	0.914	-0.538	0.576	2.62	0.0261	0.29	-0.0828	0.971	-0.507	0.862	0.886	0.425	1.49e-06	0.539	1.2e-07	1.13e-12	other
PECAM1	rs8176749	-0.545	0.565	3	0.00907	0.193	-0.312	0.889	0.892	0.753	0.917	-0.538	0.576	2.62	0.0254	0.287	-0.0828	0.971	-0.527	0.856	0.883	0.425	1.49e-06	0.538	1.19e-07	1.12e-12	other
SELE	rs11244035	-0.363	0.716	-0.717	0.553	0.506	2.53	0.236	-1.93	0.455	0.696	0.13	0.901	-1.05	0.406	0.647	2.62	0.243	-2.59	0.338	0.811	-0.636	6.99e-16	-0.63	7.53e-13	3.63e-27	other
SELE	rs2073824	-0.363	0.716	-0.717	0.553	0.506	0.206	0.872	-0.413	0.8	0.962	-0.493	0.628	-0.638	0.601	0.478	0.327	0.802	-0.263	0.874	0.935	0.245	3.08e-07	0.235	2.85e-05	3.94e-11	other
SELE	rs28602591	-0.363	0.716	-0.717	0.553	0.506	-0.692	0.745	-2.51	0.303	0.355	-0.488	0.639	-1.14	0.366	0.342	-0.975	0.66	-3.2	0.211	0.247	-0.58	1.56e-13	-0.604	3.43e-13	4.15e-25	other
SELE	rs28645493	-0.363	0.716	-0.717	0.553	0.506	0.31	0.888	-1.44	0.569	0.785	-0.351	0.736	-0.922	0.46	0.458	0.0966	0.966	-1.96	0.455	0.643	-0.608	6.74e-14	-0.565	5.89e-11	2.53e-23	other
SELE	rs474279	-0.363	0.716	-0.717	0.553	0.506	0.419	0.767	0.579	0.751	0.666	-0.465	0.653	-0.744	0.54	0.458	0.581	0.691	0.745	0.687	0.572	0.348	2.72e-11	0.224	0.000379	2.11e-13	other
SELE	rs4962153	-0.363	0.716	-0.717	0.553	0.506	0.861	0.635	-1.47	0.493	0.921	-0.227	0.831	-1.03	0.413	0.483	0.72	0.709	-2.05	0.364	0.746	-0.621	5.5e-21	-0.566	6.47e-15	2.97e-34	other
SELE	rs507666	-0.363	0.716	-0.717	0.553	0.506	-1.87	0.274	-3.35	0.0816	0.0484	-1.37	0.252	-2.57	0.0718	0.0401	-3.15	0.123	-5.59	0.0147	0.00555	-0.936	1.32e-56	-0.88	1.96e-46	3.52e-101	other
SELE	rs512770	-0.363	0.716	-0.717	0.553	0.506	0.189	0.9	0.139	0.94	0.886	-0.408	0.69	-0.694	0.567	0.497	0.32	0.836	0.277	0.883	0.801	0.32	1.08e-08	0.198	0.00219	2.79e-10	other
SELE	rs514708	-0.363	0.716	-0.717	0.553	0.506	0.295	0.831	-0.872	0.613	0.86	-0.449	0.665	-0.592	0.626	0.518	0.456	0.75	-0.741	0.672	0.965	0.359	2.3e-12	0.222	0.000196	1.17e-14	other
SELE	rs549446	-0.363	0.716	-0.717	0.553	0.506	0.191	0.892	0.3	0.869	0.833	-0.423	0.682	-0.924	0.449	0.419	0.34	0.816	0.509	0.782	0.721	0.352	1.71e-11	0.226	0.000311	1.11e-13	other
SELE	rs552148	-0.363	0.716	-0.717	0.553	0.506	0.419	0.767	0.563	0.757	0.669	-0.462	0.654	-0.744	0.54	0.458	0.576	0.692	0.732	0.691	0.575	0.341	6.59e-11	0.228	0.000286	3.05e-13	other
SELE	rs558240	-0.363	0.716	-0.717	0.553	0.506	0.0416	0.974	-2.29	0.136	0.335	-0.404	0.7	-1.64	0.205	0.259	-0.107	0.935	-3.04	0.0647	0.198	-0.368	2.2e-15	-0.463	2.28e-19	1.14e-32	other
SELE	rs568203	-0.363	0.716	-0.717	0.553	0.506	0.357	0.801	0.495	0.785	0.712	-0.428	0.679	-0.736	0.545	0.477	0.509	0.729	0.66	0.72	0.619	0.356	1.3e-11	0.224	0.000361	1.08e-13	other
SELE	rs574347	-0.363	0.716	-0.717	0.553	0.506	0.191	0.892	0.357	0.844	0.817	-0.423	0.682	-0.75	0.538	0.475	0.34	0.816	0.532	0.773	0.715	0.352	1.71e-11	0.233	0.000207	6.58e-14	other
SELE	rs579459	-0.363	0.716	-0.717	0.553	0.506	-1.66	0.313	-4.33	0.0175	0.0197	-1.15	0.319	-2.82	0.0411	0.0356	-2.6	0.17	-6.49	0.00206	0.00214	-0.819	8.49e-46	-0.778	2.38e-39	2.66e-83	other
SELE	rs630014	-0.363	0.716	-0.717	0.553	0.506	1.35	0.278	-0.0123	0.994	0.42	-0.802	0.448	-0.692	0.574	0.347	1.67	0.204	0.179	0.91	0.305	0.407	3.96e-19	0.276	1.98e-07	3.74e-24	other
SELE	rs633862	-0.363	0.716	-0.717	0.553	0.506	-0.0609	0.961	1.58	0.311	0.525	-0.392	0.713	-1.32	0.3	0.336	0.107	0.936	2.15	0.194	0.357	0.429	9.18e-21	0.434	1.92e-16	1.39e-35	other
SELE	rs641959	-0.363	0.716	-0.717	0.553	0.506	0.243	0.861	-0.831	0.63	0.851	-0.411	0.692	-0.576	0.636	0.541	0.392	0.785	-0.704	0.687	0.95	0.361	1.83e-12	0.221	0.00021	1.06e-14	other
SELE	rs657152	-0.363	0.716	-0.717	0.553	0.506	-0.921	0.486	-3.05	0.0577	0.0749	-0.829	0.458	-1.93	0.142	0.126	-1.4	0.341	-4.11	0.0196	0.0238	-0.581	3.9e-35	-0.555	3.23e-25	1.4e-58	other
SELE	rs672316	-0.363	0.716	-0.717	0.553	0.506	0.413	0.765	-0.872	0.613	0.911	-0.472	0.649	-0.592	0.626	0.507	0.582	0.685	-0.741	0.672	0.982	0.358	2.65e-12	0.222	0.000196	1.31e-14	other
SELE	rs687289	-0.363	0.716	-0.717	0.553	0.506	-1.01	0.45	-2.18	0.179	0.145	-0.907	0.421	-1.66	0.211	0.152	-1.57	0.298	-3.14	0.0803	0.0524	-0.621	4.47e-39	-0.579	5.25e-27	3.01e-64	other
SELE	rs688976	-0.363	0.716	-0.717	0.553	0.506	0.165	0.907	-0.572	0.753	0.903	-0.414	0.688	-0.63	0.604	0.519	0.304	0.835	-0.434	0.813	0.999	0.335	1.58e-10	0.219	0.000484	1.23e-12	other
SELE	rs7857390	-0.363	0.716	-0.717	0.553	0.506	0.698	0.584	3.1	0.0589	0.0963	-0.494	0.629	-1.42	0.256	0.264	0.825	0.526	3.64	0.0331	0.059	0.257	5.64e-08	0.389	4.23e-12	4.71e-18	other
SELE	rs7873522	-0.363	0.716	-0.717	0.553	0.506	0.142	0.912	-0.413	0.8	0.932	-0.4	0.695	-0.638	0.601	0.522	0.242	0.854	-0.263	0.874	0.974	0.25	1.73e-07	0.235	2.85e-05	2.28e-11	other
SELE	rs8176682	-0.363	0.716	-0.717	0.553	0.506	0.716	0.575	2.73	0.097	0.128	-0.477	0.641	-1.36	0.278	0.285	0.839	0.52	3.27	0.0573	0.0814	0.257	6.25e-08	0.4	1.16e-12	1.84e-18	other
SELE	rs8176694	-0.363	0.716	-0.717	0.553	0.506	-0.282	0.857	-0.534	0.797	0.76	-0.34	0.742	-0.644	0.594	0.549	-0.157	0.923	-0.402	0.847	0.841	0.37	1.77e-10	0.204	0.0045	2.77e-11	other
SELE	rs8176717	-0.363	0.716	-0.717	0.553	0.506	0.108	0.94	0.443	0.808	0.827	-0.407	0.694	-0.736	0.545	0.486	0.25	0.864	0.619	0.737	0.726	0.351	2.39e-11	0.24	0.000133	4.96e-14	other
SELE	rs8176732	-0.363	0.716	-0.717	0.553	0.506	0.108	0.94	0.726	0.69	0.748	-0.407	0.694	-0.759	0.532	0.478	0.25	0.864	0.895	0.627	0.652	0.351	2.39e-11	0.224	0.000374	1.86e-13	other
SELE	rs9411381	-0.363	0.716	-0.717	0.553	0.506	-0.842	0.6	3.53	0.0811	0.444	-0.296	0.769	-1.27	0.304	0.367	-0.776	0.632	4.06	0.0519	0.351	0.221	0.000228	0.425	9.35e-10	9.21e-12	other
SERPINA1	rs4905179	-0.712	0.479	-5.59	1.29e-06	0.000182	-2.33	0.154	-1.26	0.511	0.133	-1.04	0.312	-5.86	6.25e-07	4.84e-05	-2.66	0.11	-3.35	0.0818	0.0188	-0.325	8.35e-08	-0.366	4.4e-08	2.14e-14	other
SERPINA1	rs926144	-0.712	0.479	-5.59	1.29e-06	0.000182	-3.35	0.0375	-0.952	0.621	0.0595	-1.15	0.261	-5.8	7.74e-07	3.79e-05	-3.7	0.0241	-3.02	0.118	0.00645	-0.308	2.67e-07	-0.364	6.32e-08	1.02e-13	Collide
SERPINA1	rs998520	-0.712	0.479	-5.59	1.29e-06	0.000182	-5.25	0.00866	0.862	0.737	0.0817	-1.12	0.267	-5.56	2.08e-06	6.91e-05	-5.58	0.0058	-1.42	0.578	0.015	-0.301	5.87e-05	-0.405	6.1e-06	1.89e-09	other
SFTPD	rs10887199	-0.487	0.614	-2.81	0.0173	0.0504	-2.18	0.254	-1.92	0.458	0.178	-0.928	0.362	-3.33	0.00763	0.0142	-2.77	0.17	-4.44	0.105	0.0357	-0.63	4.34e-18	-0.764	6.35e-18	2.76e-34	other
SFTPD	rs10887328	-0.487	0.614	-2.81	0.0173	0.0504	-1.26	0.337	-2.05	0.207	0.12	-0.217	0.831	-2.34	0.0533	0.149	-1.16	0.399	-1.26	0.45	0.258	0.425	1.18e-17	0.332	5.5e-09	9.67e-25	other
SFTPD	rs10887336	-0.487	0.614	-2.81	0.0173	0.0504	-0.348	0.822	0.244	0.902	0.931	-0.564	0.57	-2.73	0.0231	0.0532	-0.552	0.729	-0.738	0.714	0.615	-0.361	1.31e-09	-0.359	1.93e-07	1.32e-15	other
SFTPD	rs11201972	-0.487	0.614	-2.81	0.0173	0.0504	-1.83	0.321	1.38	0.53	0.744	-0.647	0.508	-2.61	0.0309	0.0539	-2.01	0.28	0.21	0.926	0.455	-0.291	4.52e-05	-0.444	6.75e-09	5.26e-12	other
SFTPD	rs17098169	-0.487	0.614	-2.81	0.0173	0.0504	-2.74	0.204	3.68	0.202	0.917	-0.771	0.434	-2.42	0.0438	0.0545	-3.1	0.161	2.42	0.412	0.613	-0.463	2.69e-08	-0.512	4.3e-07	5.72e-14	other
SFTPD	rs17885031	-0.487	0.614	-2.81	0.0173	0.0504	-3.01	0.198	1.87	0.547	0.573	-0.789	0.424	-2.61	0.0304	0.0419	-3.42	0.153	0.262	0.934	0.31	-0.522	6.62e-09	-0.61	1.77e-08	6.64e-16	other
SFTPD	rs1885550	-0.487	0.614	-2.81	0.0173	0.0504	-0.362	0.828	-1.48	0.467	0.518	-0.605	0.551	-3.41	0.00684	0.025	-0.675	0.699	-3.65	0.0942	0.162	-0.518	2.53e-16	-0.641	2.81e-20	1.64e-34	other
SFTPD	rs1932571	-0.487	0.614	-2.81	0.0173	0.0504	-0.379	0.807	0.245	0.901	0.92	-0.568	0.567	-2.73	0.0231	0.0529	-0.583	0.714	-0.736	0.715	0.606	-0.359	1.67e-09	-0.358	2.03e-07	1.76e-15	other
SFTPD	rs1983775	-0.487	0.614	-2.81	0.0173	0.0504	-2.87	0.218	1.87	0.547	0.602	-0.781	0.43	-2.61	0.0304	0.0426	-3.27	0.17	0.262	0.934	0.331	-0.525	4.76e-09	-0.61	1.77e-08	4.74e-16	other
SFTPD	rs2146192	-0.487	0.614	-2.81	0.0173	0.0504	-2.07	0.287	-1.57	0.549	0.232	-0.919	0.368	-3.3	0.0085	0.0156	-2.68	0.194	-4.18	0.135	0.0494	-0.659	4.2e-19	-0.796	6.71e-19	2.94e-36	other
SFTPD	rs2256581	-0.487	0.614	-2.81	0.0173	0.0504	-2.39	0.0613	1.04	0.541	0.32	-0.0461	0.963	-2.82	0.0177	0.108	-2.38	0.0717	1.68	0.328	0.485	0.326	3.67e-11	0.232	0.000111	5.69e-14	other
SFTPD	rs3851050	-0.487	0.614	-2.81	0.0173	0.0504	1.43	0.258	-3.76	0.0201	0.486	-0.761	0.442	-2.24	0.0588	0.0674	1.65	0.204	-3.24	0.0477	0.717	0.288	3.67e-09	0.222	0.000105	2.82e-12	other
SFTPD	rs3862518	-0.487	0.614	-2.81	0.0173	0.0504	-2.24	0.281	1.19	0.625	0.63	-0.66	0.499	-2.65	0.028	0.0496	-2.45	0.243	-0.0789	0.975	0.371	-0.33	4.12e-05	-0.476	2.35e-08	1.26e-11	other
SFTPD	rs4357631	-0.487	0.614	-2.81	0.0173	0.0504	2.81	0.27	-6.23	0.0684	0.701	-0.279	0.777	-3.39	0.00483	0.0374	2.66	0.307	-8.35	0.0166	0.408	-0.543	3.19e-08	-0.651	5.38e-08	9.48e-15	other
SFTPD	rs4369337	-0.487	0.614	-2.81	0.0173	0.0504	0.045	0.989	-9.47	0.0451	0.187	-0.512	0.607	-3.59	0.00317	0.0191	-0.352	0.914	-13.6	0.00561	0.055	-0.774	1.47e-10	-1.18	5.67e-13	9.96e-22	other
SFTPD	rs6413523	-0.487	0.614	-2.81	0.0173	0.0504	-0.616	0.839	-10	0.0315	0.114	-0.556	0.574	-3.57	0.00323	0.0176	-0.999	0.748	-13.8	0.00407	0.0319	-0.69	3.36e-09	-1.11	9.57e-12	3.74e-19	other
SFTPD	rs6585454	-0.487	0.614	-2.81	0.0173	0.0504	-1.91	0.301	1.38	0.53	0.721	-0.651	0.505	-2.61	0.0309	0.0535	-2.09	0.262	0.21	0.926	0.437	-0.287	5.77e-05	-0.444	6.75e-09	7.1e-12	other
SFTPD	rs7084667	-0.487	0.614	-2.81	0.0173	0.0504	-1.02	0.449	-1.74	0.296	0.208	-0.283	0.781	-2.5	0.0416	0.119	-0.89	0.529	-0.715	0.68	0.456	0.441	4.48e-18	0.403	2.39e-12	8.53e-29	other
SFTPD	rs723192	-0.487	0.614	-2.81	0.0173	0.0504	-1.52	0.423	-1.48	0.569	0.328	-0.801	0.43	-3.29	0.00848	0.0194	-2.01	0.315	-4	0.147	0.0866	-0.608	3.64e-17	-0.77	5.71e-18	2.35e-33	other
SFTPD	rs726289	-0.487	0.614	-2.81	0.0173	0.0504	-2.88	0.215	1.87	0.547	0.598	-0.814	0.411	-2.61	0.0304	0.0401	-3.31	0.165	0.262	0.934	0.326	-0.525	4.56e-09	-0.61	1.77e-08	4.53e-16	other
SFTPD	rs728616	-0.487	0.614	-2.81	0.0173	0.0504	-2.74	0.204	3.66	0.202	0.918	-0.771	0.434	-2.46	0.0408	0.0521	-3.1	0.161	2.45	0.402	0.622	-0.463	2.69e-08	-0.484	1.51e-06	1.95e-13	other
SFTPD	rs7905482	-0.487	0.614	-2.81	0.0173	0.0504	1.51	0.246	-3.79	0.0224	0.518	-0.775	0.434	-2.16	0.0713	0.0746	1.75	0.192	-3.13	0.0646	0.803	0.303	1.52e-09	0.295	4.54e-07	3.61e-15	other
SFTPD	rs9266629	-0.487	0.614	-2.81	0.0173	0.0504	-2.23	0.142	-0.788	0.68	0.17	-0.253	0.796	-2.66	0.026	0.0948	-2.16	0.161	0.0442	0.982	0.302	0.267	5.66e-06	0.31	3.64e-06	9.91e-11	other
SHBG	rs1642762	0.655	0.547	-1.57	0.252	0.756	1.27	0.338	-1.41	0.388	0.886	0.968	0.385	-1.76	0.201	0.843	1.5	0.266	-1.78	0.284	0.904	-0.245	5.97e-08	-0.212	2.44e-05	7.14e-12	other
SHBG	rs1799941	0.655	0.547	-1.57	0.252	0.756	-0.031	0.983	1.8	0.32	0.52	0.695	0.534	-1.78	0.193	0.69	-0.241	0.872	2.17	0.237	0.506	0.302	1.19e-09	0.209	0.000168	1.84e-12	other
SHBG	rs727428	0.655	0.547	-1.57	0.252	0.756	0.751	0.558	-1.2	0.458	0.957	0.832	0.455	-1.79	0.193	0.761	0.963	0.463	-1.6	0.328	0.92	-0.256	4.68e-09	-0.23	2.9e-06	7.07e-14	other
SORT1	rs646776	-0.442	0.668	-2.75	0.0175	0.0579	-1.14	0.444	1.19	0.529	0.876	-0.343	0.742	-2.94	0.013	0.0581	-1.07	0.475	2.34	0.229	0.792	0.192	0.000377	0.395	4.84e-09	6.01e-11	other
SORT1	rs660240	-0.442	0.668	-2.75	0.0175	0.0579	-1.15	0.451	0.502	0.793	0.697	-0.341	0.744	-2.82	0.017	0.0675	-1.08	0.484	1.56	0.424	0.995	0.204	0.000215	0.377	2.95e-08	1.13e-10	other
SORT1	rs7528419	-0.442	0.668	-2.75	0.0175	0.0579	-1.15	0.441	1.19	0.529	0.874	-0.34	0.744	-2.94	0.013	0.0584	-1.08	0.473	2.34	0.229	0.793	0.197	0.000266	0.395	4.84e-09	3.8e-11	other
SPINK1	rs6580502	-3.02	0.00458	-3.02	0.0106	0.000135	-1.97	0.121	0.573	0.722	0.355	-2.8	0.0103	-3.19	0.0083	0.000242	-1.27	0.326	1.54	0.353	0.906	0.244	2.86e-08	0.339	1.61e-09	3.48e-16	other
SPINK1	rs930217	-3.02	0.00458	-3.02	0.0106	0.000135	-2.11	0.0919	0.619	0.703	0.314	-2.77	0.0109	-3.18	0.00842	0.000259	-1.45	0.256	1.54	0.356	0.813	0.233	8.57e-08	0.326	8.88e-09	5.2e-15	other
TNFRSF10C	rs10402946	-2.62	0.00608	-5.33	5.09e-06	3.8e-07	0.0697	0.962	0.479	0.792	0.833	-2.79	0.00475	-5.62	2.74e-06	1.75e-07	-1.02	0.497	-1.81	0.327	0.247	-0.39	3.36e-12	-0.404	1.09e-10	2.29e-21	other
TNFRSF10C	rs2240633	-2.62	0.00608	-5.33	5.09e-06	3.8e-07	0.504	0.713	0.394	0.813	0.665	-2.59	0.00745	-5.48	3.56e-06	3.82e-07	-0.136	0.922	-1.2	0.473	0.583	-0.245	4.26e-06	-0.288	6.17e-07	1.49e-11	other
TNFRSF10C	rs304723	-2.62	0.00608	-5.33	5.09e-06	3.8e-07	0.256	0.849	0.558	0.738	0.716	-2.67	0.00591	-5.45	4.01e-06	3.07e-07	-0.427	0.754	-1.01	0.545	0.525	-0.254	1.08e-06	-0.284	9.46e-07	5.16e-12	other
TNFRSF10C	rs34637472	-2.62	0.00608	-5.33	5.09e-06	3.8e-07	0.428	0.756	0.346	0.836	0.712	-2.64	0.00637	-5.48	3.51e-06	3.08e-07	-0.207	0.882	-1.22	0.467	0.553	-0.239	8.06e-06	-0.283	1.07e-06	4.84e-11	other
TNFRSF10C	rs4760	-2.62	0.00608	-5.33	5.09e-06	3.8e-07	-0.783	0.655	2.89	0.2	0.606	-3.37	0.00129	-5.8	7.28e-06	7.31e-08	-3.33	0.0814	-2.12	0.393	0.0614	-0.76	2.89e-31	-0.846	1.91e-29	7.3e-59	other
VEGFA	rs729391	-0.348	0.708	-2.26	0.05	0.114	1.32	0.304	1.65	0.315	0.151	-0.606	0.527	-1.88	0.107	0.123	1.52	0.251	2.11	0.206	0.0898	0.326	2.1e-10	0.245	3.38e-05	6.16e-14	other
VEGFA	rs7764227	-0.348	0.708	-2.26	0.05	0.114	0.248	0.856	-0.768	0.671	0.884	-0.404	0.672	-1.53	0.192	0.237	0.377	0.788	-0.332	0.857	0.935	0.318	5.07e-09	0.284	1.21e-05	3.44e-13	other
VEGFA	rs7767396	-0.348	0.708	-2.26	0.05	0.114	-1.53	0.214	-0.39	0.807	0.275	-0.733	0.45	-1.85	0.124	0.113	-1.81	0.16	-1.12	0.5	0.134	-0.377	1.34e-14	-0.398	1.94e-12	1.76e-25	other
VEGFA	rs9369434	-0.348	0.708	-2.26	0.05	0.114	-0.239	0.849	-1.48	0.355	0.45	-0.405	0.671	-1.91	0.104	0.163	-0.356	0.782	-2.02	0.216	0.304	-0.29	7.88e-09	-0.287	5.62e-07	2.21e-14	other
VEGFA	rs9472158	-0.348	0.708	-2.26	0.05	0.114	1.07	0.407	2.3	0.159	0.12	-0.579	0.547	-2.03	0.0832	0.11	1.27	0.34	2.89	0.0833	0.0625	0.348	1e-11	0.295	4.8e-07	3.38e-17	other
VEGFA	rs9472159	-0.348	0.708	-2.26	0.05	0.114	-0.52	0.672	-0.58	0.714	0.576	-0.488	0.614	-1.85	0.12	0.159	-0.692	0.588	-1.25	0.446	0.362	-0.352	5.47e-13	-0.362	1.27e-10	4.32e-22	other
VWF	rs11244079	-0.521	0.626	-2.81	0.0172	0.0518	1.38	0.586	1.17	0.701	0.508	-0.644	0.553	-2.76	0.0201	0.0471	1.65	0.522	2.37	0.443	0.323	0.42	2.01e-06	0.438	4.81e-05	4.03e-10	other
VWF	rs4962153	-0.521	0.626	-2.81	0.0172	0.0518	0.861	0.635	-1.47	0.493	0.921	-0.622	0.566	-2.54	0.0327	0.0648	1.04	0.574	-0.585	0.788	0.808	0.281	9.18e-06	0.343	5.35e-06	2.33e-10	other
VWF	rs507666	-0.521	0.626	-2.81	0.0172	0.0518	-1.87	0.274	-3.35	0.0816	0.0484	-0.211	0.849	-2.21	0.0694	0.178	-1.78	0.319	-2.33	0.243	0.128	0.445	4.17e-14	0.451	1.85e-11	4.98e-24	other
VWF	rs579459	-0.521	0.626	-2.81	0.0172	0.0518	-1.66	0.313	-4.33	0.0175	0.0197	-0.272	0.805	-2.09	0.0797	0.178	-1.55	0.359	-3.61	0.053	0.0488	0.377	3.27e-11	0.334	2.09e-07	4.2e-17	other
VWF	rs630014	-0.521	0.626	-2.81	0.0172	0.0518	1.35	0.278	-0.0123	0.994	0.42	-0.258	0.815	-2.73	0.022	0.0901	1.28	0.319	-0.7	0.656	0.654	-0.279	9.63e-11	-0.252	3.57e-06	2.41e-15	other
VWF	rs633862	-0.521	0.626	-2.81	0.0172	0.0518	-0.0609	0.961	1.58	0.311	0.525	-0.554	0.612	-2.52	0.0361	0.0768	-0.192	0.881	0.78	0.626	0.833	-0.237	6.11e-08	-0.313	1.12e-08	4.44e-15	other
VWF	rs657152	-0.521	0.626	-2.81	0.0172	0.0518	-0.921	0.486	-3.05	0.0577	0.0749	-0.312	0.783	-2.16	0.0751	0.166	-0.794	0.57	-2.23	0.18	0.188	0.406	2.2e-19	0.369	5.38e-11	1.43e-28	other
VWF	rs687289	-0.521	0.626	-2.81	0.0172	0.0518	-1.01	0.45	-2.18	0.179	0.145	-0.277	0.807	-2.34	0.0574	0.149	-0.893	0.531	-1.15	0.5	0.359	0.428	7.75e-21	0.435	1.06e-14	6.9e-34	other
VWF	rs7857390	-0.521	0.626	-2.81	0.0172	0.0518	0.698	0.584	3.1	0.0589	0.0963	-0.424	0.698	-2.3	0.0524	0.115	0.601	0.644	2.55	0.124	0.172	-0.23	2.21e-07	-0.23	7.76e-05	8.12e-11	other
VWF	rs8176682	-0.521	0.626	-2.81	0.0172	0.0518	0.716	0.575	2.73	0.097	0.128	-0.4	0.715	-2.35	0.0472	0.112	0.62	0.634	2.19	0.189	0.22	-0.24	6.31e-08	-0.225	0.000115	3.94e-11	other
VWF	rs8176743	-0.521	0.626	-2.81	0.0172	0.0518	-0.336	0.881	0.892	0.753	0.923	-0.494	0.651	-2.77	0.0199	0.0596	-0.14	0.951	2.15	0.455	0.653	0.395	4.18e-07	0.458	4.52e-06	8.56e-12	other
VWF	rs8176746	-0.521	0.626	-2.81	0.0172	0.0518	-0.312	0.889	0.91	0.749	0.914	-0.511	0.639	-2.76	0.0207	0.0592	-0.11	0.962	2.16	0.453	0.644	0.395	4.21e-07	0.457	4.71e-06	8.96e-12	other
VWF	rs8176749	-0.521	0.626	-2.81	0.0172	0.0518	-0.312	0.889	0.892	0.753	0.917	-0.511	0.639	-2.77	0.0199	0.058	-0.11	0.962	2.15	0.455	0.645	0.395	4.21e-07	0.458	4.52e-06	8.62e-12	other
Chronic Bronchitis
BIOMARKER	SNP	SPIROMICS Coefficient b0	SPIROMICS P-value b0	COPDGene Coefficient b0	COPDGene P-value b0	Meta-analysis P-value b0	SPIROMICS Coefficient b1	SPIROMICS P-value b1	COPDGene Coefficient b1	COPDGene P-value b1	Meta-analysis P-value b1	SPIROMICS Coefficient b2	SPIROMICS P-value b2	COPDGene Coefficient b2	COPDGene P-value b2	Meta-analysis P-value b2	SPIROMICS Coefficient b3	SPIROMICS P-value b3	COPDGene Coefficient b3	COPDGene P-value b3	Meta-analysis P-value b3	SPIROMICS Coeffient b5	SPIROMICS P-value b5	COPDGene Coefficient b5	COPDGene P-value b5	Meta-analysis P-value b5	TYPE
AGER	rs2022059	-0.263	0.00876	0.0206	0.865	0.0646	0.398	0.23	0.00656	0.988	0.364	-0.305	0.00312	0.0372	0.77	0.0437	0.603	0.0765	0.0449	0.921	0.164	0.65	4.27e-09	-0.8	4.91e-08	0.439	other
AGER	rs206015	-0.263	0.00876	0.0206	0.865	0.0646	0.116	0.571	-0.199	0.488	0.972	-0.262	0.0105	0.0206	0.868	0.0711	0.011	0.958	-0.191	0.512	0.692	-0.41	1.39e-07	-0.338	0.000254	1.92e-10	other
AGER	rs206016	-0.263	0.00876	0.0206	0.865	0.0646	0.0912	0.659	-0.275	0.348	0.77	-0.265	0.00976	0.0157	0.899	0.0645	-0.0168	0.937	-0.269	0.365	0.509	-0.41	1.57e-07	-0.323	0.000518	4.77e-10	other
AGER	rs206019	-0.263	0.00876	0.0206	0.865	0.0646	0.0912	0.659	-0.276	0.346	0.768	-0.265	0.00976	0.0194	0.876	0.0673	-0.0168	0.937	-0.269	0.366	0.51	-0.41	1.57e-07	-0.32	0.000562	5.24e-10	other
AGER	rs2070600	-0.263	0.00876	0.0206	0.865	0.0646	-0.473	0.162	0.215	0.587	0.492	-0.318	0.00226	0.0637	0.622	0.0503	-0.717	0.0409	0.288	0.497	0.281	-0.724	2.1e-10	-0.992	2.19e-13	6.48e-22	other
AGER	rs2844456	-0.263	0.00876	0.0206	0.865	0.0646	-0.319	0.366	0.132	0.756	0.638	-0.292	0.00442	0.0506	0.692	0.0619	-0.506	0.16	0.186	0.676	0.438	-0.639	1.96e-07	-0.967	2.71e-10	6.34e-16	other
AGER	rs2854050	-0.263	0.00876	0.0206	0.865	0.0646	-0.195	0.491	-0.00443	0.991	0.601	-0.287	0.00517	0.0367	0.771	0.0576	-0.343	0.237	0.0276	0.948	0.4	-0.489	1.1e-06	-0.642	2.17e-06	1.13e-11	other
AGER	rs2856437	-0.263	0.00876	0.0206	0.865	0.0646	-0.398	0.23	-0.0276	0.949	0.347	-0.305	0.00312	0.0353	0.781	0.0427	-0.603	0.0765	0.00824	0.985	0.189	-0.65	4.27e-09	-0.779	6.41e-08	1.44e-15	other
AGER	rs34562262	-0.263	0.00876	0.0206	0.865	0.0646	-0.308	0.383	-0.00792	0.986	0.506	-0.293	0.00439	0.037	0.771	0.0526	-0.501	0.165	0.03	0.948	0.319	-0.644	1.61e-07	-0.903	2.85e-09	3.79e-15	other
AGER	rs35502919	-0.263	0.00876	0.0206	0.865	0.0646	-0.439	0.228	0.393	0.328	0.8	-0.298	0.00375	0.0678	0.59	0.07	-0.626	0.0916	0.453	0.277	0.588	-0.639	1.61e-07	-0.777	1.69e-07	1.47e-13	other
APOA4	rs1060211	-0.149	0.122	-0.116	0.319	0.069	-0.0989	0.57	-0.15	0.516	0.392	-0.144	0.139	-0.103	0.393	0.0941	-0.0612	0.729	-0.105	0.658	0.58	0.28	1.6e-05	0.498	2.39e-10	1.08e-13	other
APOA4	rs10892063	-0.149	0.122	-0.116	0.319	0.069	-0.0618	0.664	0.0191	0.914	0.8	-0.147	0.135	-0.12	0.306	0.0724	-0.0221	0.878	0.0347	0.845	0.988	0.273	3.27e-07	0.219	0.000481	8.39e-10	other
APOA4	rs1263173	-0.149	0.122	-0.116	0.319	0.069	-0.0371	0.802	-0.116	0.547	0.557	-0.149	0.126	-0.11	0.357	0.0794	-0.00822	0.956	-0.0854	0.662	0.741	0.22	8.47e-05	0.343	2.35e-07	1.88e-10	other
APOA4	rs1351452	-0.149	0.122	-0.116	0.319	0.069	-0.303	0.192	0.0109	0.969	0.342	-0.139	0.151	-0.125	0.301	0.0784	-0.275	0.238	0.0768	0.789	0.481	0.247	0.00278	0.563	6.73e-09	1.17e-09	other
APOA4	rs2000614	-0.149	0.122	-0.116	0.319	0.069	-0.266	0.244	-0.0146	0.958	0.365	-0.14	0.149	-0.123	0.306	0.0784	-0.238	0.301	0.0507	0.86	0.512	0.249	0.00251	0.564	5.5e-09	8.75e-10	other
APOA4	rs2075292	-0.149	0.122	-0.116	0.319	0.069	-0.17	0.43	0.185	0.477	0.905	-0.145	0.136	-0.148	0.223	0.0542	-0.148	0.496	0.268	0.321	0.881	0.216	0.00663	0.576	5.45e-10	7.81e-10	other
APOA4	rs4938315	-0.149	0.122	-0.116	0.319	0.069	-0.185	0.393	0.184	0.479	0.866	-0.144	0.136	-0.147	0.226	0.0552	-0.163	0.453	0.267	0.323	0.925	0.21	0.00836	0.577	5.02e-10	1.07e-09	other
APOA4	rs4938353	-0.149	0.122	-0.116	0.319	0.069	-0.0804	0.644	-0.155	0.5	0.428	-0.146	0.133	-0.106	0.379	0.0879	-0.0413	0.815	-0.109	0.644	0.63	0.285	1.27e-05	0.5	1.95e-10	6.95e-14	other
APOA4	rs518181	-0.149	0.122	-0.116	0.319	0.069	-0.081	0.566	0.0824	0.638	0.906	-0.144	0.142	-0.125	0.289	0.0715	-0.0431	0.764	0.1	0.57	0.879	0.267	5.11e-07	0.227	0.00028	6.92e-10	other
APOA4	rs672058	-0.149	0.122	-0.116	0.319	0.069	-0.165	0.426	0.00677	0.98	0.563	-0.142	0.144	-0.125	0.298	0.0745	-0.129	0.54	0.0706	0.797	0.773	0.29	0.000156	0.562	1.15e-09	6.51e-12	other
C3	rs2230203	-0.0149	0.893	0.308	0.0158	0.133	-0.13	0.442	0.272	0.188	0.766	-0.0268	0.811	0.36	0.00683	0.106	-0.135	0.427	0.406	0.0576	0.506	-0.193	0.000433	-0.385	4.3e-08	3.67e-10	other
CCL16	rs11080369	-0.0394	0.7	0.175	0.151	0.506	0.155	0.575	0.238	0.43	0.345	-0.0196	0.861	0.28	0.0442	0.229	0.133	0.66	0.598	0.0911	0.147	-1.11	1.5e-29	-1.29	3.44e-38	5.97e-65	other
CCL16	rs2063979	-0.0394	0.7	0.175	0.151	0.506	0.18	0.217	-0.0795	0.665	0.524	-0.00932	0.929	0.164	0.191	0.423	0.177	0.239	-0.0264	0.888	0.432	-0.356	1.57e-11	-0.312	2.4e-07	2.44e-17	other
CCL16	rs4796144	-0.0394	0.7	0.175	0.151	0.506	0.522	0.0734	0.0917	0.805	0.133	0.0284	0.797	0.196	0.127	0.228	0.554	0.0799	0.287	0.467	0.0729	-1.1	6.15e-22	-1.05	1.82e-17	9.12e-38	other
CCL16	rs854680	-0.0394	0.7	0.175	0.151	0.506	0.323	0.0484	0.0799	0.691	0.0817	0.00425	0.968	0.18	0.146	0.32	0.324	0.0546	0.128	0.529	0.0636	-0.39	1.06e-10	-0.27	6.55e-05	7.38e-14	other
CCL16	rs854685	-0.0394	0.7	0.175	0.151	0.506	-0.0866	0.676	-0.216	0.392	0.378	-0.05	0.632	0.151	0.232	0.663	-0.107	0.614	-0.142	0.584	0.459	-0.373	4.7e-07	-0.441	6.1e-08	1.8e-13	other
CCL16	rs854692	-0.0394	0.7	0.175	0.151	0.506	0.0414	0.807	-0.0826	0.683	0.929	-0.036	0.73	0.165	0.189	0.54	0.0302	0.861	-0.0237	0.909	0.956	-0.285	3.71e-06	-0.287	1.35e-05	2.16e-10	other
CCL18	rs1102934	0.326	0.00137	0.262	0.0321	0.000136	0.0876	0.655	-0.0594	0.797	0.87	0.34	0.00135	0.316	0.0177	7.14e-05	-0.0991	0.63	-0.29	0.251	0.262	0.583	4.48e-16	0.75	4.79e-22	9.18e-36	other
CCL18	rs854462	0.326	0.00137	0.262	0.0321	0.000136	0.0575	0.777	-0.175	0.466	0.786	0.345	0.00116	0.338	0.0107	3.72e-05	-0.136	0.521	-0.421	0.108	0.122	0.572	1.24e-14	0.739	1.02e-20	5.52e-33	other
CCL18	rs854469	0.326	0.00137	0.262	0.0321	0.000136	0.0876	0.655	-0.0627	0.786	0.877	0.34	0.00135	0.316	0.0178	7.2e-05	-0.0991	0.63	-0.293	0.246	0.259	0.583	4.48e-16	0.752	3.76e-22	7.46e-36	other
CCL18	rs854632	0.326	0.00137	0.262	0.0321	0.000136	-0.00369	0.986	-0.21	0.415	0.579	0.353	0.000877	0.349	0.00894	2.4e-05	-0.21	0.351	-0.486	0.083	0.0645	0.6	1.21e-14	0.801	7.8e-22	6.23e-34	other
CCL18	rs854636	0.326	0.00137	0.262	0.0321	0.000136	0.00639	0.976	-0.248	0.342	0.543	0.351	0.000934	0.352	0.00837	2.38e-05	-0.193	0.385	-0.522	0.065	0.0609	0.587	2.82e-14	0.789	4.29e-21	6.92e-33	other
CCL18	rs972317	0.326	0.00137	0.262	0.0321	0.000136	0.0269	0.899	-0.349	0.204	0.455	0.347	0.00104	0.367	0.00577	1.82e-05	-0.168	0.451	-0.639	0.031	0.046	0.566	4.78e-13	0.79	4.53e-20	1.35e-30	other
CCL18	rs9892586	0.326	0.00137	0.262	0.0321	0.000136	-0.447	0.172	-0.402	0.297	0.0867	0.36	0.000503	0.282	0.0236	4.05e-05	-0.623	0.0596	-0.519	0.187	0.0223	0.562	1.13e-07	0.461	0.000173	1.04e-10	other
CCL23	rs1617208	0.00209	0.985	0.25	0.0313	0.149	0.0378	0.831	-0.0721	0.732	0.946	0.00954	0.932	0.251	0.0375	0.149	0.0423	0.819	0.0459	0.834	0.756	-0.503	1.51e-17	-0.484	6.49e-12	7.73e-28	other
CCL23	rs16971802	0.00209	0.985	0.25	0.0313	0.149	-0.00801	0.978	0.405	0.239	0.446	0.00161	0.988	0.29	0.0159	0.107	-0.00719	0.981	0.623	0.0809	0.254	-0.563	2.4e-08	-0.751	7.09e-10	1.4e-16	other
CCL23	rs1719200	0.00209	0.985	0.25	0.0313	0.149	0.147	0.608	-0.0836	0.818	0.817	0.0144	0.896	0.246	0.0382	0.141	0.155	0.596	0.0515	0.889	0.625	-0.591	5.59e-09	-0.589	2.48e-06	7.11e-14	other
CCL23	rs6505503	0.00209	0.985	0.25	0.0313	0.149	0.0117	0.95	-0.026	0.902	0.972	0.00404	0.971	0.255	0.0338	0.151	0.0134	0.944	0.0936	0.668	0.736	-0.454	2.28e-13	-0.475	2.95e-11	4.31e-23	other
CCL23	rs7217473	0.00209	0.985	0.25	0.0313	0.149	0.126	0.648	0.308	0.349	0.336	0.0139	0.9	0.293	0.0158	0.09	0.134	0.636	0.548	0.112	0.159	-0.671	1.31e-12	-0.811	1.6e-12	1.6e-23	other
CCL23	rs854625	0.00209	0.985	0.25	0.0313	0.149	0.295	0.351	-1.02	0.109	0.715	0.0309	0.782	0.217	0.0661	0.154	0.32	0.331	-0.877	0.172	0.857	-0.845	3.19e-13	-0.699	1.23e-05	6.71e-17	other
CCL23	rs854672	0.00209	0.985	0.25	0.0313	0.149	0.159	0.24	0.209	0.204	0.085	-0.0241	0.827	0.235	0.0452	0.244	0.165	0.232	0.189	0.255	0.099	0.273	5.73e-09	0.163	0.0042	3.92e-10	other
CCL23	rs854677	0.00209	0.985	0.25	0.0313	0.149	0.154	0.252	0.209	0.204	0.089	-0.023	0.835	0.235	0.0452	0.241	0.16	0.244	0.189	0.255	0.104	0.269	9.21e-09	0.163	0.0042	5.74e-10	other
CCL23	rs854678	0.00209	0.985	0.25	0.0313	0.149	0.131	0.331	0.18	0.274	0.146	-0.0267	0.809	0.224	0.0576	0.28	0.138	0.318	0.16	0.335	0.165	0.284	1.28e-09	0.172	0.00262	6.24e-11	other
CCL23	rs854692	0.00209	0.985	0.25	0.0313	0.149	0.0414	0.807	-0.0826	0.683	0.929	0.0099	0.929	0.244	0.0412	0.155	0.0456	0.796	0.00573	0.978	0.832	-0.446	1.02e-14	-0.377	2.86e-08	2.78e-21	other
CCL23	rs860559	0.00209	0.985	0.25	0.0313	0.149	0.0484	0.783	-0.0482	0.817	0.959	0.0116	0.918	0.253	0.0361	0.142	0.054	0.77	0.0707	0.744	0.663	-0.498	4.37e-17	-0.482	6.3e-12	2.07e-27	other
CCL24	rs10255642	0.0361	0.713	0.257	0.026	0.0797	0.381	0.034	-0.122	0.552	0.233	0.068	0.496	0.269	0.0243	0.0452	0.4	0.028	-0.0191	0.928	0.113	-0.28	7.58e-05	-0.368	5.01e-07	3.06e-10	other
CCL24	rs10280802	0.0361	0.713	0.257	0.026	0.0797	-0.499	0.00789	-0.066	0.73	0.0267	0.111	0.283	0.295	0.0148	0.0154	-0.55	0.00471	-0.168	0.402	0.00756	0.382	8.85e-09	0.313	5.25e-06	2.39e-13	other
CCL24	rs10755885	0.0361	0.713	0.257	0.026	0.0797	-0.344	0.189	0.152	0.569	0.545	0.152	0.236	0.359	0.0213	0.0158	-0.567	0.0786	-0.369	0.296	0.0445	1.46	5.44e-68	1.42	1.6e-60	1.69e-126	other
CCL24	rs11465307	0.0361	0.713	0.257	0.026	0.0797	0.261	0.0747	0.139	0.435	0.0641	0.00711	0.944	0.265	0.0254	0.125	0.26	0.081	0.0707	0.697	0.118	0.273	1.2e-06	0.305	2.86e-06	1.6e-11	other
CCL24	rs11984438	0.0361	0.713	0.257	0.026	0.0797	-0.17	0.279	0.127	0.525	0.698	0.0686	0.502	0.267	0.0243	0.0459	-0.198	0.224	0.05	0.807	0.455	0.376	5.26e-11	0.275	0.000132	9.6e-14	other
CCL24	rs1894761	0.0361	0.713	0.257	0.026	0.0797	-0.127	0.413	0.0573	0.769	0.676	0.0612	0.549	0.274	0.021	0.0477	-0.152	0.345	-0.0208	0.917	0.438	0.379	2.44e-11	0.272	9.46e-05	3.3e-14	other
CCL24	rs2024049	0.0361	0.713	0.257	0.026	0.0797	0.115	0.389	0.251	0.128	0.0981	-0.00106	0.992	0.24	0.0641	0.222	0.115	0.435	0.101	0.583	0.343	0.602	1.73e-35	0.59	6.42e-27	1.17e-60	other
CCL24	rs2240478	0.0361	0.713	0.257	0.026	0.0797	-0.174	0.336	0.156	0.435	0.84	0.063	0.536	0.264	0.0263	0.0527	-0.202	0.28	0.0719	0.725	0.565	0.426	1.93e-10	0.3	3.7e-05	6.37e-14	other
CCL24	rs2302006	0.0361	0.713	0.257	0.026	0.0797	0.0652	0.693	0.102	0.62	0.532	0.0373	0.71	0.293	0.0141	0.0565	0.0767	0.648	0.2	0.344	0.332	-0.283	5.97e-06	-0.346	2.16e-06	6.55e-11	other
CCL24	rs3757598	0.0361	0.713	0.257	0.026	0.0797	0.329	0.0308	0.112	0.566	0.046	-0.00856	0.933	0.268	0.0221	0.146	0.332	0.0334	0.0708	0.719	0.0672	0.352	3.33e-09	0.207	0.0029	1.54e-10	other
CCL24	rs4620231	0.0361	0.713	0.257	0.026	0.0797	-0.169	0.35	0.193	0.332	0.955	0.0633	0.535	0.255	0.032	0.0591	-0.198	0.29	0.116	0.568	0.68	0.448	2.21e-11	0.291	6.74e-05	2e-14	other
CCL24	rs6946822	0.0361	0.713	0.257	0.026	0.0797	-0.0649	0.626	-0.305	0.0663	0.113	0.017	0.879	0.22	0.0897	0.215	-0.0538	0.723	-0.168	0.365	0.386	-0.65	7.31e-42	-0.595	9.74e-27	1.23e-66	other
CCL24	rs7807085	0.0361	0.713	0.257	0.026	0.0797	0.332	0.0645	-0.00879	0.969	0.175	0.0701	0.485	0.281	0.0176	0.036	0.358	0.0513	0.0768	0.742	0.0937	-0.394	3.3e-08	-0.337	4.89e-05	8.62e-12	other
CCL24	rs7807392	0.0361	0.713	0.257	0.026	0.0797	0.381	0.034	-0.126	0.541	0.238	0.068	0.496	0.269	0.0248	0.0457	0.4	0.028	-0.0212	0.921	0.115	-0.28	7.58e-05	-0.377	2.83e-07	1.92e-10	other
CCL4	rs3213636	0.0448	0.669	0.172	0.13	0.185	-0.245	0.172	-0.0841	0.699	0.201	-0.0063	0.954	0.175	0.136	0.344	-0.248	0.182	-0.0254	0.909	0.282	-0.425	3.71e-12	-0.423	1.97e-08	4.52e-19	other
CCL4	rs34045601	0.0448	0.669	0.172	0.13	0.185	-0.203	0.286	0.193	0.388	0.821	0.0741	0.492	0.156	0.187	0.165	-0.232	0.233	0.123	0.592	0.592	0.405	3.72e-10	0.46	3.77e-09	8.09e-18	other
CCL4	rs4796217	0.0448	0.669	0.172	0.13	0.185	0.0535	0.719	-0.219	0.238	0.607	0.0465	0.663	0.152	0.194	0.235	0.0652	0.666	-0.18	0.34	0.757	-0.283	9.15e-08	-0.339	1.4e-07	6.83e-14	other
CCL4	rs8064426	0.0448	0.669	0.172	0.13	0.185	0.0366	0.856	0.11	0.651	0.663	0.0532	0.624	0.179	0.123	0.164	0.0631	0.763	0.157	0.523	0.516	-0.493	5.51e-12	-0.3	0.000501	8.32e-14	other
CCL4	rs8067765	0.0448	0.669	0.172	0.13	0.185	-0.0822	0.773	0.225	0.523	0.835	0.0399	0.711	0.183	0.116	0.187	-0.0575	0.844	0.303	0.397	0.678	-0.608	6.84e-10	-0.473	0.000111	6.92e-13	other
CCL8	rs12602195	0.000599	0.995	0.135	0.253	0.446	-0.0751	0.684	0.0652	0.767	0.914	-0.0103	0.925	0.16	0.2	0.436	-0.0797	0.676	0.165	0.481	0.877	-0.43	1.32e-11	-0.701	2.35e-19	2.71e-28	other
CCL8	rs16969415	0.000599	0.995	0.135	0.253	0.446	0.0373	0.903	-0.058	0.896	0.996	0.00237	0.982	0.128	0.292	0.474	0.0383	0.902	0.049	0.915	0.87	-0.47	2.67e-05	-0.883	3.55e-09	1.67e-12	other
CCL8	rs2215184	0.000599	0.995	0.135	0.253	0.446	-0.233	0.313	-0.212	0.483	0.222	-0.0279	0.797	0.109	0.388	0.703	-0.248	0.298	-0.12	0.709	0.305	-0.524	9.06e-12	-0.924	1.83e-20	2.19e-29	other
CCL8	rs365654	0.000599	0.995	0.135	0.253	0.446	0.0366	0.854	0.082	0.721	0.708	0.00442	0.967	0.142	0.242	0.42	0.0381	0.85	0.148	0.532	0.578	-0.372	1.17e-07	-0.499	1.95e-09	1.93e-15	other
CCL8	rs3848464	0.000599	0.995	0.135	0.253	0.446	-0.232	0.316	-0.212	0.483	0.224	-0.0273	0.802	0.109	0.388	0.7	-0.246	0.301	-0.12	0.709	0.307	-0.524	8.98e-12	-0.924	1.83e-20	2.16e-29	other
CCL8	rs442319	0.000599	0.995	0.135	0.253	0.446	-0.112	0.533	-0.0286	0.896	0.58	-0.0139	0.898	0.132	0.286	0.541	-0.117	0.524	0.046	0.842	0.731	-0.366	2.55e-09	-0.65	1.54e-17	4.81e-24	other
CCL8	rs9914367	0.000599	0.995	0.135	0.253	0.446	0.132	0.346	0.0767	0.646	0.312	0.0252	0.816	0.136	0.266	0.362	0.14	0.332	0.123	0.476	0.23	-0.313	4.21e-10	-0.371	2.28e-10	6.67e-19	other
CDH1	rs1236093	-0.134	0.231	-0.0214	0.852	0.308	0.0717	0.603	-0.127	0.454	0.914	-0.128	0.264	-0.0456	0.699	0.275	0.0405	0.772	-0.141	0.416	0.747	-0.219	1.84e-06	-0.304	1.93e-07	2.17e-12	other
CDH1	rs2287921	-0.134	0.231	-0.0214	0.852	0.308	-0.278	0.0431	0.148	0.374	0.356	-0.0821	0.479	-0.0506	0.669	0.416	-0.252	0.0752	0.164	0.336	0.488	0.289	1.45e-10	0.302	2.28e-07	1.88e-16	other
CDH1	rs2307019	-0.134	0.231	-0.0214	0.852	0.308	-0.103	0.463	0.177	0.275	0.861	-0.122	0.285	-0.0454	0.697	0.29	-0.0714	0.617	0.187	0.254	0.702	0.23	7.51e-07	0.235	4.83e-05	1.57e-10	other
CDH1	rs281393	-0.134	0.231	-0.0214	0.852	0.308	-0.27	0.0751	-0.0251	0.885	0.153	-0.0976	0.392	-0.023	0.845	0.442	-0.243	0.115	-0.0174	0.922	0.213	0.228	3.7e-06	0.338	3.18e-08	9.87e-13	other
CDH1	rs368654	-0.134	0.231	-0.0214	0.852	0.308	0.071	0.617	-0.0487	0.79	0.843	-0.128	0.26	-0.0321	0.784	0.306	0.0414	0.774	-0.058	0.755	0.993	-0.22	4.37e-06	-0.308	1.2e-06	2.78e-11	other
CDH1	rs371690	-0.134	0.231	-0.0214	0.852	0.308	0.068	0.625	0.134	0.432	0.375	-0.148	0.195	-0.0431	0.713	0.224	0.0986	0.484	0.145	0.401	0.28	0.223	1.58e-06	0.249	3.13e-05	2.09e-10	other
CDH1	rs411482	-0.134	0.231	-0.0214	0.852	0.308	0.0758	0.582	-0.118	0.49	0.964	-0.127	0.267	-0.0519	0.66	0.262	0.0448	0.749	-0.133	0.444	0.788	-0.219	1.81e-06	-0.304	2.27e-07	2.47e-12	other
CDH1	rs414299	-0.134	0.231	-0.0214	0.852	0.308	-0.184	0.174	0.439	0.0115	0.508	-0.111	0.334	-0.0945	0.431	0.213	-0.155	0.261	0.468	0.00835	0.363	0.226	4.22e-07	0.337	7.77e-09	2.62e-14	other
CDH1	rs454715	-0.134	0.231	-0.0214	0.852	0.308	0.0755	0.58	-0.175	0.305	0.789	-0.127	0.27	-0.0561	0.637	0.255	0.041	0.769	-0.194	0.268	0.607	-0.249	3.63e-08	-0.343	3.05e-09	7.94e-16	other
CDH1	rs485186	-0.134	0.231	-0.0214	0.852	0.308	-0.158	0.241	0.149	0.359	0.788	-0.104	0.375	-0.0591	0.622	0.322	-0.12	0.394	0.171	0.309	0.97	0.345	9.01e-15	0.385	5.8e-12	3.47e-25	other
CDH1	rs492602	-0.134	0.231	-0.0214	0.852	0.308	0.244	0.071	-0.161	0.331	0.481	-0.0799	0.498	-0.0624	0.604	0.395	0.214	0.131	-0.186	0.28	0.68	-0.35	3.76e-15	-0.406	1.24e-12	3.19e-26	other
CDH1	rs503279	-0.134	0.231	-0.0214	0.852	0.308	-0.182	0.18	0.183	0.263	0.795	-0.0986	0.401	-0.0662	0.582	0.32	-0.146	0.3	0.208	0.219	0.967	0.338	3.78e-14	0.391	3.4e-12	8.62e-25	other
CDH1	rs504963	-0.134	0.231	-0.0214	0.852	0.308	-0.182	0.18	0.181	0.268	0.789	-0.0986	0.401	-0.0657	0.584	0.321	-0.146	0.3	0.206	0.224	0.974	0.338	3.78e-14	0.389	3.64e-12	9.21e-25	other
CDH1	rs507666	-0.134	0.231	-0.0214	0.852	0.308	-0.253	0.177	0.0613	0.749	0.424	-0.176	0.125	-0.018	0.878	0.212	-0.315	0.1	0.0545	0.782	0.296	-0.357	2.52e-09	-0.368	1.33e-07	1.74e-15	other
CDH1	rs516246	-0.134	0.231	-0.0214	0.852	0.308	0.244	0.071	-0.167	0.316	0.493	-0.0799	0.498	-0.0636	0.597	0.391	0.214	0.131	-0.192	0.266	0.695	-0.35	3.76e-15	-0.408	1.02e-12	2.62e-26	other
CDH1	rs558240	-0.134	0.231	-0.0214	0.852	0.308	-0.243	0.074	-0.0339	0.827	0.138	-0.175	0.125	-0.0344	0.769	0.179	-0.277	0.0443	-0.0427	0.787	0.0921	-0.208	3.96e-06	-0.232	3.1e-05	5.1e-10	other
CDH1	rs569970	-0.134	0.231	-0.0214	0.852	0.308	-0.185	0.172	0.183	0.263	0.78	-0.0974	0.407	-0.0662	0.582	0.324	-0.15	0.289	0.208	0.219	0.982	0.34	2.3e-14	0.391	3.4e-12	5.23e-25	other
CDH1	rs579459	-0.134	0.231	-0.0214	0.852	0.308	-0.155	0.382	0.243	0.177	0.808	-0.163	0.156	0.0079	0.947	0.309	-0.209	0.249	0.245	0.182	0.982	-0.342	2.95e-09	-0.33	6.46e-07	9.77e-15	other
CDH1	rs601338	-0.134	0.231	-0.0214	0.852	0.308	0.255	0.06	-0.173	0.299	0.473	-0.0827	0.485	-0.0489	0.689	0.431	0.223	0.116	-0.193	0.267	0.661	-0.355	1.66e-15	-0.4	2.87e-12	3.23e-26	other
CDH1	rs602662	-0.134	0.231	-0.0214	0.852	0.308	-0.18	0.184	0.176	0.28	0.782	-0.0987	0.401	-0.0646	0.591	0.324	-0.144	0.308	0.201	0.235	0.979	0.342	1.77e-14	0.384	7.52e-12	8.77e-25	other
CDH1	rs681343	-0.134	0.231	-0.0214	0.852	0.308	0.244	0.071	-0.161	0.331	0.481	-0.0799	0.498	-0.0624	0.604	0.395	0.214	0.131	-0.186	0.28	0.68	-0.35	3.76e-15	-0.406	1.24e-12	3.19e-26	other
CDH1	rs8102032	-0.134	0.231	-0.0214	0.852	0.308	-0.0882	0.526	0.177	0.274	0.801	-0.125	0.275	-0.0455	0.696	0.282	-0.0569	0.689	0.187	0.254	0.647	0.226	1.03e-06	0.227	8.15e-05	3.6e-10	other
CDH1	rs8103121	-0.134	0.231	-0.0214	0.852	0.308	0.0547	0.692	0.429	0.0142	0.0545	-0.151	0.19	-0.0937	0.435	0.134	0.0944	0.504	0.46	0.0104	0.0278	0.233	3.55e-07	0.304	5.45e-07	9.81e-13	other
CDH1	rs8104897	-0.134	0.231	-0.0214	0.852	0.308	-0.0882	0.526	0.176	0.278	0.806	-0.125	0.275	-0.0453	0.697	0.282	-0.0569	0.689	0.185	0.258	0.652	0.226	1.03e-06	0.228	8.01e-05	3.54e-10	other
CDH1	rs8105137	-0.134	0.231	-0.0214	0.852	0.308	-0.0882	0.526	0.177	0.274	0.801	-0.125	0.275	-0.0455	0.696	0.282	-0.0569	0.689	0.187	0.254	0.647	0.226	1.03e-06	0.227	8.15e-05	3.6e-10	other
CDH1	rs8106205	-0.134	0.231	-0.0214	0.852	0.308	-0.069	0.614	0.263	0.109	0.493	-0.128	0.265	-0.0549	0.638	0.252	-0.0354	0.8	0.275	0.0978	0.363	0.236	2.41e-07	0.227	8.99e-05	1.03e-10	other
CDH1	rs8108136	-0.134	0.231	-0.0214	0.852	0.308	-0.104	0.455	0.194	0.234	0.818	-0.122	0.285	-0.0453	0.697	0.29	-0.0738	0.604	0.204	0.217	0.666	0.224	1.27e-06	0.227	8.86e-05	4.79e-10	other
CDH1	rs8108468	-0.134	0.231	-0.0214	0.852	0.308	-0.0994	0.477	0.19	0.244	0.809	-0.123	0.282	-0.0468	0.688	0.284	-0.0687	0.63	0.2	0.225	0.656	0.225	1.23e-06	0.229	7.32e-05	3.84e-10	other
CDH1	rs8111500	-0.134	0.231	-0.0214	0.852	0.308	0.000462	0.997	0.361	0.0334	0.157	-0.141	0.221	-0.083	0.486	0.168	0.0364	0.794	0.387	0.026	0.0944	0.217	1.5e-06	0.302	2.94e-07	2.53e-12	other
CSTB	rs1041456	-0.114	0.358	0.216	0.0844	0.647	0.205	0.129	0.0166	0.919	0.229	-0.0491	0.717	0.213	0.104	0.419	0.183	0.214	0.0946	0.58	0.195	-0.431	1.97e-27	-0.415	9.83e-15	4.23e-40	other
CSTB	rs11089102	-0.114	0.358	0.216	0.0844	0.647	0.255	0.0754	-0.0423	0.816	0.24	-0.075	0.552	0.192	0.134	0.583	0.238	0.103	-0.00509	0.978	0.23	-0.207	2.72e-06	-0.237	6.9e-05	7.74e-10	other
CSTB	rs13050307	-0.114	0.358	0.216	0.0844	0.647	0.308	0.102	0.258	0.214	0.0405	-0.0603	0.642	0.233	0.0694	0.391	0.28	0.155	0.338	0.112	0.0342	-0.429	1.73e-13	-0.351	7.26e-07	1.37e-18	other
CSTB	rs13052408	-0.114	0.358	0.216	0.0844	0.647	0.0496	0.765	-0.0314	0.877	0.904	-0.116	0.384	0.204	0.12	0.703	-0.00855	0.962	0.0637	0.765	0.871	-0.487	5.74e-23	-0.5	1.07e-14	6.41e-36	other
CSTB	rs1573338	-0.114	0.358	0.216	0.0844	0.647	0.143	0.371	-0.112	0.585	0.759	-0.0885	0.496	0.188	0.148	0.651	0.108	0.522	-0.0452	0.829	0.737	-0.377	7.89e-15	-0.39	2.56e-09	1.58e-22	other
CSTB	rs17004606	-0.114	0.358	0.216	0.0844	0.647	0.209	0.314	-0.418	0.117	0.775	-0.0943	0.455	0.165	0.201	0.773	0.179	0.397	-0.36	0.181	0.799	-0.329	3.21e-07	-0.318	8.51e-05	1.27e-10	other
CSTB	rs2276528	-0.114	0.358	0.216	0.0844	0.647	0.32	0.103	0.413	0.0534	0.0124	-0.0679	0.597	0.244	0.0573	0.387	0.292	0.151	0.492	0.0246	0.0103	-0.385	4.58e-10	-0.321	1.81e-05	6.02e-14	other
CSTB	rs2329577	-0.114	0.358	0.216	0.0844	0.647	0.224	0.0987	0.0289	0.86	0.176	-0.0387	0.774	0.216	0.0995	0.38	0.208	0.161	0.108	0.531	0.143	-0.427	1.32e-26	-0.408	3.72e-14	1.07e-38	other
CSTB	rs2838363	-0.114	0.358	0.216	0.0844	0.647	-0.206	0.123	0.14	0.396	0.555	-0.0569	0.664	0.179	0.171	0.559	-0.186	0.189	0.0842	0.62	0.514	0.362	9.27e-20	0.365	1.32e-11	1.38e-29	other
CSTB	rs2838367	-0.114	0.358	0.216	0.0844	0.647	0.156	0.261	0.148	0.382	0.156	-0.0731	0.587	0.256	0.0517	0.376	0.124	0.412	0.252	0.159	0.122	-0.421	1.28e-24	-0.439	3.71e-15	5.76e-38	other
CSTB	rs2838371	-0.114	0.358	0.216	0.0844	0.647	0.208	0.125	0.0184	0.91	0.221	-0.04	0.767	0.188	0.153	0.468	0.191	0.194	0.086	0.613	0.191	-0.42	1.03e-25	-0.415	3.99e-15	5.96e-39	other
CSTB	rs2838378	-0.114	0.358	0.216	0.0844	0.647	0.221	0.104	0.0349	0.831	0.174	-0.0434	0.748	0.217	0.097	0.389	0.202	0.172	0.115	0.503	0.143	-0.428	1.01e-26	-0.412	1.8e-14	3.71e-39	other
CSTB	rs2838397	-0.114	0.358	0.216	0.0844	0.647	-0.154	0.361	-0.0773	0.71	0.352	-0.0952	0.451	0.203	0.114	0.627	-0.129	0.453	-0.134	0.526	0.326	0.263	9.77e-08	0.31	5.3e-06	2.4e-12	other
CSTB	rs2838404	-0.114	0.358	0.216	0.0844	0.647	-0.212	0.204	-0.171	0.397	0.13	-0.0867	0.493	0.217	0.0913	0.543	-0.19	0.263	-0.231	0.262	0.114	0.255	1.32e-07	0.27	3.63e-05	2.27e-11	other
CSTB	rs2838408	-0.114	0.358	0.216	0.0844	0.647	-0.0222	0.868	-0.00126	0.994	0.897	-0.116	0.366	0.196	0.123	0.729	0.00738	0.957	-0.0306	0.852	0.933	0.233	8.05e-09	0.176	0.00109	9.09e-11	other
CSTB	rs2838411	-0.114	0.358	0.216	0.0844	0.647	-0.0403	0.769	0.122	0.463	0.789	-0.112	0.382	0.203	0.113	0.691	-0.0119	0.933	0.095	0.572	0.755	0.231	3.03e-08	0.18	0.00105	2.65e-10	other
CSTB	rs2838416	-0.114	0.358	0.216	0.0844	0.647	0.183	0.173	0.0271	0.869	0.26	-0.0711	0.583	0.201	0.115	0.526	0.16	0.254	0.0678	0.685	0.262	-0.296	1.99e-13	-0.277	4.71e-07	9.48e-19	other
CSTB	rs3761385	-0.114	0.358	0.216	0.0844	0.647	0.099	0.481	0.0881	0.603	0.383	-0.0964	0.459	0.209	0.101	0.594	0.0656	0.656	0.135	0.434	0.394	-0.335	2.62e-15	-0.275	1.1e-06	5.7e-20	other
CSTB	rs4819314	-0.114	0.358	0.216	0.0844	0.647	0.279	0.201	-0.159	0.554	0.573	-0.0855	0.5	0.191	0.139	0.633	0.248	0.267	-0.0765	0.781	0.519	-0.364	6.22e-08	-0.404	2.43e-06	7.13e-13	other
CSTB	rs6518323	-0.114	0.358	0.216	0.0844	0.647	0.129	0.427	-0.0491	0.812	0.663	-0.0906	0.495	0.219	0.0969	0.555	0.0859	0.621	0.0521	0.809	0.596	-0.458	7.35e-21	-0.496	3.23e-14	2.07e-33	other
CSTB	rs731935	-0.114	0.358	0.216	0.0844	0.647	0.208	0.127	0.0349	0.831	0.199	-0.0497	0.712	0.217	0.097	0.409	0.186	0.209	0.115	0.503	0.166	-0.426	1.96e-26	-0.412	1.8e-14	6.76e-39	other
CSTB	rs7527	-0.114	0.358	0.216	0.0844	0.647	0.0633	0.634	-0.0916	0.57	0.983	-0.106	0.402	0.189	0.138	0.721	0.0395	0.772	-0.0683	0.674	0.951	-0.219	4.03e-08	-0.196	0.000286	7.3e-11	other
CSTB	rs762408	-0.114	0.358	0.216	0.0844	0.647	0.224	0.0987	0.0289	0.86	0.176	-0.0387	0.774	0.216	0.0995	0.38	0.208	0.161	0.108	0.531	0.143	-0.427	1.32e-26	-0.408	3.72e-14	1.07e-38	other
CSTB	rs9985006	-0.114	0.358	0.216	0.0844	0.647	0.251	0.0654	0.0688	0.673	0.0972	-0.0291	0.83	0.224	0.0862	0.328	0.238	0.11	0.15	0.38	0.0754	-0.434	1.81e-27	-0.401	7.07e-14	3.68e-39	other
CXCL5	rs10938105	0.0558	0.586	-0.0993	0.416	0.895	0.117	0.486	0.0491	0.817	0.5	0.0379	0.724	-0.121	0.337	0.709	0.0986	0.577	0.0793	0.712	0.508	0.487	1.75e-15	0.297	2.2e-05	1.8e-18	other
CXCL5	rs13122604	0.0558	0.586	-0.0993	0.416	0.895	0.114	0.513	0.0649	0.766	0.492	0.0398	0.71	-0.121	0.335	0.718	0.0941	0.604	0.0958	0.665	0.499	0.484	1.96e-14	0.292	4.82e-05	3.69e-17	other
CXCL5	rs1595009	0.0558	0.586	-0.0993	0.416	0.895	0.121	0.471	0.0471	0.825	0.493	0.037	0.731	-0.121	0.337	0.705	0.102	0.561	0.0782	0.717	0.499	0.489	8.96e-16	0.305	1.44e-05	5.92e-19	other
CXCL5	rs183028	0.0558	0.586	-0.0993	0.416	0.895	0.168	0.378	-0.123	0.626	0.737	0.0239	0.831	-0.109	0.389	0.681	0.15	0.471	-0.0871	0.734	0.754	0.74	1.01e-26	0.36	1.34e-05	1.23e-27	other
CXCL5	rs2437285	0.0558	0.586	-0.0993	0.416	0.895	0.18	0.366	0.00838	0.973	0.485	0.0226	0.84	-0.118	0.349	0.638	0.162	0.456	0.0505	0.84	0.489	0.771	4.42e-27	0.397	1.49e-06	2.17e-29	other
CXCL5	rs2472649	0.0558	0.586	-0.0993	0.416	0.895	0.0704	0.687	0.0545	0.801	0.64	0.0472	0.666	-0.123	0.329	0.746	0.0424	0.82	0.093	0.673	0.653	0.562	2.31e-19	0.365	4.9e-07	7.56e-24	other
CXCL5	rs352010	0.0558	0.586	-0.0993	0.416	0.895	0.227	0.245	-0.046	0.859	0.453	0.00917	0.935	-0.113	0.369	0.592	0.22	0.307	-0.00803	0.976	0.456	0.786	3.06e-28	0.373	1e-05	5.42e-29	other
CXCL5	rs352018	0.0558	0.586	-0.0993	0.416	0.895	0.166	0.419	-0.184	0.465	0.905	0.0311	0.776	-0.103	0.415	0.743	0.144	0.511	-0.154	0.546	0.928	0.703	5.27e-21	0.333	3.56e-05	1.39e-22	other
CXCL5	rs352024	0.0558	0.586	-0.0993	0.416	0.895	0.166	0.419	-0.216	0.396	0.967	0.0311	0.776	-0.101	0.425	0.751	0.144	0.511	-0.187	0.468	0.993	0.703	5.27e-21	0.331	4.06e-05	1.7e-22	other
CXCL5	rs425535	0.0558	0.586	-0.0993	0.416	0.895	0.227	0.256	-0.135	0.597	0.618	0.00996	0.929	-0.106	0.403	0.625	0.219	0.32	-0.0981	0.706	0.621	0.813	1.72e-29	0.396	1.61e-06	3.29e-31	other
CXCL5	rs4694180	0.0558	0.586	-0.0993	0.416	0.895	0.14	0.407	0.0549	0.797	0.429	0.0333	0.757	-0.121	0.334	0.682	0.123	0.487	0.0869	0.687	0.431	0.497	5.87e-16	0.312	9.08e-06	2.29e-19	other
CXCL5	rs4694655	0.0558	0.586	-0.0993	0.416	0.895	0.117	0.483	0.0947	0.656	0.412	0.0382	0.722	-0.129	0.304	0.677	0.0986	0.571	0.127	0.554	0.414	0.464	1.47e-14	0.295	2.8e-05	1.42e-17	other
CXCL5	rs4694656	0.0558	0.586	-0.0993	0.416	0.895	0.16	0.43	-0.128	0.606	0.804	0.0316	0.773	-0.107	0.396	0.728	0.138	0.524	-0.0975	0.698	0.827	0.704	1.57e-21	0.327	4.65e-05	8.19e-23	other
CXCL5	rs487834	0.0558	0.586	-0.0993	0.416	0.895	0.159	0.44	-0.216	0.396	0.988	0.0327	0.765	-0.101	0.425	0.76	0.136	0.535	-0.187	0.468	0.986	0.696	1.17e-20	0.331	4.06e-05	3.15e-22	other
F7	rs10665	-0.163	0.099	0.142	0.229	0.663	0.0798	0.688	-0.0564	0.82	0.881	-0.164	0.109	0.15	0.233	0.683	-0.0116	0.956	0.0323	0.901	0.967	-0.566	2.45e-14	-0.543	1.55e-11	2.48e-24	other
F7	rs1755685	-0.163	0.099	0.142	0.229	0.663	0.0325	0.871	-0.0611	0.805	0.966	-0.171	0.0952	0.149	0.236	0.645	-0.0616	0.768	0.0271	0.916	0.88	-0.554	8.6e-14	-0.538	1.5e-11	8.38e-24	other
F7	rs2146752	-0.163	0.099	0.142	0.229	0.663	0.134	0.343	-0.0204	0.91	0.526	-0.152	0.128	0.14	0.248	0.71	0.0995	0.487	0.0184	0.92	0.557	-0.242	5.57e-06	-0.257	2.59e-05	6.03e-10	other
F7	rs2480946	-0.163	0.099	0.142	0.229	0.663	-0.0248	0.902	-0.202	0.415	0.527	-0.171	0.0884	0.124	0.306	0.552	-0.0908	0.661	-0.157	0.534	0.459	-0.359	1.13e-06	-0.316	5.64e-05	2.73e-10	other
F7	rs3093233	-0.163	0.099	0.142	0.229	0.663	0.0325	0.871	-0.0687	0.782	0.95	-0.171	0.0952	0.148	0.24	0.64	-0.0616	0.768	0.0191	0.941	0.864	-0.554	8.6e-14	-0.537	1.6e-11	8.9e-24	other
F7	rs3093253	-0.163	0.099	0.142	0.229	0.663	0.0385	0.854	-0.107	0.695	0.903	-0.169	0.0968	0.136	0.276	0.604	-0.0556	0.797	-0.0231	0.935	0.805	-0.557	5.06e-13	-0.571	3.38e-11	1.09e-22	other
F7	rs555212	-0.163	0.099	0.142	0.229	0.663	-0.0989	0.524	0.00557	0.978	0.647	-0.156	0.12	0.142	0.244	0.698	-0.0498	0.753	-0.0336	0.868	0.73	0.34	4.63e-09	0.271	8.79e-05	2.82e-12	other
F7	rs556694	-0.163	0.099	0.142	0.229	0.663	0.038	0.869	-0.0441	0.873	0.986	-0.169	0.0963	0.142	0.25	0.631	-0.0615	0.796	0.0335	0.907	0.908	-0.538	1.06e-10	-0.514	6.04e-09	3.59e-18	other
F7	rs6042	-0.163	0.099	0.142	0.229	0.663	0.0915	0.642	-0.00859	0.973	0.745	-0.162	0.113	0.15	0.231	0.696	0.00426	0.983	0.0839	0.749	0.82	-0.538	3.05e-13	-0.575	1.59e-12	3.5e-24	other
F7	rs6046	-0.163	0.099	0.142	0.229	0.663	0.0342	0.87	-0.0882	0.746	0.927	-0.17	0.0956	0.145	0.245	0.635	-0.0608	0.779	0.00279	0.992	0.839	-0.562	2.78e-13	-0.575	2.73e-11	4.86e-23	other
F7	rs7327099	-0.163	0.099	0.142	0.229	0.663	-0.00486	0.976	0.132	0.514	0.681	-0.16	0.109	0.156	0.2	0.729	-0.0464	0.78	0.176	0.389	0.716	-0.293	1.6e-06	-0.275	7.07e-05	4.77e-10	other
F7	rs776906	-0.163	0.099	0.142	0.229	0.663	0.025	0.901	-0.16	0.509	0.73	-0.167	0.0972	0.127	0.294	0.586	-0.0423	0.837	-0.114	0.644	0.645	-0.375	3.77e-07	-0.315	5e-05	8.48e-11	other
FAS	rs507666	-0.0531	0.615	0.213	0.0672	0.402	-0.253	0.177	0.0613	0.749	0.424	-0.00229	0.984	0.199	0.0876	0.263	-0.251	0.208	0.041	0.832	0.422	0.608	5.21e-23	0.127	0.0604	5.85e-18	other
FAS	rs579459	-0.0531	0.615	0.213	0.0672	0.402	-0.155	0.382	0.243	0.177	0.808	-0.0265	0.812	0.192	0.0999	0.361	-0.141	0.45	0.225	0.213	0.794	0.522	2.51e-18	0.139	0.0316	1.74e-15	other
FAS	rs630014	-0.0531	0.615	0.213	0.0672	0.402	-0.123	0.353	-0.0115	0.943	0.457	-0.0809	0.457	0.202	0.0843	0.556	-0.147	0.28	0.0135	0.933	0.452	-0.283	8.37e-10	-0.122	0.0255	1.25e-09	other
FAS	rs633862	-0.0531	0.615	0.213	0.0672	0.402	0.182	0.179	0.139	0.382	0.113	-0.0112	0.92	0.182	0.119	0.337	0.178	0.211	0.131	0.411	0.139	-0.395	1.23e-17	-0.00168	0.976	1.39e-10	other
FAS	rs657152	-0.0531	0.615	0.213	0.0672	0.402	-0.0312	0.826	0.182	0.272	0.573	-0.052	0.646	0.194	0.0973	0.449	-0.0056	0.971	0.165	0.322	0.529	0.476	2.82e-23	0.122	0.0321	8.15e-19	other
FAS	rs687289	-0.0531	0.615	0.213	0.0672	0.402	-0.0349	0.808	0.0459	0.785	0.999	-0.0509	0.658	0.2	0.0871	0.421	-0.00746	0.962	0.0281	0.868	0.941	0.524	1.42e-27	0.106	0.0645	7.45e-21	other
GC	rs10022720	0.0437	0.659	0.101	0.391	0.368	-0.00921	0.947	-0.216	0.186	0.354	0.0465	0.644	0.132	0.278	0.286	-0.0215	0.88	-0.257	0.125	0.258	0.258	7.28e-07	0.366	3.17e-10	3.28e-15	other
GC	rs10029245	0.0437	0.659	0.101	0.391	0.368	-0.0741	0.604	-0.0428	0.804	0.581	0.0326	0.75	0.0881	0.479	0.479	-0.0621	0.674	-0.00428	0.981	0.741	-0.397	2.09e-14	-0.444	6.72e-14	1.11e-26	other
GC	rs10033936	0.0437	0.659	0.101	0.391	0.368	-0.189	0.247	0.111	0.524	0.658	0.00941	0.928	0.131	0.302	0.451	-0.184	0.282	0.179	0.338	0.865	-0.53	2.25e-19	-0.532	1.99e-17	3.79e-35	other
GC	rs10035034	0.0437	0.659	0.101	0.391	0.368	-0.0413	0.779	0.265	0.129	0.425	0.05	0.618	0.061	0.613	0.478	-0.0542	0.717	0.25	0.158	0.506	0.286	1.38e-07	0.253	0.000111	7.69e-11	other
GC	rs10805048	0.0437	0.659	0.101	0.391	0.368	-0.141	0.329	-0.131	0.459	0.222	0.0209	0.838	0.0708	0.565	0.592	-0.133	0.371	-0.104	0.572	0.296	-0.386	1.32e-13	-0.415	5.86e-12	5.17e-24	other
GC	rs10938012	0.0437	0.659	0.101	0.391	0.368	-0.0806	0.572	-0.0428	0.804	0.557	0.0312	0.761	0.0881	0.479	0.485	-0.0689	0.64	-0.00428	0.981	0.715	-0.399	1.18e-14	-0.444	6.72e-14	6.15e-27	other
GC	rs11726886	0.0437	0.659	0.101	0.391	0.368	-0.185	0.22	0.133	0.461	0.668	0.00923	0.929	0.126	0.311	0.46	-0.181	0.25	0.191	0.314	0.847	-0.451	1.16e-16	-0.471	9.39e-14	7.74e-29	other
GC	rs11737702	0.0437	0.659	0.101	0.391	0.368	-0.0392	0.818	-0.205	0.32	0.406	0.0521	0.608	0.14	0.26	0.258	-0.0607	0.729	-0.281	0.195	0.263	0.418	2.38e-11	0.569	1.13e-15	6.08e-25	other
GC	rs11939173	0.0437	0.659	0.101	0.391	0.368	0.0806	0.551	-0.0132	0.933	0.696	0.0842	0.441	0.113	0.412	0.262	0.13	0.385	0.0619	0.733	0.381	-0.581	4.41e-34	-0.648	1.72e-34	1.5e-66	other
GC	rs12504562	0.0437	0.659	0.101	0.391	0.368	0.0166	0.917	-0.0757	0.685	0.849	0.0433	0.667	0.111	0.368	0.358	0.00277	0.986	-0.124	0.522	0.681	0.325	3.56e-08	0.51	1.04e-14	2.13e-20	other
GC	rs12512631	0.0437	0.659	0.101	0.391	0.368	0.0129	0.924	0.211	0.209	0.366	0.0554	0.64	0.0126	0.929	0.683	-0.0292	0.858	0.201	0.315	0.594	0.759	1.45e-59	0.792	1.32e-45	2.63e-103	other
GC	rs12639968	0.0437	0.659	0.101	0.391	0.368	-0.262	0.146	0.0534	0.786	0.365	0.00963	0.925	0.109	0.382	0.515	-0.258	0.164	0.109	0.599	0.489	-0.457	1.02e-12	-0.51	1.84e-13	1.69e-24	other
GC	rs13113067	0.0437	0.659	0.101	0.391	0.368	-0.0194	0.891	-0.087	0.607	0.658	0.0449	0.673	0.0777	0.547	0.474	0.00479	0.975	-0.0441	0.811	0.892	-0.56	1.28e-27	-0.553	2.17e-21	2.55e-47	other
GC	rs1352844	0.0437	0.659	0.101	0.391	0.368	0.341	0.0863	-0.187	0.463	0.426	0.0147	0.884	0.105	0.383	0.491	0.335	0.0967	-0.22	0.392	0.499	0.372	1.76e-06	0.429	1.24e-06	1.09e-11	other
GC	rs1491709	0.0437	0.659	0.101	0.391	0.368	-0.0837	0.744	0.398	0.135	0.455	0.0379	0.71	0.152	0.226	0.279	-0.0596	0.822	0.503	0.074	0.309	-0.607	6.56e-11	-0.716	7.37e-12	4.05e-21	other
GC	rs1520497	0.0437	0.659	0.101	0.391	0.368	0.0505	0.695	-0.15	0.351	0.745	0.059	0.569	0.0547	0.67	0.478	0.0739	0.584	-0.122	0.483	0.956	-0.429	8.81e-20	-0.539	1.9e-22	3.12e-40	other
GC	rs1520498	0.0437	0.659	0.101	0.391	0.368	-0.0401	0.818	-0.0539	0.791	0.728	0.0513	0.61	0.106	0.391	0.342	-0.0576	0.746	-0.104	0.623	0.569	0.34	1.45e-07	0.495	6.28e-12	1.98e-17	other
GC	rs1520499	0.0437	0.659	0.101	0.391	0.368	0.307	0.173	-0.371	0.302	0.738	0.0747	0.46	0.0628	0.607	0.371	0.345	0.137	-0.328	0.374	0.601	-0.479	7.6e-08	-0.684	6.25e-09	3.34e-15	other
GC	rs1526691	0.0437	0.659	0.101	0.391	0.368	-0.00156	0.993	-0.274	0.303	0.49	0.0454	0.651	0.119	0.326	0.323	-0.0176	0.926	-0.326	0.229	0.385	0.377	7.98e-08	0.479	9.17e-08	4.01e-14	other
GC	rs1526692	0.0437	0.659	0.101	0.391	0.368	0.0588	0.658	-0.305	0.093	0.433	0.0879	0.442	-0.0111	0.935	0.602	0.119	0.442	-0.313	0.13	0.668	-0.683	2.17e-48	-0.759	1.11e-39	3.01e-86	other
GC	rs16847200	0.0437	0.659	0.101	0.391	0.368	0.0223	0.875	-0.195	0.242	0.51	0.0385	0.702	0.12	0.318	0.343	0.0123	0.932	-0.227	0.18	0.409	0.249	2.75e-06	0.31	1.96e-07	3.4e-12	other
GC	rs16847227	0.0437	0.659	0.101	0.391	0.368	0.307	0.178	-0.568	0.138	0.982	0.0733	0.468	0.0573	0.642	0.395	0.343	0.142	-0.531	0.175	0.843	-0.474	1.35e-07	-0.672	1.18e-08	1.09e-14	other
GC	rs17774208	0.0437	0.659	0.101	0.391	0.368	-0.042	0.769	-0.0295	0.86	0.737	0.0406	0.684	0.0871	0.473	0.435	-0.0343	0.812	-0.00382	0.982	0.847	-0.214	6.97e-05	-0.297	4.79e-07	2.68e-10	other
GC	rs17775363	0.0437	0.659	0.101	0.391	0.368	-0.137	0.343	-0.114	0.517	0.254	0.022	0.83	0.0742	0.545	0.574	-0.129	0.385	-0.0869	0.635	0.334	-0.38	2.67e-13	-0.402	3.17e-11	5.41e-23	other
GC	rs1973750	0.0437	0.659	0.101	0.391	0.368	-0.0702	0.595	-0.0871	0.595	0.452	0.0338	0.738	0.0773	0.532	0.506	-0.0604	0.655	-0.0572	0.738	0.578	-0.32	5.26e-11	-0.424	1.78e-13	1.16e-22	other
GC	rs222023	0.0437	0.659	0.101	0.391	0.368	-0.35	0.282	0.702	0.0296	0.523	0.026	0.795	0.169	0.175	0.273	-0.336	0.308	0.836	0.0137	0.383	-0.479	1.2e-05	-0.832	1.67e-10	5.71e-14	other
GC	rs222046	0.0437	0.659	0.101	0.391	0.368	0.106	0.718	-0.168	0.628	0.959	0.0533	0.598	0.0813	0.499	0.399	0.139	0.643	-0.128	0.715	0.916	-0.589	3.28e-07	-0.537	5.28e-06	7.82e-12	other
GC	rs222047	0.0437	0.659	0.101	0.391	0.368	0.0152	0.911	0.0769	0.638	0.692	0.189	0.314	0.502	0.028	0.027	0.237	0.363	0.674	0.0351	0.0376	-1.15	3.93e-196	-1.22	2.78e-178	0	other
GC	rs2282679	0.0437	0.659	0.101	0.391	0.368	-0.00228	0.988	-0.109	0.553	0.685	0.0776	0.561	0.0745	0.633	0.452	0.0776	0.705	-0.0346	0.886	0.851	-1.01	2.12e-97	-1.02	1.32e-73	5.09e-169	other
GC	rs3733359	0.0437	0.659	0.101	0.391	0.368	-0.287	0.316	0.221	0.482	0.776	0.0235	0.816	0.124	0.32	0.404	-0.273	0.349	0.32	0.333	0.954	-0.543	9.42e-09	-0.807	2.12e-12	3.33e-19	other
GC	rs377687	0.0437	0.659	0.101	0.391	0.368	0.0869	0.528	0.361	0.0329	0.059	0.0182	0.871	-0.0153	0.907	0.965	0.0748	0.633	0.37	0.0465	0.0932	0.665	8.75e-42	0.598	1.91e-24	4.33e-64	other
GC	rs4364228	0.0437	0.659	0.101	0.391	0.368	0.167	0.542	-0.0991	0.765	0.797	0.0606	0.551	0.0548	0.655	0.458	0.205	0.467	-0.0745	0.824	0.691	-0.592	4.96e-08	-0.49	1.91e-05	4.64e-12	other
GC	rs4588	0.0437	0.659	0.101	0.391	0.368	-0.0125	0.934	-0.0533	0.768	0.796	0.0717	0.598	0.119	0.459	0.376	0.0627	0.763	0.0678	0.782	0.683	-1.03	1.94e-101	-1.04	7.07e-78	2.49e-177	other
GC	rs4694105	0.0437	0.659	0.101	0.391	0.368	0.0868	0.533	-0.245	0.188	0.683	0.0882	0.423	0.0267	0.839	0.462	0.143	0.361	-0.227	0.267	0.958	-0.633	1.59e-37	-0.683	4.26e-30	7.32e-66	other
GC	rs4694440	0.0437	0.659	0.101	0.391	0.368	-0.131	0.422	0.0949	0.587	0.81	0.0214	0.837	0.127	0.314	0.411	-0.12	0.481	0.16	0.391	0.967	-0.532	3.19e-19	-0.53	1.98e-17	5.39e-35	other
GC	rs4694441	0.0437	0.659	0.101	0.391	0.368	-0.0517	0.726	0.261	0.139	0.473	0.0538	0.595	0.0546	0.654	0.487	-0.0692	0.647	0.242	0.183	0.588	0.35	8.08e-11	0.358	5.08e-08	2.3e-17	other
GC	rs6814839	0.0437	0.659	0.101	0.391	0.368	0.359	0.115	-0.625	0.115	0.894	0.0797	0.431	0.0627	0.606	0.352	0.401	0.0879	-0.588	0.144	0.758	-0.495	4.97e-08	-0.619	2.41e-07	6.1e-14	other
GC	rs6837292	0.0437	0.659	0.101	0.391	0.368	0.0614	0.793	-0.0214	0.944	0.881	0.0502	0.618	0.0929	0.449	0.381	0.0835	0.726	0.039	0.901	0.73	-0.421	7.54e-07	-0.656	8.59e-10	7.79e-15	other
GC	rs6837549	0.0437	0.659	0.101	0.391	0.368	0.0231	0.861	0.184	0.285	0.401	0.0525	0.673	0.027	0.85	0.659	-0.0194	0.907	0.162	0.433	0.665	0.81	1.42e-74	0.856	1.3e-55	2.98e-128	other
GC	rs6845026	0.0437	0.659	0.101	0.391	0.368	-0.154	0.398	-0.343	0.18	0.128	0.0629	0.532	0.126	0.298	0.247	-0.176	0.342	-0.397	0.129	0.0858	0.37	1.96e-08	0.511	1.09e-09	1.64e-16	other
GC	rs6845801	0.0437	0.659	0.101	0.391	0.368	0.341	0.131	-0.623	0.116	0.932	0.0773	0.444	0.0527	0.663	0.389	0.38	0.102	-0.592	0.141	0.805	-0.478	9.01e-08	-0.615	3.1e-07	1.42e-13	other
GC	rs7041	0.0437	0.659	0.101	0.391	0.368	0.00633	0.963	0.0906	0.578	0.687	0.179	0.352	0.553	0.0173	0.0229	0.219	0.412	0.753	0.0208	0.0318	-1.17	1.94e-204	-1.22	4.51e-181	0	other
GC	rs705117	0.0437	0.659	0.101	0.391	0.368	0.0358	0.856	0.224	0.292	0.403	0.0572	0.589	0.152	0.235	0.233	0.0764	0.717	0.322	0.161	0.23	-0.652	1.7e-19	-0.681	5.31e-18	8.06e-36	other
GC	rs705119	0.0437	0.659	0.101	0.391	0.368	-0.0181	0.895	0.142	0.382	0.63	0.108	0.549	0.593	0.00761	0.0264	0.107	0.669	0.835	0.00726	0.0356	-1.15	3.05e-186	-1.2	2.36e-162	0	other
GC	rs705120	0.0437	0.659	0.101	0.391	0.368	-0.0472	0.732	0.11	0.503	0.851	0.0538	0.76	0.512	0.0191	0.0746	0.015	0.951	0.708	0.0212	0.115	-1.14	2.35e-181	-1.2	1.75e-161	0	other
GC	rs7662481	0.0437	0.659	0.101	0.391	0.368	-0.0537	0.703	-0.0279	0.871	0.695	0.0362	0.724	0.0915	0.462	0.452	-0.04	0.785	0.0121	0.947	0.873	-0.39	2.84e-14	-0.449	2.49e-14	6.08e-27	other
GC	rs7665177	0.0437	0.659	0.101	0.391	0.368	0.142	0.55	-0.825	0.0352	0.342	0.055	0.583	0.0371	0.76	0.539	0.165	0.495	-0.805	0.043	0.405	-0.451	9.53e-07	-0.555	1.84e-06	8.39e-12	other
GC	rs7668997	0.0437	0.659	0.101	0.391	0.368	0.296	0.194	-0.378	0.293	0.784	0.0842	0.406	0.0622	0.611	0.337	0.338	0.148	-0.335	0.362	0.633	-0.477	1.21e-07	-0.677	7.6e-09	6.57e-15	other
GC	rs7675387	0.0437	0.659	0.101	0.391	0.368	-0.0816	0.57	0.14	0.413	0.906	0.0574	0.569	0.0762	0.525	0.397	-0.0985	0.502	0.124	0.476	0.977	0.325	6.53e-10	0.226	0.000293	2.15e-12	other
GC	rs7681566	0.0437	0.659	0.101	0.391	0.368	-0.262	0.146	0.0578	0.769	0.372	0.00963	0.925	0.107	0.389	0.521	-0.258	0.164	0.112	0.588	0.495	-0.457	1.02e-12	-0.5	5.07e-13	4.27e-24	other
GC	rs842872	0.0437	0.659	0.101	0.391	0.368	0.0171	0.898	-0.0768	0.625	0.819	0.0561	0.598	0.0796	0.558	0.433	0.0454	0.752	-0.0256	0.887	0.888	-0.516	3.63e-27	-0.616	5.33e-31	5.99e-56	other
GC	rs9291163	0.0437	0.659	0.101	0.391	0.368	-0.0868	0.504	-0.113	0.488	0.337	0.0342	0.732	0.0731	0.551	0.515	-0.0798	0.544	-0.0886	0.6	0.423	-0.228	2.22e-06	-0.297	1.96e-07	2.7e-12	other
GC	rs957045	0.0437	0.659	0.101	0.391	0.368	-0.123	0.386	-0.0183	0.916	0.472	0.0215	0.834	0.0939	0.451	0.512	-0.115	0.438	0.0235	0.897	0.621	-0.416	6.38e-16	-0.455	1.15e-14	5.75e-29	other
GC	rs962226	0.0437	0.659	0.101	0.391	0.368	0.0414	0.747	-0.211	0.199	0.542	0.055	0.589	0.0497	0.697	0.508	0.0592	0.655	-0.187	0.285	0.708	-0.348	1.31e-13	-0.44	6.93e-15	9.48e-27	other
GC	rs962227	0.0437	0.659	0.101	0.391	0.368	-0.0415	0.775	-0.107	0.557	0.547	0.0386	0.71	0.0739	0.558	0.504	-0.0241	0.875	-0.069	0.721	0.723	-0.476	4.88e-19	-0.495	1.04e-15	3.89e-33	other
GC	rs970649	0.0437	0.659	0.101	0.391	0.368	-0.11	0.438	-0.0183	0.916	0.516	0.0242	0.814	0.0939	0.451	0.499	-0.101	0.496	0.0235	0.897	0.672	-0.417	5.44e-16	-0.455	1.15e-14	4.88e-29	other
GC	rs9790741	0.0437	0.659	0.101	0.391	0.368	-0.271	0.0671	-0.166	0.355	0.0474	0.00422	0.967	0.0681	0.576	0.687	-0.27	0.075	-0.145	0.43	0.0635	-0.347	6.8e-11	-0.342	2.37e-08	9.01e-18	other
HGF	rs11244079	-0.0659	0.51	0.238	0.0488	0.415	0.276	0.273	-0.213	0.552	0.67	-0.098	0.344	0.232	0.0579	0.582	0.338	0.194	-0.276	0.444	0.643	0.64	1.36e-10	0.292	0.00669	4.05e-11	other
HGF	rs28602591	-0.0659	0.51	0.238	0.0488	0.415	-0.184	0.424	-0.0493	0.839	0.463	-0.0479	0.645	0.228	0.0621	0.372	-0.155	0.514	-0.1	0.681	0.447	0.561	1.9e-11	0.21	0.0143	2.97e-11	other
HGF	rs28645493	-0.0659	0.51	0.238	0.0488	0.415	-0.358	0.144	-0.0272	0.914	0.245	-0.0275	0.791	0.221	0.0704	0.316	-0.34	0.18	-0.0691	0.785	0.236	0.594	5.71e-12	0.183	0.0391	6.98e-11	other
HGF	rs4962153	-0.0659	0.51	0.238	0.0488	0.415	-0.29	0.148	-0.108	0.619	0.158	-0.0263	0.801	0.23	0.0594	0.288	-0.275	0.187	-0.146	0.504	0.153	0.558	4.73e-15	0.154	0.0417	5.52e-13	other
HGF	rs507666	-0.0659	0.51	0.238	0.0488	0.415	-0.253	0.177	0.0613	0.749	0.424	-0.00427	0.97	0.222	0.071	0.242	-0.249	0.234	0.0119	0.951	0.395	0.843	1.08e-39	0.2	0.00313	2.92e-32	other
HGF	rs579459	-0.0659	0.51	0.238	0.0488	0.415	-0.155	0.382	0.243	0.177	0.808	-0.0356	0.746	0.208	0.0899	0.377	-0.129	0.507	0.209	0.25	0.789	0.726	2.18e-31	0.163	0.0113	2.46e-25	other
HGF	rs630014	-0.0659	0.51	0.238	0.0488	0.415	-0.123	0.353	-0.0115	0.943	0.457	-0.103	0.326	0.228	0.0646	0.623	-0.164	0.238	0.0355	0.827	0.46	-0.423	2.86e-18	-0.142	0.00886	1.48e-16	other
HGF	rs633862	-0.0659	0.51	0.238	0.0488	0.415	0.182	0.179	0.139	0.382	0.113	-0.0185	0.864	0.212	0.0831	0.307	0.173	0.236	0.134	0.403	0.149	-0.513	4.65e-26	-0.037	0.501	7.11e-17	other
HGF	rs657152	-0.0659	0.51	0.238	0.0488	0.415	-0.0312	0.826	0.182	0.272	0.573	-0.0733	0.524	0.212	0.0831	0.501	0.0198	0.903	0.154	0.359	0.484	0.694	4.57e-45	0.151	0.0078	8.58e-35	other
HGF	rs687289	-0.0659	0.51	0.238	0.0488	0.415	-0.0349	0.808	0.0459	0.785	0.999	-0.0729	0.534	0.222	0.0699	0.461	0.0192	0.909	0.00859	0.96	0.905	0.748	7.77e-52	0.163	0.00418	5.64e-40	other
HGF	rs7857390	-0.0659	0.51	0.238	0.0488	0.415	0.0179	0.895	-0.155	0.357	0.609	-0.0677	0.517	0.215	0.0789	0.496	-0.0083	0.953	-0.129	0.448	0.584	-0.374	1.04e-13	-0.128	0.0273	2.1e-12	other
HGF	rs8176682	-0.0659	0.51	0.238	0.0488	0.415	0.0407	0.765	-0.158	0.352	0.694	-0.086	0.415	0.214	0.0802	0.581	0.00698	0.961	-0.129	0.451	0.643	-0.376	6.17e-14	-0.132	0.0234	1.09e-12	other
HGF	rs8176743	-0.0659	0.51	0.238	0.0488	0.415	0.248	0.279	-0.199	0.544	0.684	-0.113	0.286	0.229	0.0604	0.654	0.325	0.176	-0.241	0.466	0.598	0.672	2.47e-14	0.24	0.0162	2.89e-13	other
HGF	rs8176746	-0.0659	0.51	0.238	0.0488	0.415	0.242	0.29	-0.203	0.537	0.702	-0.105	0.317	0.233	0.0565	0.605	0.314	0.191	-0.246	0.456	0.628	0.671	2.68e-14	0.244	0.0144	2.49e-13	other
HGF	rs8176749	-0.0659	0.51	0.238	0.0488	0.415	0.242	0.29	-0.199	0.544	0.697	-0.105	0.317	0.229	0.0604	0.619	0.314	0.191	-0.241	0.466	0.621	0.671	2.68e-14	0.24	0.0162	3.06e-13	other
HP	rs1035559	0.19	0.0614	0.436	0.000331	0.000156	0.0687	0.62	-0.105	0.53	0.964	0.209	0.043	0.454	0.000418	0.000115	0.116	0.412	0.075	0.673	0.371	-0.235	2.65e-06	-0.341	2.48e-09	8.03e-14	other
HP	rs1050362	0.19	0.0614	0.436	0.000331	0.000156	0.219	0.113	-0.25	0.161	0.799	0.234	0.0249	0.422	0.000912	0.000105	0.284	0.0463	-0.0854	0.649	0.235	-0.285	1.75e-08	-0.359	2.11e-09	2.61e-16	other
HP	rs11864453	0.19	0.0614	0.436	0.000331	0.000156	0.111	0.423	-0.0996	0.552	0.837	0.21	0.0417	0.45	0.000411	0.00011	0.161	0.256	0.0637	0.717	0.276	-0.243	1.32e-06	-0.312	4.87e-08	4.53e-13	other
HP	rs1424241	0.19	0.0614	0.436	0.000331	0.000156	-0.106	0.564	0.207	0.318	0.817	0.218	0.0382	0.437	0.000611	0.000131	-0.203	0.286	0.00949	0.965	0.441	0.418	1.2e-10	0.402	4.4e-08	2.92e-17	other
HP	rs17604349	0.19	0.0614	0.436	0.000331	0.000156	-0.14	0.417	0.0285	0.893	0.605	0.209	0.0431	0.455	0.000306	9.27e-05	-0.197	0.262	-0.145	0.511	0.202	0.264	2.14e-05	0.356	1.28e-06	1.63e-10	other
HP	rs1820248	0.19	0.0614	0.436	0.000331	0.000156	-0.288	0.0623	0.0155	0.935	0.18	0.228	0.0281	0.459	0.000289	5.15e-05	-0.344	0.0291	-0.145	0.465	0.0343	0.255	2.58e-06	0.322	8.84e-07	1.2e-11	other
HP	rs2074626	0.19	0.0614	0.436	0.000331	0.000156	0.202	0.145	-0.25	0.161	0.872	0.231	0.0268	0.422	0.000912	0.000115	0.266	0.0626	-0.0854	0.649	0.275	-0.286	1.83e-08	-0.359	2.11e-09	2.74e-16	other
HP	rs2240243	0.19	0.0614	0.436	0.000331	0.000156	0.237	0.0857	-0.232	0.193	0.674	0.238	0.0224	0.425	0.000823	8.59e-05	0.306	0.0321	-0.0683	0.714	0.174	-0.288	1.27e-08	-0.355	3.26e-09	2.75e-16	other
HP	rs4788605	0.19	0.0614	0.436	0.000331	0.000156	-0.177	0.354	0.0736	0.746	0.633	0.216	0.0376	0.453	0.000345	8.49e-05	-0.254	0.196	-0.121	0.61	0.191	0.326	1.46e-06	0.379	1.6e-06	1.14e-11	other
HP	rs6680	0.19	0.0614	0.436	0.000331	0.000156	0.217	0.111	-0.264	0.128	0.854	0.226	0.0297	0.417	0.000985	0.000138	0.272	0.0513	-0.117	0.519	0.303	-0.252	3.72e-07	-0.322	4.14e-08	9.93e-14	other
HP	rs7184169	0.19	0.0614	0.436	0.000331	0.000156	0.266	0.085	-0.142	0.467	0.42	0.232	0.0261	0.44	0.00048	6.86e-05	0.335	0.0343	0.014	0.945	0.103	-0.283	7.91e-07	-0.336	3.96e-07	1.68e-12	other
IL12B	rs10045431	0.0371	0.734	0.0106	0.536	0.507	-0.162	0.295	-0.0136	0.577	0.248	0.0189	0.865	0.0155	0.37	0.47	-0.158	0.314	-0.00995	0.688	0.308	-0.281	1.27e-07	-0.156	0.00358	3.96e-09	other
IL16	rs11073001	-0.0889	0.395	0.092	0.416	0.923	0.145	0.391	0.246	0.239	0.155	-0.0676	0.538	0.16	0.176	0.663	0.111	0.533	0.327	0.134	0.144	-0.489	8.42e-17	-0.475	3.62e-10	2.8e-25	other
IL16	rs11556218	-0.0889	0.395	0.092	0.416	0.923	0.205	0.384	0.345	0.21	0.138	-0.0591	0.621	0.236	0.0709	0.408	0.139	0.607	0.636	0.0479	0.0895	-1.1	5.7e-43	-1.18	2.06e-31	1.43e-72	other
IL16	rs11857713	-0.0889	0.395	0.092	0.416	0.923	0.265	0.292	0.536	0.0632	0.0432	-0.0475	0.69	0.276	0.0321	0.261	0.208	0.47	0.867	0.0087	0.0225	-1.14	4.62e-40	-1.15	6e-26	4.38e-64	other
IL16	rs1803275	-0.0889	0.395	0.092	0.416	0.923	0.205	0.384	0.346	0.21	0.138	-0.0591	0.621	0.236	0.071	0.408	0.139	0.607	0.637	0.0479	0.0895	-1.1	5.7e-43	-1.18	1.8e-31	1.24e-72	other
IL16	rs3848180	-0.0889	0.395	0.092	0.416	0.923	-0.0794	0.572	0.0502	0.761	0.825	-0.116	0.29	0.152	0.195	0.945	-0.125	0.397	0.0846	0.613	0.766	-0.37	4.13e-15	-0.212	0.000262	1.08e-16	other
IL16	rs4778636	-0.0889	0.395	0.092	0.416	0.923	0.205	0.384	0.355	0.197	0.132	-0.0591	0.621	0.238	0.0683	0.401	0.139	0.607	0.649	0.0436	0.0847	-1.1	5.7e-43	-1.18	2.39e-31	1.66e-72	other
IL16	rs4778640	-0.0889	0.395	0.092	0.416	0.923	0.00884	0.981	0.382	0.373	0.542	-0.0936	0.384	0.149	0.209	0.855	-0.0676	0.856	0.537	0.23	0.509	-0.846	1.28e-11	-1.06	8.53e-11	7.06e-21	other
IL18	rs11691939	0.0124	0.907	0.0184	0.874	0.847	-0.216	0.181	-0.193	0.298	0.0909	-0.0148	0.891	-0.00666	0.955	0.889	-0.22	0.18	-0.195	0.302	0.0915	-0.279	2.86e-07	-0.229	0.000381	5.73e-10	other
IL18	rs2365555	0.0124	0.907	0.0184	0.874	0.847	-0.21	0.141	0.0331	0.841	0.333	-0.0196	0.856	0.0217	0.855	0.989	-0.215	0.139	0.0387	0.818	0.341	-0.278	1.3e-08	-0.201	0.000662	7.33e-11	other
IL18	rs34197800	0.0124	0.907	0.0184	0.874	0.847	-0.218	0.175	-0.232	0.215	0.0661	-0.0155	0.886	-0.0117	0.922	0.863	-0.223	0.174	-0.235	0.216	0.0661	-0.283	1.75e-07	-0.232	0.000314	2.99e-10	other
IL18	rs3769604	0.0124	0.907	0.0184	0.874	0.847	-0.12	0.391	0.0677	0.677	0.715	-0.00588	0.957	0.0267	0.822	0.914	-0.122	0.395	0.0748	0.651	0.736	-0.278	9.61e-09	-0.203	0.000484	3.9e-11	other
IL18	rs7577696	0.0124	0.907	0.0184	0.874	0.847	-0.128	0.363	0.0766	0.636	0.714	-0.00745	0.945	0.0284	0.811	0.915	-0.13	0.366	0.0845	0.609	0.736	-0.283	5.29e-09	-0.206	0.000376	1.73e-11	other
IL18	rs7581340	0.0124	0.907	0.0184	0.874	0.847	-0.136	0.331	0.0937	0.566	0.729	-0.0086	0.937	0.0297	0.803	0.915	-0.138	0.333	0.102	0.541	0.749	-0.28	7.06e-09	-0.201	0.000597	3.86e-11	other
IL23A	rs10665	0.0402	0.699	0.00173	0.934	0.731	0.0798	0.688	-0.00768	0.809	0.889	0.049	0.643	0.0157	0.452	0.398	0.0964	0.633	-0.00409	0.899	0.785	-0.372	1.14e-06	-0.0541	0.638	7.74e-05	other
IL2RA	rs1073646	0.176	0.17	0.0959	0.411	0.116	0.206	0.152	0.0601	0.719	0.19	0.144	0.271	0.0812	0.493	0.201	0.173	0.24	0.0458	0.786	0.289	0.243	1.28e-08	0.163	0.00668	1.4e-09	other
IL2RA	rs10795763	0.176	0.17	0.0959	0.411	0.116	0.056	0.674	0.0667	0.691	0.563	0.172	0.189	0.0795	0.506	0.155	0.0185	0.892	0.0467	0.785	0.778	0.235	2.16e-09	0.193	0.00106	2.94e-11	other
IL2RA	rs11256933	0.176	0.17	0.0959	0.411	0.116	-0.414	0.00799	-0.0478	0.79	0.0307	0.0952	0.476	0.0823	0.493	0.323	-0.387	0.0163	-0.0228	0.901	0.06	-0.283	8.36e-11	-0.305	1.33e-06	7.19e-16	other
IL2RA	rs11594656	0.176	0.17	0.0959	0.411	0.116	0.232	0.118	-0.154	0.411	0.532	0.141	0.292	0.106	0.377	0.169	0.184	0.237	-0.184	0.335	0.806	0.354	1.04e-15	0.242	0.000206	2.58e-17	other
IL2RA	rs11598494	0.176	0.17	0.0959	0.411	0.116	0.273	0.0488	0.134	0.419	0.0444	0.122	0.356	0.0707	0.554	0.279	0.241	0.0911	0.116	0.49	0.085	0.259	2.64e-10	0.257	1.64e-05	3.29e-14	other
IL2RA	rs12722489	0.176	0.17	0.0959	0.411	0.116	-0.479	0.0201	0.126	0.564	0.175	0.101	0.456	0.108	0.374	0.251	-0.439	0.0394	0.175	0.437	0.305	-0.409	6.51e-14	-0.391	4.11e-07	2.99e-19	other
IL2RA	rs12722527	0.176	0.17	0.0959	0.411	0.116	-0.48	0.0188	0.0533	0.809	0.11	0.107	0.427	0.0986	0.417	0.258	-0.441	0.0355	0.0996	0.661	0.2	-0.374	3.85e-12	-0.391	4.06e-07	1.17e-17	other
IL2RA	rs12722561	0.176	0.17	0.0959	0.411	0.116	-0.466	0.0221	0.00165	0.994	0.0878	0.11	0.415	0.0914	0.453	0.268	-0.426	0.0412	0.0454	0.843	0.163	-0.374	4.1e-12	-0.412	1.15e-07	3.19e-18	other
IL2RA	rs17147986	0.176	0.17	0.0959	0.411	0.116	-0.363	0.0605	0.0372	0.866	0.196	0.125	0.352	0.0968	0.425	0.22	-0.32	0.108	0.082	0.719	0.335	-0.368	4.7e-12	-0.395	3.54e-07	1.21e-17	other
IL2RA	rs1983890	0.176	0.17	0.0959	0.411	0.116	0.261	0.0584	0.162	0.321	0.038	0.124	0.349	0.0687	0.564	0.278	0.228	0.108	0.147	0.374	0.073	0.247	1.03e-09	0.22	0.000154	1.45e-12	other
IL2RA	rs2104286	0.176	0.17	0.0959	0.411	0.116	-0.193	0.21	0.0134	0.941	0.375	0.143	0.282	0.093	0.443	0.189	-0.148	0.353	0.0482	0.796	0.601	-0.33	3.71e-14	-0.317	5.62e-07	2.6e-19	other
IL2RA	rs2256774	0.176	0.17	0.0959	0.411	0.116	0.0999	0.469	0.00194	0.991	0.583	0.161	0.223	0.0872	0.464	0.162	0.059	0.679	-0.0177	0.918	0.809	0.272	2.46e-11	0.176	0.00306	3.41e-12	other
IL2RA	rs3750671	0.176	0.17	0.0959	0.411	0.116	-0.401	0.0095	-0.125	0.489	0.0164	0.096	0.473	0.0707	0.557	0.354	-0.373	0.0194	-0.102	0.584	0.0346	-0.293	1.18e-11	-0.322	2.9e-07	2.3e-17	other
IL2RA	rs3763700	0.176	0.17	0.0959	0.411	0.116	0.264	0.054	0.204	0.213	0.0233	0.124	0.349	0.065	0.585	0.288	0.232	0.102	0.191	0.25	0.0468	0.247	8.41e-10	0.207	0.000423	4.2e-12	other
IL2RA	rs3930531	0.176	0.17	0.0959	0.411	0.116	0.158	0.258	-0.215	0.188	0.979	0.151	0.249	0.113	0.345	0.137	0.122	0.394	-0.24	0.148	0.747	0.248	1.68e-09	0.193	0.000987	2.17e-11	other
IL2RA	rs4749926	0.176	0.17	0.0959	0.411	0.116	-0.32	0.0213	0.17	0.303	0.299	0.244	0.0649	0.0634	0.597	0.0833	-0.371	0.0093	0.152	0.367	0.178	0.203	3.63e-07	0.209	0.000291	5.29e-10	other
IL2RA	rs4749955	0.176	0.17	0.0959	0.411	0.116	-0.237	0.0819	0.162	0.319	0.522	0.12	0.372	0.111	0.357	0.201	-0.199	0.162	0.19	0.251	0.776	-0.323	3.47e-16	-0.222	0.000144	6.5e-18	other
IL2RA	rs6602398	0.176	0.17	0.0959	0.411	0.116	-0.268	0.073	0.13	0.439	0.408	0.242	0.0687	0.066	0.585	0.0847	-0.331	0.032	0.108	0.532	0.234	0.253	2.75e-09	0.28	2.41e-06	3.53e-14	other
IL2RA	rs6602437	0.176	0.17	0.0959	0.411	0.116	0.114	0.403	-0.165	0.317	0.968	0.16	0.222	0.107	0.37	0.132	0.0774	0.579	-0.189	0.258	0.737	0.234	4.43e-09	0.214	0.000273	1.01e-11	other
IL2RA	rs6602450	0.176	0.17	0.0959	0.411	0.116	0.181	0.211	-0.107	0.519	0.612	0.148	0.258	0.0968	0.416	0.166	0.146	0.327	-0.125	0.457	0.811	0.254	3.41e-09	0.183	0.00194	9.25e-11	other
IL2RA	rs7090512	0.176	0.17	0.0959	0.411	0.116	0.188	0.181	-0.0845	0.632	0.494	0.142	0.283	0.099	0.411	0.177	0.149	0.303	-0.112	0.534	0.721	0.289	3.82e-12	0.234	0.000167	1.44e-14	other
IL2RA	rs7898880	0.176	0.17	0.0959	0.411	0.116	-0.223	0.167	0.0641	0.726	0.423	0.23	0.0831	0.0799	0.511	0.0832	-0.288	0.0834	0.0322	0.865	0.237	0.292	1.17e-10	0.32	6.96e-07	4.94e-16	other
IL2RA	rs7900744	0.176	0.17	0.0959	0.411	0.116	-0.205	0.24	-0.0394	0.844	0.313	0.146	0.274	0.0845	0.485	0.2	-0.152	0.399	-0.00528	0.98	0.517	-0.365	8.03e-14	-0.339	1.2e-06	1.24e-18	other
IL2RA	rs7905816	0.176	0.17	0.0959	0.411	0.116	-0.377	0.0178	-0.135	0.468	0.0241	0.104	0.437	0.0713	0.552	0.329	-0.346	0.0353	-0.113	0.549	0.0486	-0.289	6.18e-11	-0.288	7.22e-06	3.56e-15	other
IL2RA	rs7910961	0.176	0.17	0.0959	0.411	0.116	-0.333	0.0241	0.154	0.351	0.285	0.227	0.0832	0.0639	0.596	0.0994	-0.372	0.013	0.134	0.43	0.182	0.185	1.12e-05	0.254	1.16e-05	5.8e-10	other
IL2RA	rs9663421	0.176	0.17	0.0959	0.411	0.116	-0.269	0.0779	0.221	0.199	0.641	0.224	0.0884	0.047	0.698	0.125	-0.314	0.0431	0.205	0.248	0.455	0.222	2.37e-07	0.27	1.21e-05	1.29e-11	other
IL6R	rs10047079	-0.0296	0.765	-0.000545	0.996	0.821	-0.155	0.375	-0.047	0.82	0.415	-0.0613	0.558	-0.0212	0.863	0.58	-0.189	0.304	-0.0509	0.815	0.356	-0.564	2e-18	-0.539	1.58e-14	2.34e-31	other
IL6R	rs10796927	-0.0296	0.765	-0.000545	0.996	0.821	-0.0106	0.943	-0.394	0.0349	0.146	-0.0295	0.772	0.0335	0.78	0.975	-0.000443	0.998	-0.379	0.0469	0.187	0.354	1.62e-10	0.333	1.48e-07	1.34e-16	other
IL6R	rs11265622	-0.0296	0.765	-0.000545	0.996	0.821	-0.0645	0.647	-0.109	0.513	0.437	-0.0472	0.652	-0.0391	0.748	0.582	-0.0865	0.561	-0.13	0.455	0.352	-0.459	1.4e-18	-0.437	1.48e-14	1.54e-31	other
IL6R	rs12044132	-0.0296	0.765	-0.000545	0.996	0.821	-0.0237	0.898	0.289	0.174	0.421	-0.0284	0.786	-0.0643	0.602	0.583	-0.00677	0.972	0.318	0.162	0.368	0.582	2e-17	0.636	1.06e-15	1.7e-31	other
IL6R	rs12568083	-0.0296	0.765	-0.000545	0.996	0.821	-0.0671	0.634	-0.109	0.513	0.429	-0.0478	0.648	-0.0391	0.748	0.579	-0.0893	0.549	-0.13	0.455	0.345	-0.459	1.6e-18	-0.437	1.48e-14	1.76e-31	other
IL6R	rs12750774	-0.0296	0.765	-0.000545	0.996	0.821	0.245	0.0863	-0.227	0.195	0.672	-0.102	0.336	0.0527	0.673	0.66	0.297	0.0522	-0.242	0.197	0.551	0.518	1.68e-22	0.491	2.06e-16	2.93e-37	other
IL6R	rs2229238	-0.0296	0.765	-0.000545	0.996	0.821	-0.205	0.248	-0.173	0.421	0.162	-0.0783	0.456	-0.04	0.741	0.437	-0.252	0.181	-0.184	0.41	0.121	-0.614	1.64e-21	-0.491	6.57e-12	1.56e-31	other
IL6R	rs2335230	-0.0296	0.765	-0.000545	0.996	0.821	-0.435	0.0181	0.278	0.162	0.4	-0.0786	0.433	0.0234	0.845	0.648	-0.461	0.0137	0.313	0.125	0.408	-0.339	8.49e-08	-0.28	0.00013	5.87e-11	other
IL6R	rs3811448	-0.0296	0.765	-0.000545	0.996	0.821	-0.137	0.432	-0.048	0.817	0.459	-0.0605	0.561	-0.0206	0.867	0.585	-0.17	0.353	-0.0516	0.813	0.395	-0.56	3.39e-18	-0.538	1.95e-14	4.87e-31	other
IL6R	rs3811450	-0.0296	0.765	-0.000545	0.996	0.821	-0.0188	0.942	0.492	0.0953	0.293	-0.0318	0.752	0.0358	0.766	0.969	-0.033	0.9	0.525	0.0859	0.296	-0.431	1.27e-05	-0.594	8.05e-08	8.68e-12	other
IL6R	rs4072391	-0.0296	0.765	-0.000545	0.996	0.821	-0.221	0.218	-0.162	0.454	0.156	-0.0823	0.434	-0.0375	0.756	0.429	-0.271	0.154	-0.171	0.447	0.116	-0.623	8.71e-22	-0.49	8.82e-12	1.22e-31	other
IL6R	rs4129267	-0.0296	0.765	-0.000545	0.996	0.821	0.165	0.242	-0.00706	0.966	0.396	-0.196	0.138	-0.0187	0.907	0.236	0.354	0.0625	0.0132	0.955	0.152	0.983	5.25e-101	1.02	1.85e-88	2.38e-187	other
IL6R	rs4240872	-0.0296	0.765	-0.000545	0.996	0.821	-0.0921	0.57	0.0187	0.923	0.718	-0.0588	0.581	-0.00768	0.951	0.65	-0.128	0.464	0.0218	0.917	0.632	-0.605	1.27e-24	-0.583	1.39e-18	1.53e-41	other
IL6R	rs4537545	-0.0296	0.765	-0.000545	0.996	0.821	0.195	0.166	-0.028	0.867	0.354	-0.212	0.103	6.46e-05	1	0.222	0.396	0.0343	-0.0274	0.902	0.133	0.964	7.85e-96	0.962	3.55e-75	4.82e-169	other
IL6R	rs4845618	-0.0296	0.765	-0.000545	0.996	0.821	-0.134	0.343	0.0651	0.691	0.656	-0.124	0.301	0.0298	0.84	0.523	-0.234	0.17	0.098	0.637	0.476	-0.818	4.34e-65	-0.834	1.04e-55	7.28e-119	other
IL6R	rs4845625	-0.0296	0.765	-0.000545	0.996	0.821	-0.183	0.191	0.051	0.758	0.439	-0.166	0.175	0.018	0.903	0.35	-0.322	0.0629	0.076	0.718	0.249	-0.86	2.44e-75	-0.849	9.45e-58	3.58e-131	other
IL6R	rs5018567	-0.0296	0.765	-0.000545	0.996	0.821	-0.0717	0.61	-0.0821	0.623	0.479	-0.052	0.618	-0.0325	0.789	0.582	-0.0958	0.519	-0.1	0.567	0.388	-0.459	1.71e-18	-0.434	2.7e-14	3.43e-31	other
IL6R	rs6674171	-0.0296	0.765	-0.000545	0.996	0.821	-0.164	0.348	-0.047	0.82	0.394	-0.0662	0.525	-0.0212	0.863	0.555	-0.201	0.275	-0.0509	0.815	0.331	-0.563	2.21e-18	-0.539	1.58e-14	2.59e-31	other
IL6R	rs6699825	-0.0296	0.765	-0.000545	0.996	0.821	0.13	0.337	-0.452	0.00363	0.226	-0.0447	0.656	0.0589	0.623	0.994	0.139	0.31	-0.467	0.00327	0.233	0.215	2.13e-05	0.257	2.13e-06	2.52e-10	other
IL6R	rs7514452	-0.0296	0.765	-0.000545	0.996	0.821	-0.205	0.248	-0.173	0.421	0.162	-0.0783	0.456	-0.04	0.741	0.437	-0.252	0.181	-0.184	0.41	0.121	-0.614	1.64e-21	-0.491	6.57e-12	1.56e-31	other
IL6R	rs7518199	-0.0296	0.765	-0.000545	0.996	0.821	0.134	0.344	-0.0403	0.807	0.585	-0.155	0.229	0.00939	0.952	0.39	0.279	0.134	-0.0469	0.832	0.326	0.942	1.34e-88	0.942	6.17e-74	1.49e-160	other
IL6R	rs7547072	-0.0296	0.765	-0.000545	0.996	0.821	0.143	0.285	-0.286	0.0772	0.709	-0.05	0.62	0.0287	0.81	0.832	0.154	0.254	-0.293	0.0763	0.746	0.234	1.97e-06	0.265	3.19e-06	2.95e-11	other
IL6R	rs7553796	-0.0296	0.765	-0.000545	0.996	0.821	-0.178	0.211	0.0742	0.65	0.525	-0.149	0.217	0.033	0.819	0.441	-0.301	0.0826	0.11	0.587	0.348	-0.838	8.81e-69	-0.794	4.32e-50	6.16e-117	other
IL6R	rs8192284	-0.0296	0.765	-0.000545	0.996	0.821	0.165	0.242	-0.00876	0.958	0.4	-0.196	0.138	-0.0173	0.915	0.238	0.354	0.0625	0.01	0.965	0.155	0.983	5.25e-101	1.02	5.96e-90	8.55e-189	other
IL6R	rs9426830	-0.0296	0.765	-0.000545	0.996	0.821	0.14	0.3	-0.44	0.00493	0.276	-0.046	0.646	0.0556	0.646	0.969	0.15	0.274	-0.455	0.00457	0.288	0.216	1.84e-05	0.26	1.74e-06	1.8e-10	other
IL6R	rs9427108	-0.0296	0.765	-0.000545	0.996	0.821	0.105	0.436	-0.409	0.00913	0.251	-0.0445	0.659	0.0527	0.659	0.969	0.115	0.399	-0.423	0.00853	0.265	0.253	4.41e-07	0.263	1.52e-06	3.19e-12	other
LPA	rs11751605	0.0357	0.715	0.0326	0.775	0.643	-0.0403	0.827	0.0829	0.711	0.934	0.0421	0.674	0.0149	0.898	0.689	-0.0567	0.763	0.0787	0.728	0.996	0.422	4.05e-09	0.35	1.99e-05	4.8e-13	other
LPA	rs1810126	0.0357	0.715	0.0326	0.775	0.643	-0.128	0.369	0.0741	0.662	0.703	0.0653	0.524	0.0245	0.832	0.537	-0.155	0.298	0.0694	0.685	0.611	0.396	1.51e-13	0.186	0.00228	4.35e-14	other
LPA	rs2048327	0.0357	0.715	0.0326	0.775	0.643	-0.124	0.386	0.0711	0.675	0.711	0.0654	0.524	0.0247	0.83	0.536	-0.151	0.312	0.0663	0.699	0.617	0.395	1.93e-13	0.188	0.00204	4.42e-14	other
LPA	rs2063347	0.0357	0.715	0.0326	0.775	0.643	-0.14	0.325	0.108	0.524	0.754	0.0697	0.497	0.0214	0.853	0.528	-0.169	0.256	0.104	0.544	0.655	0.4	5.68e-14	0.182	0.00283	2.89e-14	other
LPA	rs2292334	0.0357	0.715	0.0326	0.775	0.643	-0.115	0.419	0.0712	0.674	0.745	0.0624	0.542	0.0247	0.831	0.55	-0.141	0.344	0.0664	0.697	0.653	0.396	1.72e-13	0.189	0.0019	3.64e-14	other
LPA	rs3106166	0.0357	0.715	0.0326	0.775	0.643	0.00639	0.962	0.149	0.363	0.522	0.0373	0.714	0.0234	0.838	0.682	-0.00768	0.956	0.147	0.371	0.581	0.35	4.94e-12	0.116	0.0473	8.92e-11	other
LPA	rs3120137	0.0357	0.715	0.0326	0.775	0.643	0.0415	0.82	0.215	0.332	0.416	0.0324	0.747	0.0152	0.896	0.743	0.028	0.881	0.211	0.344	0.459	0.435	1.53e-09	0.279	0.000716	1.33e-11	other
LPA	rs3918286	0.0357	0.715	0.0326	0.775	0.643	-0.124	0.386	0.075	0.658	0.722	0.0654	0.524	0.0244	0.832	0.537	-0.151	0.312	0.0703	0.681	0.628	0.395	1.93e-13	0.186	0.00237	5.56e-14	other
LPA	rs4252050	0.0357	0.715	0.0326	0.775	0.643	0.0652	0.7	-0.176	0.423	0.808	0.045	0.652	0.0178	0.878	0.661	0.0809	0.64	-0.171	0.44	0.871	-0.362	2.28e-08	-0.283	0.000152	2.15e-11	other
LPA	rs474513	0.0357	0.715	0.0326	0.775	0.643	-0.162	0.236	-0.0358	0.83	0.304	0.00399	0.968	0.0287	0.803	0.845	-0.16	0.256	-0.032	0.849	0.329	-0.327	3.64e-10	-0.141	0.0167	3.43e-10	other
LPA	rs487152	0.0357	0.715	0.0326	0.775	0.643	-0.147	0.28	-0.0354	0.832	0.343	0.00832	0.934	0.0287	0.803	0.82	-0.144	0.306	-0.0316	0.851	0.373	-0.326	4e-10	-0.141	0.0168	3.7e-10	other
LPA	rs501470	0.0357	0.715	0.0326	0.775	0.643	-0.149	0.272	-0.0358	0.83	0.335	0.00886	0.93	0.0287	0.803	0.817	-0.146	0.298	-0.032	0.849	0.366	-0.327	3.09e-10	-0.141	0.0167	3.03e-10	other
LPA	rs539298	0.0357	0.715	0.0326	0.775	0.643	-0.162	0.236	-0.0358	0.83	0.304	0.00399	0.968	0.0287	0.803	0.845	-0.16	0.256	-0.032	0.849	0.329	-0.327	3.64e-10	-0.141	0.0167	3.43e-10	other
LPA	rs641990	0.0357	0.715	0.0326	0.775	0.643	-0.0166	0.902	0.0973	0.556	0.765	0.0422	0.678	0.0245	0.832	0.652	-0.0326	0.817	0.0939	0.571	0.839	0.343	3.03e-11	0.148	0.0109	2.74e-11	other
LPA	rs675162	0.0357	0.715	0.0326	0.775	0.643	0.1	0.459	0.0436	0.793	0.466	0.0225	0.824	0.0281	0.807	0.742	0.0923	0.51	0.0398	0.811	0.515	0.324	4.19e-10	0.141	0.0163	3.67e-10	other
LPA	rs783147	0.0357	0.715	0.0326	0.775	0.643	0.0981	0.474	-0.00966	0.953	0.62	0.0575	0.57	0.0303	0.793	0.549	0.119	0.402	-0.00492	0.976	0.544	-0.349	2.38e-11	-0.152	0.00908	1.71e-11	other
LPA	rs9346816	0.0357	0.715	0.0326	0.775	0.643	-0.0091	0.946	0.0927	0.574	0.747	0.0406	0.69	0.0248	0.829	0.659	-0.0245	0.861	0.0893	0.589	0.82	0.346	1.91e-11	0.148	0.0111	1.99e-11	other
LPA	rs9364552	0.0357	0.715	0.0326	0.775	0.643	-0.0116	0.932	0.0927	0.574	0.757	0.04	0.694	0.0248	0.829	0.662	-0.0267	0.849	0.0893	0.589	0.829	0.345	2.49e-11	0.148	0.0111	2.44e-11	other
LPA	rs9457925	0.0357	0.715	0.0326	0.775	0.643	-0.104	0.833	-0.181	0.771	0.725	0.0469	0.649	0.0389	0.74	0.575	-0.177	0.733	-0.222	0.727	0.626	1.61	5.83e-18	0.692	0.00366	4.9e-17	other
LTF	rs10510749	0.0535	0.605	0.0117	0.92	0.65	0.244	0.301	-0.0465	0.876	0.502	0.035	0.74	0.0377	0.752	0.648	0.229	0.341	-0.063	0.836	0.566	0.393	9.11e-06	0.445	2.06e-05	7.98e-10	other
LTF	rs1126477	0.0535	0.605	0.0117	0.92	0.65	-0.061	0.691	-0.202	0.311	0.332	0.076	0.488	0.0772	0.54	0.355	-0.0989	0.543	-0.252	0.242	0.219	0.516	2.94e-22	0.622	6.94e-20	1.87e-40	other
LTF	rs1126478	0.0535	0.605	0.0117	0.92	0.65	0.0272	0.847	-0.219	0.218	0.501	0.0554	0.63	0.167	0.228	0.246	-0.00576	0.971	-0.35	0.0937	0.254	0.605	2.78e-36	0.765	9.9e-41	1.25e-74	other
LTF	rs11707471	0.0535	0.605	0.0117	0.92	0.65	0.0328	0.815	-0.247	0.165	0.455	0.0513	0.656	0.144	0.291	0.302	0.00203	0.99	-0.362	0.0828	0.254	0.608	9.94e-37	0.773	8.6e-41	3.62e-75	other
LTF	rs11713015	0.0535	0.605	0.0117	0.92	0.65	0.0431	0.761	-0.307	0.0881	0.366	0.0494	0.639	0.0748	0.54	0.449	0.0306	0.832	-0.338	0.0711	0.299	0.271	8.92e-08	0.387	1.71e-10	1.76e-16	other
LTF	rs13070740	0.0535	0.605	0.0117	0.92	0.65	0.27	0.27	-0.225	0.488	0.715	0.0291	0.785	0.0456	0.713	0.654	0.254	0.315	-0.267	0.438	0.812	0.581	4.63e-10	0.909	2.79e-17	9.42e-25	other
LTF	rs13079869	0.0535	0.605	0.0117	0.92	0.65	0.43	0.035	-0.214	0.427	0.294	0.0202	0.848	0.0301	0.8	0.755	0.424	0.0406	-0.226	0.408	0.325	0.337	1.37e-05	0.392	1.25e-05	7.68e-10	other
LTF	rs13093282	0.0535	0.605	0.0117	0.92	0.65	0.486	0.0405	-0.406	0.237	0.454	0.0206	0.845	0.0529	0.661	0.662	0.478	0.047	-0.445	0.21	0.513	0.372	7.03e-05	0.682	2.39e-09	4.08e-12	other
LTF	rs17078864	0.0535	0.605	0.0117	0.92	0.65	-0.241	0.23	0.00806	0.972	0.382	0.0881	0.406	0.0127	0.918	0.49	-0.281	0.174	0.000536	0.998	0.31	0.462	1.15e-11	0.584	8.05e-13	8.5e-23	other
LTF	rs17078876	0.0535	0.605	0.0117	0.92	0.65	-0.233	0.247	-0.00343	0.988	0.381	0.0876	0.409	0.0142	0.907	0.487	-0.273	0.187	-0.0118	0.961	0.308	0.475	3.24e-12	0.584	7.3e-13	2.02e-23	other
LTF	rs17286758	0.0535	0.605	0.0117	0.92	0.65	0.493	0.0379	-0.406	0.237	0.442	0.0208	0.844	0.0529	0.661	0.661	0.485	0.0439	-0.445	0.21	0.499	0.359	0.000129	0.682	2.39e-09	8.84e-12	other
LTF	rs2068099	0.0535	0.605	0.0117	0.92	0.65	-0.178	0.328	-0.153	0.494	0.236	0.0703	0.502	0.0336	0.779	0.491	-0.196	0.287	-0.168	0.465	0.2	0.296	3.06e-06	0.48	8.58e-10	3.98e-14	other
LTF	rs2856762	0.0535	0.605	0.0117	0.92	0.65	0.372	0.123	-0.259	0.352	0.591	0.0243	0.819	0.0339	0.776	0.719	0.359	0.145	-0.273	0.334	0.653	0.474	2.97e-07	0.451	2.02e-06	2.81e-12	other
LTF	rs3828477	0.0535	0.605	0.0117	0.92	0.65	-0.0425	0.788	-0.0977	0.597	0.581	0.0693	0.527	0.0536	0.684	0.458	-0.0783	0.641	-0.137	0.51	0.432	0.538	2.42e-23	0.73	4.49e-32	1.23e-52	other
LTF	rs4413345	0.0535	0.605	0.0117	0.92	0.65	0.214	0.183	-0.112	0.561	0.542	0.0206	0.848	0.0294	0.806	0.76	0.205	0.216	-0.123	0.535	0.607	0.386	3.2e-11	0.357	1.02e-07	1.94e-17	other
LTF	rs4683235	0.0535	0.605	0.0117	0.92	0.65	0.21	0.343	-0.612	0.074	0.634	0.0356	0.737	0.0526	0.655	0.584	0.194	0.39	-0.637	0.0665	0.566	0.438	4.72e-08	0.418	0.000107	2.8e-11	other
LTF	rs4683236	0.0535	0.605	0.0117	0.92	0.65	-0.3	0.0849	0.195	0.336	0.515	0.0323	0.757	0.0433	0.72	0.638	-0.294	0.0938	0.214	0.307	0.565	-0.222	0.000161	-0.418	5.57e-09	2.21e-11	other
LTF	rs7430431	0.0535	0.605	0.0117	0.92	0.65	-0.107	0.431	0.0381	0.806	0.67	0.0426	0.684	0.0208	0.863	0.675	-0.0992	0.471	0.045	0.779	0.725	-0.212	1.37e-05	-0.31	1.1e-08	1.86e-12	other
LTF	rs7645716	0.0535	0.605	0.0117	0.92	0.65	0.0598	0.7	-0.367	0.0819	0.387	0.0487	0.642	0.0551	0.645	0.514	0.0488	0.756	-0.386	0.0726	0.338	0.249	7.47e-06	0.285	4.86e-05	1.48e-09	other
LTF	rs7648827	0.0535	0.605	0.0117	0.92	0.65	0.493	0.0379	-0.406	0.237	0.442	0.0208	0.844	0.0529	0.661	0.661	0.485	0.0439	-0.445	0.21	0.499	0.359	0.000129	0.682	2.39e-09	8.84e-12	other
LTF	rs7652290	0.0535	0.605	0.0117	0.92	0.65	0.181	0.217	-0.265	0.15	0.976	0.0266	0.802	0.0829	0.494	0.521	0.173	0.251	-0.294	0.12	0.862	0.318	1.56e-09	0.35	3.19e-08	2.68e-16	other
LTF	rs9838450	0.0535	0.605	0.0117	0.92	0.65	0.666	0.00014	0.0625	0.784	0.00244	-0.0126	0.906	0.00657	0.956	0.959	0.67	0.000166	0.06	0.796	0.0028	0.313	4.49e-06	0.403	5.92e-07	1.53e-11	other
LTF	rs9849400	0.0535	0.605	0.0117	0.92	0.65	0.0415	0.77	-0.307	0.0881	0.361	0.0497	0.637	0.0748	0.54	0.448	0.0289	0.841	-0.338	0.0711	0.295	0.271	9.02e-08	0.387	1.71e-10	1.78e-16	other
MICA	rs1051794	-0.0642	0.566	-0.0278	0.115	0.14	0.184	0.225	0.0193	0.417	0.148	-0.0372	0.745	-0.0291	0.105	0.188	0.173	0.264	0.0113	0.642	0.253	-0.356	4.42e-08	-0.179	0.00113	3.97e-10	other
MICA	rs1131904	-0.0642	0.566	-0.0278	0.115	0.14	0.145	0.35	0.0155	0.529	0.264	-0.0443	0.7	-0.0278	0.12	0.187	0.132	0.407	0.00843	0.736	0.399	-0.355	8.31e-08	-0.189	0.000816	4.63e-10	other
MICA	rs13437082	-0.0642	0.566	-0.0278	0.115	0.14	0.255	0.12	0.00897	0.715	0.16	-0.034	0.765	-0.0306	0.0881	0.175	0.245	0.141	0.000425	0.986	0.265	-0.321	3.52e-06	-0.166	0.004	7.46e-08	other
MICA	rs13437088	-0.0642	0.566	-0.0278	0.115	0.14	0.255	0.12	0.00955	0.697	0.155	-0.034	0.765	-0.0307	0.0873	0.175	0.245	0.141	0.000964	0.969	0.259	-0.321	3.52e-06	-0.167	0.0037	6.82e-08	other
MICA	rs2244020	-0.0642	0.566	-0.0278	0.115	0.14	0.334	0.0191	0.0442	0.0586	0.00263	-0.0187	0.873	-0.0221	0.224	0.354	0.328	0.0247	0.0356	0.145	0.00807	-0.355	3.43e-09	-0.186	0.000861	3.31e-11	other
MICA	rs2251731	-0.0642	0.566	-0.0278	0.115	0.14	0.316	0.0363	0.023	0.319	0.026	0.00772	0.947	-0.0276	0.136	0.347	0.318	0.0406	0.0124	0.609	0.0612	-0.388	5.1e-10	-0.235	9.34e-06	3.17e-14	other
MICA	rs2256028	-0.0642	0.566	-0.0278	0.115	0.14	0.083	0.644	-0.0102	0.738	0.902	-0.0569	0.617	-0.0329	0.0653	0.11	0.0664	0.716	-0.0206	0.505	0.864	-0.411	3.04e-07	-0.187	0.012	3.86e-08	other
MICA	rs2256175	-0.0642	0.566	-0.0278	0.115	0.14	0.193	0.17	0.00893	0.685	0.195	-0.0154	0.897	-0.0319	0.0867	0.217	0.187	0.211	-0.00437	0.851	0.417	-0.513	4.91e-19	-0.231	1.62e-06	6.77e-23	other
MICA	rs2428475	-0.0642	0.566	-0.0278	0.115	0.14	0.318	0.0339	0.0233	0.312	0.0239	-0.00865	0.94	-0.028	0.129	0.287	0.315	0.0411	0.0123	0.608	0.0618	-0.389	4.88e-10	-0.236	7.86e-06	2.52e-14	other
MICA	rs2428486	-0.0642	0.566	-0.0278	0.115	0.14	0.348	0.0204	0.0214	0.349	0.0185	-0.00186	0.987	-0.0283	0.124	0.302	0.347	0.0247	0.0106	0.657	0.0483	-0.394	2.75e-10	-0.23	1.38e-05	2.8e-14	other
MICA	rs2516448	-0.0642	0.566	-0.0278	0.115	0.14	-0.127	0.37	-0.0143	0.529	0.276	-0.0393	0.736	-0.0303	0.096	0.175	-0.114	0.443	-0.00447	0.849	0.484	0.413	4.01e-13	0.0705	0.154	1.84e-10	other
MICA	rs2523454	-0.0642	0.566	-0.0278	0.115	0.14	-0.13	0.382	0.0518	0.0268	0.415	-0.0463	0.685	-0.0406	0.0219	0.0681	-0.118	0.439	0.0615	0.00948	0.253	0.305	1.62e-07	0.165	0.000794	7.98e-10	other
MICA	rs2523457	-0.0642	0.566	-0.0278	0.115	0.14	-0.115	0.434	0.0528	0.0233	0.358	-0.0487	0.669	-0.0399	0.025	0.0708	-0.103	0.495	0.0622	0.00832	0.215	0.297	2.7e-07	0.149	0.00209	3.87e-09	other
MICA	rs2523459	-0.0642	0.566	-0.0278	0.115	0.14	0.357	0.018	0.0215	0.349	0.0168	-0.00675	0.954	-0.0312	0.0919	0.245	0.354	0.0224	0.00935	0.697	0.0492	-0.379	1.33e-09	-0.235	1.02e-05	8.35e-14	other
MICA	rs2523475	-0.0642	0.566	-0.0278	0.115	0.14	0.318	0.0339	0.0233	0.312	0.0239	-0.00865	0.94	-0.028	0.129	0.287	0.315	0.0411	0.0123	0.608	0.0618	-0.389	4.88e-10	-0.236	7.86e-06	2.52e-14	other
MICA	rs2523484	-0.0642	0.566	-0.0278	0.115	0.14	0.251	0.0802	0.00142	0.948	0.176	-0.00891	0.939	-0.0337	0.0686	0.206	0.248	0.0984	-0.0116	0.613	0.368	-0.451	2.19e-14	-0.19	0.000112	1.25e-16	other
MICA	rs2523685	-0.0642	0.566	-0.0278	0.115	0.14	-0.328	0.0448	0.0198	0.444	0.32	-0.0182	0.874	-0.0248	0.169	0.303	-0.322	0.054	0.0105	0.693	0.238	0.393	5.5e-08	-0.251	4.44e-05	0.175	other
MICA	rs2596530	-0.0642	0.566	-0.0278	0.115	0.14	-0.132	0.355	-0.0117	0.608	0.302	-0.0269	0.818	-0.0302	0.0981	0.204	-0.122	0.411	-0.00192	0.935	0.503	0.42	1.69e-13	0.0705	0.154	1.04e-10	other
MICA	rs2596531	-0.0642	0.566	-0.0278	0.115	0.14	-0.131	0.358	-0.0143	0.529	0.269	-0.0383	0.742	-0.0299	0.0999	0.181	-0.117	0.43	-0.00462	0.844	0.471	0.42	1.79e-13	0.0705	0.154	1.08e-10	other
MICA	rs2596542	-0.0642	0.566	-0.0278	0.115	0.14	0.322	0.0323	0.0235	0.307	0.0227	-0.00202	0.986	-0.0282	0.126	0.304	0.322	0.0381	0.0125	0.603	0.0579	-0.389	4.7e-10	-0.236	7.86e-06	2.44e-14	other
MICA	rs2596562	-0.0642	0.566	-0.0278	0.115	0.14	0.348	0.0204	0.0216	0.345	0.0182	-0.00186	0.987	-0.0283	0.123	0.301	0.347	0.0247	0.0107	0.654	0.048	-0.394	2.75e-10	-0.226	2e-05	4.28e-14	other
MICA	rs28367646	-0.0642	0.566	-0.0278	0.115	0.14	0.0775	0.601	0.0112	0.652	0.49	-0.0559	0.624	-0.0303	0.0897	0.135	0.0632	0.676	0.00344	0.892	0.687	-0.343	5.48e-08	-0.0675	0.25	1.37e-06	other
MICA	rs28367832	-0.0642	0.566	-0.0278	0.115	0.14	-0.153	0.271	0.0064	0.778	0.524	-0.041	0.719	-0.0319	0.0715	0.143	-0.142	0.315	0.0118	0.608	0.681	0.322	1.29e-08	0.0473	0.338	1.01e-06	other
MICA	rs2844511	-0.0642	0.566	-0.0278	0.115	0.14	-0.131	0.358	-0.0143	0.529	0.269	-0.0383	0.742	-0.0299	0.0999	0.181	-0.117	0.43	-0.00462	0.844	0.471	0.42	1.79e-13	0.0705	0.154	1.08e-10	other
MICA	rs2844521	-0.0642	0.566	-0.0278	0.115	0.14	0.317	0.0349	0.0233	0.312	0.0245	-0.00937	0.935	-0.028	0.129	0.285	0.314	0.0423	0.0123	0.608	0.063	-0.383	9.24e-10	-0.236	7.86e-06	4.51e-14	other
MICA	rs2844529	-0.0642	0.566	-0.0278	0.115	0.14	0.348	0.0204	0.0216	0.345	0.0182	-0.00186	0.987	-0.0283	0.123	0.301	0.347	0.0247	0.0107	0.654	0.048	-0.394	2.75e-10	-0.226	2e-05	4.28e-14	other
MICA	rs3016014	-0.0642	0.566	-0.0278	0.115	0.14	-0.199	0.219	0.0103	0.676	0.521	-0.0398	0.727	-0.0357	0.0464	0.113	-0.189	0.253	0.0197	0.432	0.738	0.334	9.48e-08	0.0302	0.55	1.14e-05	other
MICA	rs3094220	-0.0642	0.566	-0.0278	0.115	0.14	-0.194	0.237	0.0188	0.474	0.682	-0.0368	0.748	-0.034	0.0567	0.132	-0.182	0.278	0.0276	0.299	0.902	0.331	1.1e-07	0.174	0.00128	1e-09	other
MICA	rs3132550	-0.0642	0.566	-0.0278	0.115	0.14	-0.194	0.237	0.0208	0.428	0.72	-0.0368	0.748	-0.0333	0.0615	0.139	-0.182	0.278	0.0294	0.269	0.938	0.331	1.1e-07	0.174	0.00128	1e-09	other
MICA	rs3873379	-0.0642	0.566	-0.0278	0.115	0.14	0.113	0.442	0.00849	0.733	0.423	-0.0506	0.656	-0.0321	0.0729	0.128	0.101	0.498	0.000254	0.992	0.608	-0.321	3.02e-07	-0.0599	0.309	6.56e-06	other
MICA	rs3873380	-0.0642	0.566	-0.0278	0.115	0.14	0.0819	0.569	-0.0175	0.479	0.965	-0.0549	0.629	-0.0342	0.0557	0.103	0.0696	0.633	-0.0263	0.295	0.735	-0.308	4.22e-07	-0.0805	0.173	2.75e-06	other
MICA	rs3905495	-0.0642	0.566	-0.0278	0.115	0.14	0.0991	0.482	-0.015	0.533	0.91	-0.0532	0.639	-0.0339	0.0578	0.108	0.0876	0.541	-0.0231	0.343	0.864	-0.29	1.09e-06	-0.0877	0.116	2.73e-06	other
MICA	rs4711268	-0.0642	0.566	-0.0278	0.115	0.14	0.255	0.12	0.00974	0.691	0.154	-0.034	0.765	-0.0306	0.0881	0.175	0.245	0.141	0.0012	0.962	0.257	-0.321	3.52e-06	-0.164	0.00433	8.19e-08	other
MICA	rs4711269	-0.0642	0.566	-0.0278	0.115	0.14	0.255	0.12	0.00974	0.691	0.154	-0.034	0.765	-0.0306	0.0881	0.175	0.245	0.141	0.0012	0.962	0.257	-0.321	3.52e-06	-0.164	0.00433	8.19e-08	other
MICA	rs4713446	-0.0642	0.566	-0.0278	0.115	0.14	0.139	0.298	-0.0282	0.218	0.97	-0.0449	0.694	-0.0365	0.0414	0.0994	0.129	0.34	-0.0376	0.107	0.721	-0.266	1.36e-06	-0.0925	0.0755	1.64e-06	other
MICA	rs4713447	-0.0642	0.566	-0.0278	0.115	0.14	0.139	0.298	-0.0282	0.218	0.97	-0.0449	0.694	-0.0365	0.0414	0.0994	0.129	0.34	-0.0376	0.107	0.721	-0.266	1.36e-06	-0.0925	0.0755	1.64e-06	other
MICA	rs4947314	-0.0642	0.566	-0.0278	0.115	0.14	0.173	0.318	0.0236	0.402	0.193	-0.0414	0.717	-0.0286	0.111	0.184	0.161	0.36	0.0154	0.59	0.297	-0.333	1.32e-05	-0.196	0.00343	1.98e-07	other
MICA	rs6932236	-0.0642	0.566	-0.0278	0.115	0.14	0.143	0.356	0.0175	0.479	0.246	-0.0442	0.699	-0.0294	0.101	0.168	0.13	0.414	0.0101	0.686	0.379	-0.357	6.97e-08	-0.182	0.00138	7.45e-10	other
MICA	rs7741091	-0.0642	0.566	-0.0278	0.115	0.14	0.155	0.306	-0.0113	0.619	0.663	-0.0405	0.724	-0.0343	0.0569	0.127	0.142	0.36	-0.0208	0.368	0.929	-0.379	2.8e-09	-0.131	0.0122	1.01e-09	other
MICA	rs7751505	-0.0642	0.566	-0.0278	0.115	0.14	0.258	0.116	0.0116	0.64	0.138	-0.0334	0.769	-0.0303	0.0908	0.18	0.249	0.137	0.00285	0.91	0.234	-0.326	2.72e-06	-0.176	0.00219	2.99e-08	other
MICA	rs7751725	-0.0642	0.566	-0.0278	0.115	0.14	0.258	0.116	0.0116	0.64	0.138	-0.0334	0.769	-0.0303	0.0908	0.18	0.249	0.137	0.00285	0.91	0.234	-0.326	2.72e-06	-0.176	0.00219	2.99e-08	other
MICA	rs7754443	-0.0642	0.566	-0.0278	0.115	0.14	0.113	0.442	0.0101	0.685	0.398	-0.0506	0.656	-0.0295	0.0982	0.153	0.101	0.498	0.00241	0.924	0.569	-0.321	3.02e-07	-0.0599	0.309	6.56e-06	other
MICA	rs7762933	-0.0642	0.566	-0.0278	0.115	0.14	0.136	0.307	-0.0282	0.218	0.958	-0.0486	0.67	-0.0365	0.0414	0.0946	0.126	0.354	-0.0376	0.107	0.706	-0.266	1.38e-06	-0.0925	0.0755	1.65e-06	other
MICA	rs7772549	-0.0642	0.566	-0.0278	0.115	0.14	0.193	0.196	0.0237	0.315	0.102	-0.0345	0.764	-0.0283	0.116	0.205	0.183	0.232	0.0154	0.524	0.188	-0.356	1.65e-08	-0.198	0.000278	3.25e-11	other
MICA	rs9263871	-0.0642	0.566	-0.0278	0.115	0.14	0.117	0.394	-0.0124	0.602	0.771	-0.0481	0.673	-0.0352	0.052	0.108	0.106	0.449	-0.0244	0.322	0.927	-0.287	6.75e-07	-0.114	0.0422	4.08e-07	other
MICA	rs9263873	-0.0642	0.566	-0.0278	0.115	0.14	0.122	0.365	-0.0298	0.193	0.852	-0.047	0.68	-0.037	0.0389	0.0932	0.111	0.417	-0.0397	0.0889	0.602	-0.281	3.87e-07	-0.0911	0.0799	7.09e-07	other
MICA	rs9266638	-0.0642	0.566	-0.0278	0.115	0.14	0.223	0.114	0.0687	0.00529	0.00244	-0.0306	0.79	-0.0202	0.263	0.346	0.215	0.136	0.0619	0.0147	0.00623	-0.332	5.48e-08	-0.188	0.00108	4.52e-10	other
MICA	rs9266845	-0.0642	0.566	-0.0278	0.115	0.14	0.169	0.276	0.0152	0.539	0.222	-0.0391	0.734	-0.0298	0.0956	0.174	0.157	0.325	0.0075	0.766	0.35	-0.381	1.45e-08	-0.184	0.00118	1.64e-10	other
MICA	rs9267084	-0.0642	0.566	-0.0278	0.115	0.14	0.123	0.522	0.0218	0.473	0.339	-0.0803	0.48	-0.0346	0.0534	0.0702	0.148	0.448	0.0336	0.277	0.197	0.353	3.62e-06	0.0895	0.137	8.52e-06	other
MICA	rs9295993	-0.0642	0.566	-0.0278	0.115	0.14	0.136	0.38	0.0176	0.474	0.258	-0.0396	0.73	-0.0295	0.0991	0.176	0.124	0.435	0.0102	0.684	0.393	-0.356	7.42e-08	-0.183	0.00126	7.04e-10	other
MICA	rs9366778	-0.0642	0.566	-0.0278	0.115	0.14	0.086	0.537	0.00891	0.701	0.474	-0.054	0.636	-0.0307	0.0876	0.137	0.0733	0.606	0.000558	0.981	0.688	-0.301	2.16e-07	-0.109	0.0402	1.6e-07	other
MICA	rs9380240	-0.0642	0.566	-0.0278	0.115	0.14	0.086	0.537	0.00891	0.701	0.474	-0.054	0.636	-0.0307	0.0876	0.137	0.0733	0.606	0.000558	0.981	0.688	-0.301	2.16e-07	-0.109	0.0402	1.6e-07	other
MICA	rs9404982	-0.0642	0.566	-0.0278	0.115	0.14	0.141	0.292	-0.0278	0.228	0.991	-0.0457	0.688	-0.0384	0.0322	0.0852	0.131	0.334	-0.0376	0.109	0.734	-0.262	2.22e-06	-0.0889	0.0911	3.14e-06	other
MICA	rs9468914	-0.0642	0.566	-0.0278	0.115	0.14	0.113	0.424	-0.00941	0.696	0.735	-0.0696	0.543	-0.0329	0.0651	0.0932	0.0981	0.494	-0.0174	0.477	0.968	-0.292	1.01e-06	-0.092	0.1	2.06e-06	other
MICA	rs9468920	-0.0642	0.566	-0.0278	0.115	0.14	0.113	0.442	0.00784	0.753	0.433	-0.0506	0.656	-0.0308	0.0851	0.14	0.101	0.498	-0.000103	0.997	0.614	-0.321	3.02e-07	-0.0599	0.309	6.56e-06	other
MICA	rs9468935	-0.0642	0.566	-0.0278	0.115	0.14	0.0899	0.544	0.00967	0.702	0.479	-0.054	0.634	-0.0305	0.0873	0.136	0.0772	0.608	0.00204	0.936	0.662	-0.314	6.17e-07	-0.0803	0.174	3.63e-06	other
MICA	rs9469007	-0.0642	0.566	-0.0278	0.115	0.14	0.196	0.189	0.0237	0.315	0.0991	-0.0337	0.769	-0.0283	0.116	0.207	0.186	0.224	0.0154	0.524	0.183	-0.36	1.22e-08	-0.198	0.000278	2.49e-11	other
MICA	rs9501077	-0.0642	0.566	-0.0278	0.115	0.14	0.139	0.298	-0.0282	0.218	0.97	-0.0449	0.694	-0.0365	0.0414	0.0994	0.129	0.34	-0.0376	0.107	0.721	-0.266	1.36e-06	-0.0925	0.0755	1.64e-06	other
MICA	rs9501109	-0.0642	0.566	-0.0278	0.115	0.14	0.129	0.433	0.0691	0.00905	0.0204	-0.0409	0.719	-0.0218	0.224	0.282	0.119	0.475	0.0619	0.0224	0.0403	-0.289	4.72e-05	-0.228	0.000438	7.56e-08	other
MICA	rs9501587	-0.0642	0.566	-0.0278	0.115	0.14	0.285	0.0732	0.0854	0.0022	0.000745	-0.0302	0.791	-0.0178	0.324	0.394	0.277	0.0864	0.0779	0.00701	0.00213	-0.333	2.8e-06	-0.275	2.34e-05	2.76e-10	other
MMP3	rs1010698	0.0699	0.565	0.204	0.118	0.142	0.253	0.0602	0.274	0.0957	0.012	-0.0344	0.8	0.136	0.329	0.647	0.269	0.0704	0.221	0.2	0.0275	0.462	7.81e-31	0.411	1.59e-16	3.24e-45	other
MMP3	rs10791599	0.0699	0.565	0.204	0.118	0.142	-0.405	0.00462	-0.0393	0.827	0.0236	-0.0182	0.886	0.197	0.134	0.375	-0.41	0.00536	-0.0142	0.937	0.0327	-0.28	3.14e-11	-0.132	0.0187	6.67e-11	other
MMP3	rs1144393	0.0699	0.565	0.204	0.118	0.142	-0.336	0.0194	-0.228	0.176	0.00813	0.00126	0.992	0.173	0.195	0.386	-0.335	0.0232	-0.188	0.274	0.0154	-0.262	1.48e-09	-0.247	1.52e-06	1.22e-14	other
MMP3	rs1144397	0.0699	0.565	0.204	0.118	0.142	0.155	0.254	0.182	0.272	0.114	0.0192	0.885	0.173	0.206	0.343	0.146	0.319	0.12	0.489	0.228	0.412	9.79e-24	0.394	1.45e-14	1.68e-36	other
MMP3	rs479095	0.0699	0.565	0.204	0.118	0.142	-0.0854	0.586	0.271	0.137	0.562	0.0976	0.44	0.162	0.236	0.173	-0.121	0.46	0.208	0.272	0.861	0.351	1.1e-13	0.396	5.12e-12	3.78e-24	other
MMP3	rs519806	0.0699	0.565	0.204	0.118	0.142	0.231	0.0895	0.0635	0.706	0.128	0.0282	0.821	0.197	0.137	0.248	0.225	0.106	0.0292	0.864	0.186	0.235	3.3e-08	0.167	0.00133	3.79e-10	other
MMP3	rs522616	0.0699	0.565	0.204	0.118	0.142	-0.0691	0.681	0.195	0.322	0.727	0.0879	0.483	0.178	0.193	0.165	-0.0994	0.567	0.12	0.56	0.967	0.328	9.16e-11	0.422	8.15e-12	6.35e-21	other
MMP3	rs615098	0.0699	0.565	0.204	0.118	0.142	0.217	0.203	-0.0338	0.876	0.396	0.0334	0.791	0.203	0.122	0.221	0.205	0.245	-0.0666	0.76	0.505	0.331	6.52e-10	0.19	0.00376	5.99e-11	other
MMP3	rs645419	0.0699	0.565	0.204	0.118	0.142	0.253	0.0602	0.286	0.08	0.0102	-0.0344	0.8	0.142	0.306	0.625	0.269	0.0704	0.23	0.18	0.0248	0.462	7.81e-31	0.412	8.24e-17	1.55e-45	other
MMP3	rs679620	0.0699	0.565	0.204	0.118	0.142	0.247	0.0666	0.286	0.08	0.0113	-0.034	0.802	0.142	0.306	0.623	0.263	0.0772	0.23	0.18	0.0269	0.462	9.53e-31	0.412	8.24e-17	1.86e-45	other
NRCAM	rs10487851	-0.0318	0.765	-0.206	0.0862	0.173	0.283	0.0468	-0.257	0.161	0.577	-0.076	0.484	-0.192	0.121	0.121	0.303	0.0369	-0.194	0.304	0.379	0.251	3.01e-07	0.321	9.91e-08	1.73e-13	other
NRCAM	rs2267887	-0.0318	0.765	-0.206	0.0862	0.173	-0.0629	0.658	0.107	0.516	0.921	-0.0414	0.701	-0.196	0.111	0.179	-0.0727	0.614	0.0642	0.702	0.902	-0.215	5.55e-06	-0.231	4.88e-05	1.1e-09	other
NRCAM	rs2300033	-0.0318	0.765	-0.206	0.0862	0.173	0.198	0.158	-0.284	0.12	0.981	-0.0622	0.566	-0.19	0.126	0.148	0.213	0.135	-0.224	0.232	0.745	0.233	1.14e-06	0.301	4.8e-07	2.94e-12	other
PECAM1	rs11244035	-0.125	0.222	-0.121	0.296	0.108	-0.128	0.576	-0.0678	0.799	0.557	-0.147	0.159	-0.152	0.209	0.0592	-0.182	0.432	-0.159	0.565	0.332	-0.401	1.23e-06	-0.559	1.36e-09	2.02e-14	other
PECAM1	rs2073824	-0.125	0.222	-0.121	0.296	0.108	0.0476	0.725	0.0708	0.669	0.584	-0.142	0.183	-0.143	0.225	0.0715	0.0934	0.504	0.104	0.535	0.362	0.317	1.86e-10	0.275	2.81e-06	3.38e-15	other
PECAM1	rs28602591	-0.125	0.222	-0.121	0.296	0.108	-0.184	0.424	-0.0493	0.839	0.463	-0.153	0.146	-0.151	0.215	0.0561	-0.263	0.267	-0.139	0.581	0.231	-0.513	4.35e-10	-0.635	2.42e-13	1.6e-21	other
PECAM1	rs28645493	-0.125	0.222	-0.121	0.296	0.108	-0.358	0.144	-0.0272	0.914	0.245	-0.17	0.107	-0.143	0.236	0.0463	-0.448	0.0755	-0.106	0.685	0.11	-0.536	2.56e-10	-0.592	4.91e-11	9.68e-20	other
PECAM1	rs4246170	-0.125	0.222	-0.121	0.296	0.108	0.207	0.334	-0.0679	0.808	0.574	-0.147	0.16	-0.111	0.349	0.0944	0.26	0.231	-0.0235	0.934	0.4	0.347	1.98e-05	0.43	4.19e-06	4.21e-10	other
PECAM1	rs4962153	-0.125	0.222	-0.121	0.296	0.108	-0.29	0.148	-0.108	0.619	0.158	-0.169	0.109	-0.161	0.186	0.0378	-0.363	0.0775	-0.193	0.395	0.0595	-0.461	5.95e-11	-0.564	1.16e-13	9.14e-23	other
PECAM1	rs507666	-0.125	0.222	-0.121	0.296	0.108	-0.253	0.177	0.0613	0.749	0.424	-0.195	0.0745	-0.148	0.266	0.0382	-0.371	0.0635	-0.0562	0.798	0.119	-0.651	3.99e-24	-0.843	2.65e-38	8.65e-59	other
PECAM1	rs558240	-0.125	0.222	-0.121	0.296	0.108	-0.243	0.074	-0.0339	0.827	0.138	-0.18	0.0896	-0.153	0.21	0.0355	-0.3	0.0337	-0.0946	0.561	0.0483	-0.323	4.85e-11	-0.43	2.43e-15	2.62e-24	other
PECAM1	rs579459	-0.125	0.222	-0.121	0.296	0.108	-0.155	0.382	0.243	0.177	0.808	-0.169	0.118	-0.0756	0.564	0.12	-0.243	0.193	0.188	0.354	0.72	-0.576	2.28e-20	-0.766	1.1e-34	2.53e-51	other
PECAM1	rs657152	-0.125	0.222	-0.121	0.296	0.108	-0.0312	0.826	0.182	0.272	0.573	-0.13	0.212	-0.104	0.391	0.133	-0.0571	0.692	0.141	0.415	0.808	-0.232	6.11e-06	-0.378	4.59e-11	9.03e-15	other
PECAM1	rs687289	-0.125	0.222	-0.121	0.296	0.108	-0.0349	0.808	0.0459	0.785	0.999	-0.133	0.202	-0.133	0.273	0.0927	-0.0642	0.66	-0.00805	0.964	0.719	-0.255	9.83e-07	-0.381	4.64e-11	9.79e-16	other
PECAM1	rs7030248	-0.125	0.222	-0.121	0.296	0.108	-0.055	0.705	-0.174	0.306	0.336	-0.122	0.237	-0.109	0.363	0.137	-0.0319	0.827	-0.137	0.432	0.494	0.2	0.000151	0.349	5.63e-09	2.06e-11	other
PECAM1	rs7503550	-0.125	0.222	-0.121	0.296	0.108	0.148	0.272	0.0246	0.882	0.357	-0.106	0.315	-0.138	0.255	0.132	0.118	0.395	-0.0295	0.864	0.601	-0.284	5.66e-09	-0.379	2.74e-11	1.66e-18	other
PECAM1	rs7853989	-0.125	0.222	-0.121	0.296	0.108	0.25	0.226	0.296	0.256	0.097	-0.162	0.123	-0.154	0.196	0.0443	0.313	0.137	0.36	0.177	0.0445	0.373	2.32e-06	0.431	3.01e-06	3.29e-11	other
PECAM1	rs7873522	-0.125	0.222	-0.121	0.296	0.108	0.0728	0.589	0.0708	0.669	0.491	-0.149	0.161	-0.143	0.225	0.0638	0.122	0.381	0.104	0.535	0.286	0.324	7.25e-11	0.275	2.81e-06	1.43e-15	other
PECAM1	rs8176722	-0.125	0.222	-0.121	0.296	0.108	0.206	0.33	0.274	0.288	0.152	-0.151	0.15	-0.157	0.185	0.0505	0.267	0.216	0.337	0.201	0.0761	0.38	2e-06	0.419	3.98e-06	3.68e-11	other
PECAM1	rs8176743	-0.125	0.222	-0.121	0.296	0.108	0.248	0.279	-0.199	0.544	0.684	-0.167	0.113	-0.122	0.304	0.0617	0.321	0.169	-0.133	0.691	0.444	0.421	1.52e-06	0.536	1.43e-07	1.35e-12	other
PECAM1	rs8176746	-0.125	0.222	-0.121	0.296	0.108	0.242	0.29	-0.203	0.537	0.702	-0.152	0.149	-0.121	0.306	0.0785	0.308	0.186	-0.137	0.682	0.473	0.418	1.79e-06	0.537	1.44e-07	1.62e-12	other
PECAM1	rs8176749	-0.125	0.222	-0.121	0.296	0.108	0.242	0.29	-0.199	0.544	0.697	-0.152	0.149	-0.122	0.304	0.0778	0.308	0.186	-0.133	0.691	0.468	0.418	1.79e-06	0.536	1.43e-07	1.61e-12	other
SELE	rs11244035	0.0607	0.57	0.167	0.169	0.181	-0.128	0.576	-0.0678	0.799	0.557	0.0423	0.707	0.148	0.247	0.294	-0.0998	0.678	0.0252	0.928	0.802	-0.629	9.04e-16	-0.627	9.16e-13	5.68e-27	other
SELE	rs2073824	0.0607	0.57	0.167	0.169	0.181	0.0476	0.725	0.0708	0.669	0.584	0.0625	0.567	0.142	0.251	0.234	0.0325	0.814	0.0422	0.801	0.731	0.251	1.64e-07	0.234	3.07e-05	2.34e-11	other
SELE	rs28602591	0.0607	0.57	0.167	0.169	0.181	-0.184	0.424	-0.0493	0.839	0.463	0.0377	0.737	0.152	0.234	0.298	-0.159	0.509	0.0392	0.877	0.696	-0.622	1.58e-15	-0.602	3.91e-13	4.3e-27	other
SELE	rs28645493	0.0607	0.57	0.167	0.169	0.181	-0.358	0.144	-0.0272	0.914	0.245	0.0128	0.909	0.15	0.239	0.386	-0.349	0.174	0.0564	0.829	0.382	-0.644	1.32e-15	-0.564	5.94e-11	5.55e-25	other
SELE	rs474279	0.0607	0.57	0.167	0.169	0.181	-0.0293	0.845	-0.0367	0.845	0.783	0.0701	0.525	0.152	0.216	0.195	-0.0534	0.73	-0.0695	0.714	0.616	0.348	2.56e-11	0.224	0.000378	2e-13	other
SELE	rs4962153	0.0607	0.57	0.167	0.169	0.181	-0.29	0.148	-0.108	0.619	0.158	0.0034	0.976	0.142	0.273	0.453	-0.287	0.181	-0.026	0.91	0.282	-0.653	5.46e-23	-0.563	8.34e-15	4.69e-36	other
SELE	rs507666	0.0607	0.57	0.167	0.169	0.181	-0.253	0.177	0.0613	0.749	0.424	-0.0268	0.834	0.241	0.0995	0.349	-0.278	0.211	0.273	0.237	0.88	-0.942	1.26e-58	-0.876	2.92e-46	4.96e-103	other
SELE	rs512770	0.0607	0.57	0.167	0.169	0.181	-0.133	0.411	0.111	0.554	0.825	0.0821	0.452	0.141	0.254	0.187	-0.158	0.339	0.087	0.644	0.683	0.329	3.97e-09	0.195	0.00249	1.46e-10	other
SELE	rs514708	0.0607	0.57	0.167	0.169	0.181	-0.0143	0.922	0.126	0.466	0.681	0.0678	0.54	0.137	0.267	0.232	-0.0381	0.802	0.0992	0.57	0.85	0.364	9.08e-13	0.22	0.000226	6.63e-15	other
SELE	rs549446	0.0607	0.57	0.167	0.169	0.181	-0.0431	0.774	-0.0653	0.727	0.655	0.0726	0.51	0.141	0.255	0.212	-0.068	0.661	-0.0953	0.615	0.508	0.352	1.51e-11	0.226	0.000301	9.6e-14	other
SELE	rs552148	0.0607	0.57	0.167	0.169	0.181	-0.0788	0.6	-0.0403	0.829	0.592	0.0786	0.475	0.153	0.214	0.174	-0.105	0.497	-0.0746	0.694	0.442	0.342	5.32e-11	0.228	0.000284	2.52e-13	other
SELE	rs558240	0.0607	0.57	0.167	0.169	0.181	-0.243	0.074	-0.0339	0.827	0.138	0.00741	0.947	0.156	0.238	0.405	-0.24	0.0904	0.0401	0.81	0.268	-0.386	1.25e-16	-0.459	3.66e-19	7.32e-34	other
SELE	rs568203	0.0607	0.57	0.167	0.169	0.181	-0.0546	0.718	-0.0458	0.807	0.665	0.0694	0.53	0.153	0.213	0.195	-0.0787	0.614	-0.0789	0.677	0.513	0.355	1.18e-11	0.224	0.000355	9.76e-14	other
SELE	rs574347	0.0607	0.57	0.167	0.169	0.181	-0.0431	0.774	-0.0548	0.769	0.682	0.0726	0.51	0.156	0.207	0.184	-0.068	0.661	-0.0894	0.636	0.521	0.352	1.51e-11	0.233	0.000201	5.7e-14	other
SELE	rs579459	0.0607	0.57	0.167	0.169	0.181	-0.155	0.382	0.243	0.177	0.808	0.0186	0.88	0.32	0.0262	0.112	-0.139	0.493	0.496	0.0203	0.304	-0.822	8.9e-47	-0.777	1.44e-39	1.65e-84	other
SELE	rs630014	0.0607	0.57	0.167	0.169	0.181	-0.123	0.353	-0.0115	0.943	0.457	0.105	0.354	0.154	0.216	0.13	-0.166	0.236	-0.0519	0.749	0.272	0.412	1.26e-19	0.276	1.94e-07	1.39e-24	other
SELE	rs633862	0.0607	0.57	0.167	0.169	0.181	0.182	0.179	0.139	0.382	0.113	0.0137	0.905	0.108	0.407	0.522	0.177	0.221	0.0911	0.589	0.203	0.438	1.53e-21	0.43	3.42e-16	4.24e-36	other
SELE	rs641959	0.0607	0.57	0.167	0.169	0.181	-0.00293	0.984	0.123	0.475	0.646	0.0601	0.587	0.136	0.271	0.255	-0.0241	0.874	0.0971	0.578	0.802	0.366	7.28e-13	0.219	0.000242	6.05e-15	other
SELE	rs657152	0.0607	0.57	0.167	0.169	0.181	-0.0312	0.826	0.182	0.272	0.573	0.0657	0.581	0.248	0.0652	0.102	0.00741	0.963	0.326	0.0742	0.223	-0.582	2.46e-35	-0.555	2.34e-25	6.44e-59	other
SELE	rs672316	0.0607	0.57	0.167	0.169	0.181	-0.00918	0.95	0.126	0.466	0.662	0.0667	0.546	0.137	0.267	0.234	-0.0325	0.83	0.0992	0.57	0.828	0.363	1.07e-12	0.22	0.000226	7.58e-15	other
SELE	rs687289	0.0607	0.57	0.167	0.169	0.181	-0.0349	0.808	0.0459	0.785	0.999	0.0619	0.607	0.198	0.142	0.174	0.00357	0.982	0.165	0.373	0.544	-0.625	6.89e-40	-0.577	5.93e-27	5.63e-65	other
SELE	rs688976	0.0607	0.57	0.167	0.169	0.181	-0.0341	0.82	-0.0266	0.887	0.791	0.0699	0.524	0.151	0.219	0.196	-0.0566	0.714	-0.0571	0.762	0.634	0.333	1.65e-10	0.219	0.000472	1.24e-12	other
SELE	rs7857390	0.0607	0.57	0.167	0.169	0.181	0.0179	0.895	-0.155	0.357	0.609	0.0603	0.58	0.199	0.122	0.15	0.00271	0.984	-0.237	0.18	0.382	0.257	7.76e-08	0.389	3.39e-12	5.71e-18	other
SELE	rs7873522	0.0607	0.57	0.167	0.169	0.181	0.0728	0.589	0.0708	0.669	0.491	0.0515	0.637	0.142	0.251	0.264	0.0601	0.662	0.0422	0.801	0.621	0.255	9.39e-08	0.234	3.07e-05	1.39e-11	other
SELE	rs8176682	0.0607	0.57	0.167	0.169	0.181	0.0407	0.765	-0.158	0.352	0.694	0.0479	0.661	0.2	0.12	0.174	0.0285	0.838	-0.242	0.174	0.453	0.261	4.88e-08	0.401	8.75e-13	1.09e-18	other
SELE	rs8176694	0.0607	0.57	0.167	0.169	0.181	0.00763	0.963	-0.0237	0.912	0.969	0.063	0.566	0.15	0.223	0.216	-0.0151	0.929	-0.0528	0.807	0.82	0.364	3.08e-10	0.204	0.00447	4.23e-11	other
SELE	rs8176717	0.0607	0.57	0.167	0.169	0.181	-0.0576	0.702	-0.0448	0.81	0.656	0.0751	0.496	0.154	0.211	0.18	-0.0832	0.592	-0.081	0.669	0.494	0.35	2.12e-11	0.24	0.00013	4.38e-14	other
SELE	rs8176732	0.0607	0.57	0.167	0.169	0.181	-0.0576	0.702	-0.0816	0.663	0.565	0.0751	0.496	0.157	0.204	0.176	-0.0832	0.592	-0.115	0.543	0.421	0.35	2.12e-11	0.224	0.000355	1.57e-13	other
SELE	rs9411381	0.0607	0.57	0.167	0.169	0.181	0.317	0.0577	-0.000135	0.999	0.156	0.0352	0.745	0.158	0.213	0.285	0.309	0.0661	-0.0728	0.734	0.251	0.226	0.000189	0.421	1.12e-09	8.24e-12	other
SERPINA1	rs4905179	0.172	0.108	0.113	0.343	0.067	0.18	0.297	-0.141	0.486	0.751	0.197	0.0669	0.121	0.33	0.0437	0.241	0.172	-0.0922	0.657	0.466	-0.349	8.91e-09	-0.355	1.74e-07	7.9e-15	other
SERPINA1	rs926144	0.172	0.108	0.113	0.343	0.067	0.262	0.123	-0.116	0.568	0.438	0.205	0.0558	0.114	0.353	0.0407	0.324	0.0623	-0.071	0.735	0.242	-0.338	1.7e-08	-0.356	1.94e-07	1.67e-14	other
SERPINA1	rs998520	0.172	0.108	0.113	0.343	0.067	-0.0101	0.963	-0.39	0.17	0.344	0.174	0.106	0.0855	0.491	0.0958	0.0339	0.878	-0.346	0.234	0.499	-0.316	2.28e-05	-0.402	1.02e-05	1.08e-09	other
SFTPD	rs10887199	0.0826	0.423	-0.0842	0.472	0.903	0.246	0.215	-0.131	0.628	0.544	0.136	0.208	-0.137	0.284	0.817	0.334	0.114	-0.249	0.395	0.536	-0.662	9.64e-20	-0.757	1.67e-17	1.36e-35	other
SFTPD	rs10887328	0.0826	0.423	-0.0842	0.472	0.903	-0.0174	0.902	-0.196	0.248	0.391	0.0968	0.374	-0.0548	0.652	0.715	-0.0605	0.687	-0.177	0.31	0.33	0.444	2.28e-19	0.338	3.42e-09	1.67e-26	other
SFTPD	rs10887336	0.0826	0.423	-0.0842	0.472	0.903	0.0438	0.793	0.163	0.422	0.466	0.094	0.375	-0.0773	0.521	0.812	0.0796	0.643	0.133	0.525	0.442	-0.408	8.56e-12	-0.359	2.16e-07	1.24e-17	other
SFTPD	rs11201972	0.0826	0.423	-0.0842	0.472	0.903	0.188	0.331	-0.329	0.174	0.861	0.0999	0.338	-0.144	0.238	0.946	0.217	0.268	-0.399	0.11	0.817	-0.293	4.79e-05	-0.452	4.37e-09	4.02e-12	other
SFTPD	rs17098169	0.0826	0.423	-0.0842	0.472	0.903	0.23	0.309	0.174	0.557	0.25	0.109	0.303	-0.083	0.492	0.752	0.281	0.226	0.124	0.684	0.239	-0.48	1.53e-08	-0.522	2.67e-07	2.05e-14	other
SFTPD	rs17885031	0.0826	0.423	-0.0842	0.472	0.903	0.28	0.256	0.065	0.839	0.324	0.113	0.286	-0.0951	0.435	0.779	0.34	0.179	-0.00393	0.991	0.319	-0.543	4.31e-09	-0.616	1.47e-08	3.58e-16	other
SFTPD	rs1885550	0.0826	0.423	-0.0842	0.472	0.903	0.183	0.301	0.157	0.437	0.198	0.124	0.249	-0.0696	0.588	0.615	0.247	0.184	0.109	0.623	0.187	-0.536	2.56e-17	-0.635	9.62e-20	3.96e-35	other
SFTPD	rs1932571	0.0826	0.423	-0.0842	0.472	0.903	0.0555	0.739	0.169	0.406	0.423	0.0957	0.366	-0.0765	0.525	0.799	0.092	0.592	0.139	0.506	0.4	-0.406	1.08e-11	-0.359	2.27e-07	1.63e-17	other
SFTPD	rs1983775	0.0826	0.423	-0.0842	0.472	0.903	0.271	0.271	0.065	0.839	0.338	0.112	0.289	-0.0951	0.435	0.783	0.331	0.19	-0.00393	0.991	0.331	-0.545	3.14e-09	-0.616	1.47e-08	2.59e-16	other
SFTPD	rs2146192	0.0826	0.423	-0.0842	0.472	0.903	0.301	0.134	-0.11	0.688	0.393	0.148	0.173	-0.134	0.296	0.745	0.4	0.0621	-0.23	0.439	0.378	-0.694	7.05e-21	-0.791	1.62e-18	9.94e-38	other
SFTPD	rs2256581	0.0826	0.423	-0.0842	0.472	0.903	0.196	0.148	0.0535	0.763	0.2	0.0482	0.652	-0.102	0.391	0.816	0.18	0.199	0.0758	0.672	0.214	0.317	1.14e-10	0.228	0.000151	2.16e-13	other
SFTPD	rs3851050	0.0826	0.423	-0.0842	0.472	0.903	0.0787	0.557	-0.149	0.378	0.884	0.0728	0.491	-0.082	0.489	0.956	0.0579	0.674	-0.133	0.435	0.839	0.295	1.18e-09	0.232	4.89e-05	4.32e-13	other
SFTPD	rs3862518	0.0826	0.423	-0.0842	0.472	0.903	0.159	0.469	-0.266	0.327	0.913	0.0962	0.356	-0.127	0.3	0.998	0.191	0.39	-0.337	0.229	0.877	-0.332	4.61e-05	-0.482	1.81e-08	1.17e-11	other
SFTPD	rs4357631	0.0826	0.423	-0.0842	0.472	0.903	-0.205	0.461	0.368	0.266	0.851	0.0689	0.515	-0.0627	0.607	0.885	-0.166	0.562	0.327	0.337	0.839	-0.607	1.57e-10	-0.626	2e-07	1.77e-16	other
SFTPD	rs4369337	0.0826	0.423	-0.0842	0.472	0.903	0.273	0.375	-0.555	0.307	0.989	0.111	0.297	-0.146	0.24	1	0.359	0.262	-0.742	0.192	0.979	-0.815	4.06e-12	-1.15	3.34e-12	1.04e-22	other
SFTPD	rs6413523	0.0826	0.423	-0.0842	0.472	0.903	0.166	0.588	-0.583	0.282	0.757	0.0999	0.344	-0.146	0.24	0.942	0.236	0.456	-0.761	0.178	0.737	-0.733	1.18e-10	-1.07	5.57e-11	4.8e-20	other
SFTPD	rs6585454	0.0826	0.423	-0.0842	0.472	0.903	0.194	0.317	-0.329	0.174	0.878	0.1	0.337	-0.144	0.238	0.948	0.223	0.256	-0.399	0.11	0.833	-0.29	6e-05	-0.452	4.37e-09	5.32e-12	other
SFTPD	rs7084667	0.0826	0.423	-0.0842	0.472	0.903	-0.0805	0.579	-0.19	0.27	0.251	0.113	0.301	-0.0587	0.632	0.648	-0.131	0.392	-0.166	0.356	0.21	0.457	1.66e-19	0.408	1.59e-12	2.43e-30	other
SFTPD	rs723192	0.0826	0.423	-0.0842	0.472	0.903	0.25	0.205	-0.164	0.548	0.583	0.135	0.211	-0.14	0.274	0.834	0.334	0.11	-0.287	0.333	0.581	-0.64	9.25e-19	-0.765	1.26e-17	1.05e-34	other
SFTPD	rs726289	0.0826	0.423	-0.0842	0.472	0.903	0.27	0.272	0.065	0.839	0.339	0.111	0.295	-0.0951	0.435	0.791	0.329	0.193	-0.00393	0.991	0.334	-0.545	3.1e-09	-0.616	1.47e-08	2.56e-16	other
SFTPD	rs728616	0.0826	0.423	-0.0842	0.472	0.903	0.23	0.309	0.114	0.699	0.309	0.109	0.303	-0.0862	0.474	0.767	0.281	0.226	0.0672	0.824	0.292	-0.48	1.53e-08	-0.495	9.3e-07	6.97e-14	other
SFTPD	rs7905482	0.0826	0.423	-0.0842	0.472	0.903	-0.0512	0.71	-0.322	0.0688	0.137	0.096	0.365	-0.0547	0.648	0.707	-0.0798	0.573	-0.307	0.0894	0.121	0.318	1.32e-10	0.304	1.94e-07	1.46e-16	other
SFTPD	rs9266629	0.0826	0.423	-0.0842	0.472	0.903	-0.0864	0.596	0.0805	0.675	0.906	0.0964	0.36	-0.105	0.376	0.922	-0.115	0.49	0.11	0.573	0.887	0.274	2.75e-06	0.313	3.18e-06	4.13e-11	other
SHBG	rs1642762	0.0168	0.887	-0.0922	0.512	0.742	0.194	0.168	-0.204	0.233	0.81	0.0508	0.676	-0.136	0.35	0.759	0.208	0.151	-0.24	0.172	0.865	-0.251	2.48e-08	-0.211	2.79e-05	3.63e-12	other
SHBG	rs1799941	0.0168	0.887	-0.0922	0.512	0.742	0.0317	0.838	-0.0988	0.601	0.846	0.0117	0.923	-0.0763	0.594	0.779	0.0281	0.861	-0.0808	0.674	0.882	0.297	2.04e-09	0.206	0.000216	3.93e-12	other
SHBG	rs727428	0.0168	0.887	-0.0922	0.512	0.742	0.047	0.73	-0.18	0.283	0.65	0.0285	0.815	-0.131	0.369	0.674	0.0551	0.695	-0.218	0.21	0.59	-0.264	1.32e-09	-0.229	3.32e-06	2.48e-14	other
SORT1	rs646776	0.0457	0.673	0.0197	0.866	0.669	0.0387	0.805	-0.301	0.142	0.43	0.0429	0.695	0.053	0.662	0.56	0.0304	0.848	-0.321	0.127	0.385	0.198	0.00024	0.393	6.73e-09	4.25e-11	other
SORT1	rs660240	0.0457	0.673	0.0197	0.866	0.669	0.00785	0.961	-0.306	0.137	0.343	0.0458	0.675	0.0461	0.704	0.571	-0.00147	0.993	-0.322	0.125	0.306	0.206	0.000181	0.379	3.29e-08	9.97e-11	other
SORT1	rs7528419	0.0457	0.673	0.0197	0.866	0.669	0.0425	0.786	-0.301	0.142	0.441	0.0425	0.698	0.053	0.662	0.562	0.0341	0.829	-0.321	0.127	0.394	0.202	0.000167	0.393	6.73e-09	2.68e-11	other
SPINK1	rs6580502	0.155	0.178	0.157	0.186	0.0595	-0.0992	0.466	-0.0648	0.698	0.422	0.181	0.124	0.156	0.204	0.0461	-0.146	0.296	-0.113	0.511	0.223	0.256	4.47e-09	0.338	1.94e-09	5.69e-17	other
SPINK1	rs930217	0.155	0.178	0.157	0.186	0.0595	-0.0466	0.729	-0.0771	0.646	0.573	0.171	0.147	0.157	0.2	0.0529	-0.0889	0.519	-0.124	0.472	0.337	0.246	1.4e-08	0.326	1.03e-08	8.67e-16	other
TNFRSF10C	rs10402946	-0.0109	0.915	0.264	0.0286	0.17	-0.0796	0.608	0.179	0.326	0.789	-0.0256	0.809	0.307	0.0133	0.144	-0.0892	0.578	0.289	0.125	0.547	-0.384	8.58e-12	-0.415	5.44e-11	3.07e-21	other
TNFRSF10C	rs2240633	-0.0109	0.915	0.264	0.0286	0.17	-0.0733	0.617	0.0523	0.756	0.867	-0.0219	0.833	0.279	0.023	0.177	-0.0779	0.599	0.124	0.469	0.931	-0.234	1.11e-05	-0.293	5.14e-07	3.6e-11	other
TNFRSF10C	rs304723	-0.0109	0.915	0.264	0.0286	0.17	0.0859	0.544	0.0729	0.663	0.457	-0.00157	0.988	0.28	0.0222	0.132	0.0856	0.55	0.143	0.405	0.317	-0.241	4.15e-06	-0.291	6.59e-07	1.54e-11	other
TNFRSF10C	rs34637472	-0.0109	0.915	0.264	0.0286	0.17	-0.033	0.822	0.0641	0.704	0.934	-0.0144	0.889	0.279	0.0226	0.159	-0.0359	0.808	0.134	0.437	0.738	-0.228	2.07e-05	-0.288	8.8e-07	1.14e-10	other
TNFRSF10C	rs4760	-0.0109	0.915	0.264	0.0286	0.17	-0.169	0.381	-0.153	0.532	0.285	-0.0582	0.605	0.287	0.0339	0.307	-0.213	0.313	0.109	0.692	0.622	-0.786	1.43e-32	-0.857	1.39e-29	2.41e-60	other
VEGFA	rs729391	0.225	0.024	-0.0765	0.508	0.211	0.0586	0.669	0.121	0.463	0.42	0.228	0.0264	-0.107	0.37	0.286	-0.017	0.904	0.149	0.375	0.618	0.316	6.26e-10	0.242	4.35e-05	2.15e-13	other
VEGFA	rs7764227	0.225	0.024	-0.0765	0.508	0.211	0.145	0.316	0.129	0.478	0.222	0.214	0.0364	-0.108	0.368	0.333	0.0766	0.606	0.164	0.378	0.332	0.291	8.68e-08	0.287	1.03e-05	4.18e-12	other
VEGFA	rs7767396	0.225	0.024	-0.0765	0.508	0.211	0.0501	0.706	-0.0995	0.54	0.9	0.261	0.013	-0.122	0.323	0.229	0.157	0.263	-0.152	0.375	0.804	-0.371	2.88e-14	-0.398	2.15e-12	4.2e-25	other
VEGFA	rs9369434	0.225	0.024	-0.0765	0.508	0.211	0.155	0.25	0.0385	0.811	0.308	0.269	0.00911	-0.086	0.475	0.14	0.245	0.0798	0.011	0.947	0.175	-0.282	1.74e-08	-0.283	8.24e-07	7.03e-14	other
VEGFA	rs9472158	0.225	0.024	-0.0765	0.508	0.211	0.0566	0.68	0.0854	0.606	0.515	0.23	0.0258	-0.105	0.381	0.277	-0.0256	0.857	0.116	0.492	0.748	0.331	6.97e-11	0.29	7.86e-07	3.47e-16	other
VEGFA	rs9472159	0.225	0.024	-0.0765	0.508	0.211	0.0921	0.485	-0.0179	0.911	0.655	0.265	0.0109	-0.1	0.414	0.173	0.191	0.168	-0.0574	0.731	0.421	-0.336	4.46e-12	-0.36	1.57e-10	4.33e-21	other
VWF	rs11244079	-0.109	0.346	0.0774	0.516	0.784	0.276	0.273	-0.213	0.552	0.67	-0.137	0.245	0.0819	0.501	0.672	0.334	0.193	-0.249	0.491	0.606	0.416	2.17e-06	0.438	5.14e-05	4.64e-10	other
VWF	rs4962153	-0.109	0.346	0.0774	0.516	0.784	-0.29	0.148	-0.108	0.619	0.158	-0.085	0.467	0.0852	0.489	0.933	-0.268	0.186	-0.14	0.528	0.159	0.305	1.33e-06	0.349	3.91e-06	2.39e-11	other
VWF	rs507666	-0.109	0.346	0.0774	0.516	0.784	-0.253	0.177	0.0613	0.749	0.424	-0.0715	0.55	0.0629	0.618	0.908	-0.223	0.251	0.0312	0.877	0.45	0.466	9.19e-16	0.459	8.95e-12	5.66e-26	other
VWF	rs579459	-0.109	0.346	0.0774	0.516	0.784	-0.155	0.382	0.243	0.177	0.808	-0.089	0.456	0.0335	0.786	0.706	-0.121	0.508	0.231	0.211	0.737	0.402	8.11e-13	0.342	1.09e-07	6.68e-19	other
VWF	rs630014	-0.109	0.346	0.0774	0.516	0.784	-0.123	0.353	-0.0115	0.943	0.457	-0.14	0.239	0.0717	0.562	0.62	-0.159	0.243	0.0111	0.946	0.407	-0.278	9.09e-11	-0.252	3.82e-06	2.47e-15	other
VWF	rs633862	-0.109	0.346	0.0774	0.516	0.784	0.182	0.179	0.139	0.382	0.113	-0.081	0.491	0.0932	0.456	0.984	0.164	0.237	0.171	0.301	0.116	-0.259	2.94e-09	-0.32	5.76e-09	1e-16	other
VWF	rs657152	-0.109	0.346	0.0774	0.516	0.784	-0.0312	0.826	0.182	0.272	0.573	-0.114	0.352	0.0346	0.782	0.607	0.0145	0.923	0.168	0.329	0.471	0.416	1.48e-20	0.374	2.9e-11	6.09e-30	other
VWF	rs687289	-0.109	0.346	0.0774	0.516	0.784	-0.0349	0.808	0.0459	0.785	0.999	-0.112	0.362	0.0651	0.61	0.731	0.0104	0.945	0.0152	0.932	0.914	0.435	7.02e-22	0.44	5.8e-15	3.65e-35	other
VWF	rs7857390	-0.109	0.346	0.0774	0.516	0.784	0.0179	0.895	-0.155	0.357	0.609	-0.11	0.35	0.0546	0.652	0.689	-0.00614	0.965	-0.145	0.394	0.55	-0.226	3.62e-07	-0.236	5.08e-05	8.31e-11	other
VWF	rs8176682	-0.109	0.346	0.0774	0.516	0.784	0.0407	0.765	-0.158	0.352	0.694	-0.11	0.354	0.0547	0.652	0.694	0.015	0.914	-0.148	0.388	0.623	-0.241	6.17e-08	-0.23	8.16e-05	2.66e-11	other
VWF	rs8176743	-0.109	0.346	0.0774	0.516	0.784	0.248	0.279	-0.199	0.544	0.684	-0.143	0.228	0.0845	0.489	0.657	0.306	0.191	-0.239	0.474	0.615	0.396	3.87e-07	0.459	4.68e-06	8.19e-12	other
VWF	rs8176746	-0.109	0.346	0.0774	0.516	0.784	0.242	0.29	-0.203	0.537	0.702	-0.139	0.242	0.0848	0.487	0.679	0.298	0.202	-0.243	0.467	0.637	0.395	3.95e-07	0.458	4.85e-06	8.65e-12	other
VWF	rs8176749	-0.109	0.346	0.0774	0.516	0.784	0.242	0.29	-0.199	0.544	0.697	-0.139	0.242	0.0845	0.489	0.677	0.298	0.202	-0.239	0.474	0.632	0.395	3.95e-07	0.459	4.68e-06	8.36e-12	other
Exacerbations
BIOMARKER	SNP	SPIROMICS Coefficient b0	SPIROMICS P-value b0	COPDGene Coefficient b0	COPDGene P-value b0	Meta-analysis P-value b0	SPIROMICS Coefficient b1	SPIROMICS P-value b1	COPDGene Coefficient b1	COPDGene P-value b1	Meta-analysis P-value b1	SPIROMICS Coefficient b2	SPIROMICS P-value b2	COPDGene Coefficient b2	COPDGene P-value b2	Meta-analysis P-value b2	SPIROMICS Coefficient b3	SPIROMICS P-value b3	COPDGene Coefficient b3	COPDGene P-value b3	Meta-analysis P-value b3	SPIROMICS Coeffient b5	SPIROMICS P-value b5	COPDGene Coefficient b5	COPDGene P-value b5	Meta-analysis P-value b5	TYPE
AGER	rs2022059	-0.162	0.1	-0.0581	0.593	0.113	-0.00809	0.978	0.31	0.413	0.601	-0.169	0.0937	-0.0352	0.754	0.144	0.101	0.74	0.28	0.474	0.469	0.645	2.78e-09	-0.795	4.59e-08	0.412	other
AGER	rs206015	-0.162	0.1	-0.0581	0.593	0.113	0.248	0.211	0.162	0.5	0.167	-0.143	0.153	-0.0426	0.7	0.185	0.19	0.346	0.145	0.552	0.272	-0.41	6.51e-08	-0.336	0.000249	9.55e-11	other
AGER	rs206016	-0.162	0.1	-0.0581	0.593	0.113	0.263	0.185	0.184	0.445	0.134	-0.142	0.157	-0.0415	0.707	0.191	0.206	0.309	0.168	0.491	0.223	-0.409	8.1e-08	-0.318	0.000568	2.97e-10	other
AGER	rs206019	-0.162	0.1	-0.0581	0.593	0.113	0.263	0.185	0.18	0.455	0.137	-0.142	0.157	-0.0314	0.777	0.213	0.206	0.309	0.168	0.49	0.223	-0.409	8.1e-08	-0.315	0.000615	3.25e-10	other
AGER	rs2070600	-0.162	0.1	-0.0581	0.593	0.113	-0.105	0.737	0.345	0.334	0.696	-0.178	0.0785	-0.0232	0.84	0.147	-0.227	0.478	0.32	0.398	0.976	-0.715	1.38e-10	-0.991	1.49e-13	2.91e-22	other
AGER	rs2844456	-0.162	0.1	-0.0581	0.593	0.113	-0.0373	0.909	0.255	0.521	0.734	-0.169	0.0909	-0.038	0.737	0.137	-0.138	0.678	0.216	0.601	0.971	-0.641	9.21e-08	-0.964	2.29e-10	2.33e-16	other
AGER	rs2854050	-0.162	0.1	-0.0581	0.593	0.113	0.158	0.539	0.0885	0.808	0.534	-0.156	0.12	-0.0509	0.649	0.143	0.0796	0.761	0.0509	0.891	0.751	-0.472	1.08e-06	-0.647	1.47e-06	7.71e-12	other
AGER	rs2856437	-0.162	0.1	-0.0581	0.593	0.113	0.00809	0.978	0.28	0.456	0.607	-0.169	0.0937	-0.0369	0.742	0.141	-0.101	0.74	0.249	0.522	0.86	-0.645	2.78e-09	-0.776	5.53e-08	8.13e-16	other
AGER	rs34562262	-0.162	0.1	-0.0581	0.593	0.113	-0.0389	0.905	0.223	0.572	0.775	-0.169	0.0905	-0.0412	0.715	0.131	-0.14	0.672	0.183	0.653	0.986	-0.646	7.37e-08	-0.899	2.53e-09	1.45e-15	other
AGER	rs35502919	-0.162	0.1	-0.0581	0.593	0.113	-0.0383	0.906	-0.0185	0.964	0.906	-0.169	0.0907	-0.0662	0.557	0.0979	-0.139	0.674	-0.0752	0.858	0.664	-0.636	9.07e-08	-0.793	7.34e-08	3.73e-14	other
APOA4	rs1060211	-0.00736	0.939	0.0721	0.488	0.688	-0.111	0.522	0.141	0.483	0.99	0.00325	0.973	0.0569	0.596	0.706	-0.112	0.525	0.117	0.571	0.92	0.289	5.41e-06	0.498	2.26e-10	2.72e-14	other
APOA4	rs10892063	-0.00736	0.939	0.0721	0.488	0.688	-0.395	0.00617	-0.000293	0.999	0.0404	0.0473	0.632	0.0757	0.472	0.403	-0.409	0.0055	-0.0129	0.936	0.0331	0.271	2.83e-07	0.219	0.000479	7.33e-10	other
APOA4	rs1263173	-0.00736	0.939	0.0721	0.488	0.688	-0.0186	0.897	-0.0121	0.943	0.885	-0.00568	0.953	0.0788	0.459	0.654	-0.0174	0.905	-0.0352	0.838	0.822	0.227	3.32e-05	0.346	1.73e-07	4.94e-11	other
APOA4	rs1351452	-0.00736	0.939	0.0721	0.488	0.688	-0.00255	0.991	0.00656	0.979	0.993	-0.00732	0.939	0.079	0.46	0.665	-0.000913	0.997	-0.0325	0.899	0.93	0.253	0.00199	0.565	5.96e-09	6.68e-10	other
APOA4	rs2000614	-0.00736	0.939	0.0721	0.488	0.688	-0.0135	0.951	0.0333	0.894	0.966	-0.00715	0.941	0.0752	0.482	0.681	-0.0119	0.957	-0.00423	0.987	0.959	0.254	0.00186	0.565	5.1e-09	5.46e-10	other
APOA4	rs2075292	-0.00736	0.939	0.0721	0.488	0.688	0.123	0.546	0.0696	0.773	0.52	-0.0122	0.899	0.0717	0.503	0.727	0.125	0.54	0.0337	0.891	0.583	0.222	0.0051	0.575	5.6e-10	5.3e-10	other
APOA4	rs4938315	-0.00736	0.939	0.0721	0.488	0.688	0.162	0.422	0.068	0.778	0.431	-0.0139	0.885	0.0738	0.491	0.727	0.165	0.417	0.031	0.9	0.489	0.215	0.00645	0.576	5.12e-10	7.17e-10	other
APOA4	rs4938353	-0.00736	0.939	0.0721	0.488	0.688	-0.156	0.372	0.146	0.468	0.852	0.00781	0.936	0.0611	0.569	0.662	-0.158	0.372	0.119	0.562	0.777	0.293	4.43e-06	0.5	1.84e-10	1.8e-14	other
APOA4	rs518181	-0.00736	0.939	0.0721	0.488	0.688	-0.408	0.00465	-0.0184	0.908	0.0282	0.0487	0.622	0.0773	0.463	0.392	-0.422	0.00411	-0.0321	0.842	0.0227	0.266	4.15e-07	0.226	0.000286	5.86e-10	other
APOA4	rs672058	-0.00736	0.939	0.0721	0.488	0.688	0.0134	0.946	0.0544	0.819	0.84	-0.00828	0.931	0.0732	0.495	0.697	0.0156	0.938	0.0179	0.941	0.915	0.292	0.000127	0.562	1.12e-09	4.88e-12	other
C3	rs2230203	0.000762	0.995	0.142	0.206	0.399	0.427	0.00574	-0.142	0.463	0.114	0.0385	0.736	0.12	0.298	0.345	0.434	0.0054	-0.0994	0.615	0.0806	-0.193	0.000393	-0.373	1.2e-07	7.09e-10	other
CCL16	rs11080369	-0.0568	0.575	0.0552	0.609	0.936	-0.0626	0.817	0.505	0.0665	0.296	-0.08	0.471	0.194	0.123	0.628	-0.149	0.614	0.754	0.0185	0.236	-1.12	2.85e-32	-1.3	4.52e-38	7.28e-68	other
CCL16	rs2063979	-0.0568	0.575	0.0552	0.609	0.936	-0.0685	0.642	0.57	0.000452	0.0477	-0.0756	0.475	0.135	0.226	0.788	-0.0983	0.522	0.612	0.000245	0.0507	-0.372	8.64e-13	-0.323	1.26e-07	8.25e-19	other
CCL16	rs4796144	-0.0568	0.575	0.0552	0.609	0.936	0.236	0.42	0.387	0.247	0.17	-0.0316	0.772	0.1	0.381	0.716	0.201	0.523	0.486	0.17	0.165	-1.1	3.96e-24	-1.06	1.97e-17	6.92e-40	other
CCL16	rs854680	-0.0568	0.575	0.0552	0.609	0.936	0.208	0.196	0.356	0.0458	0.0219	-0.023	0.825	0.0886	0.418	0.71	0.198	0.232	0.38	0.0355	0.0221	-0.398	1.63e-11	-0.271	6.5e-05	1.48e-14	other
CCL16	rs854685	-0.0568	0.575	0.0552	0.609	0.936	-0.0995	0.631	0.491	0.025	0.259	-0.0693	0.503	0.113	0.312	0.865	-0.127	0.548	0.545	0.0159	0.25	-0.404	2.69e-08	-0.45	3.49e-08	5.31e-15	other
CCL16	rs854692	-0.0568	0.575	0.0552	0.609	0.936	-0.176	0.311	0.349	0.0499	0.587	-0.0774	0.453	0.0951	0.389	0.992	-0.198	0.26	0.379	0.0368	0.588	-0.304	5.24e-07	-0.292	1e-05	2.32e-11	other
CCL18	rs1102934	0.146	0.141	0.18	0.0985	0.0281	-0.293	0.166	0.0238	0.91	0.336	0.207	0.0472	0.194	0.0991	0.0099	-0.422	0.0579	-0.112	0.618	0.0801	0.594	7.76e-17	0.745	9.2e-22	2.22e-36	other
CCL18	rs854462	0.146	0.141	0.18	0.0985	0.0281	-0.322	0.139	0.00195	0.993	0.271	0.206	0.0475	0.2	0.087	0.00883	-0.447	0.0502	-0.136	0.552	0.0629	0.582	2.64e-15	0.73	3.06e-20	2.44e-33	other
CCL18	rs854469	0.146	0.141	0.18	0.0985	0.0281	-0.293	0.166	0.0326	0.876	0.351	0.207	0.0472	0.198	0.0924	0.00928	-0.422	0.0579	-0.106	0.636	0.0831	0.594	7.76e-17	0.746	7.75e-22	1.91e-36	other
CCL18	rs854632	0.146	0.141	0.18	0.0985	0.0281	-0.452	0.0596	0.183	0.415	0.385	0.215	0.0382	0.166	0.159	0.0129	-0.585	0.0192	0.0565	0.815	0.11	0.604	7.29e-15	0.783	6.58e-21	2.08e-33	other
CCL18	rs854636	0.146	0.141	0.18	0.0985	0.0281	-0.456	0.0567	0.14	0.537	0.31	0.216	0.0369	0.162	0.168	0.0133	-0.592	0.0178	0.0178	0.942	0.0846	0.591	1.6e-14	0.771	3.4e-20	2.06e-32	other
CCL18	rs972317	0.146	0.141	0.18	0.0985	0.0281	-0.454	0.0619	0.186	0.425	0.386	0.213	0.0397	0.166	0.156	0.0131	-0.586	0.0206	0.0595	0.811	0.116	0.571	2.71e-13	0.766	5.62e-19	5.74e-30	other
CCL18	rs9892586	0.146	0.141	0.18	0.0985	0.0281	-0.0782	0.791	0.26	0.411	0.728	0.155	0.124	0.168	0.126	0.0303	-0.155	0.604	0.207	0.513	0.964	0.539	3.17e-07	0.428	0.000479	8.12e-10	other
CCL23	rs1617208	0.135	0.2	0.127	0.225	0.0776	-0.205	0.255	0.244	0.192	0.988	0.109	0.325	0.174	0.111	0.0729	-0.15	0.425	0.332	0.0914	0.601	-0.505	3.64e-18	-0.494	2.72e-12	8.02e-29	other
CCL23	rs16971802	0.135	0.2	0.127	0.225	0.0776	-0.31	0.313	0.0626	0.84	0.534	0.118	0.271	0.131	0.223	0.103	-0.247	0.431	0.146	0.647	0.776	-0.535	4.48e-08	-0.736	1.73e-09	6.05e-16	other
CCL23	rs1719200	0.135	0.2	0.127	0.225	0.0776	0.0191	0.948	0.248	0.447	0.58	0.144	0.183	0.14	0.192	0.0625	0.111	0.711	0.329	0.322	0.351	-0.603	1.32e-09	-0.597	1.97e-06	1.43e-14	other
CCL23	rs6505503	0.135	0.2	0.127	0.225	0.0776	-0.209	0.263	0.173	0.359	0.819	0.113	0.302	0.157	0.149	0.0837	-0.16	0.406	0.251	0.204	0.826	-0.456	7.8e-14	-0.482	1.86e-11	9.38e-24	other
CCL23	rs7217473	0.135	0.2	0.127	0.225	0.0776	-0.333	0.263	-0.0556	0.853	0.337	0.112	0.303	0.124	0.255	0.127	-0.266	0.383	0.0342	0.913	0.562	-0.64	4.16e-12	-0.797	4.68e-12	1.45e-22	other
CCL23	rs854625	0.135	0.2	0.127	0.225	0.0776	-0.0536	0.877	0.373	0.354	0.618	0.141	0.197	0.14	0.19	0.0667	0.0726	0.84	0.465	0.26	0.369	-0.847	1.74e-13	-0.731	4.89e-06	1.3e-17	other
CCL23	rs854672	0.135	0.2	0.127	0.225	0.0776	0.226	0.0887	-0.117	0.428	0.455	0.103	0.338	0.131	0.215	0.124	0.199	0.141	-0.137	0.356	0.624	0.276	1.36e-09	0.173	0.00246	6.03e-11	other
CCL23	rs854677	0.135	0.2	0.127	0.225	0.0776	0.239	0.0708	-0.117	0.428	0.409	0.101	0.347	0.131	0.215	0.127	0.214	0.113	-0.137	0.356	0.567	0.272	2.25e-09	0.173	0.00246	9.03e-11	other
CCL23	rs854678	0.135	0.2	0.127	0.225	0.0776	0.232	0.0807	-0.12	0.414	0.445	0.104	0.336	0.132	0.212	0.122	0.205	0.131	-0.141	0.34	0.62	0.286	2.96e-10	0.181	0.00161	9.97e-12	other
CCL23	rs854692	0.135	0.2	0.127	0.225	0.0776	-0.176	0.311	0.349	0.0499	0.587	0.115	0.295	0.175	0.104	0.0626	-0.126	0.484	0.418	0.0231	0.325	-0.428	2.96e-14	-0.391	1.02e-08	2.38e-21	other
CCL23	rs860559	0.135	0.2	0.127	0.225	0.0776	-0.175	0.332	0.237	0.2	0.901	0.115	0.298	0.169	0.12	0.0704	-0.118	0.531	0.321	0.0978	0.529	-0.499	1.2e-17	-0.491	2.95e-12	2.72e-28	other
CCL24	rs10255642	-0.0351	0.716	-0.0776	0.454	0.442	0.184	0.302	-0.0276	0.879	0.502	-0.0208	0.832	-0.0855	0.422	0.489	0.178	0.324	-0.0562	0.762	0.591	-0.271	0.000119	-0.371	4.74e-07	4.96e-10	other
CCL24	rs10280802	-0.0351	0.716	-0.0776	0.454	0.442	-0.0318	0.852	0.000539	0.997	0.891	-0.0328	0.742	-0.0818	0.441	0.448	-0.0188	0.915	0.0237	0.891	0.992	0.398	1.01e-09	0.31	7.23e-06	4.48e-14	other
CCL24	rs10755885	-0.0351	0.716	-0.0776	0.454	0.442	-0.117	0.636	-0.232	0.351	0.33	-0.0262	0.83	-0.0235	0.86	0.781	-0.0798	0.791	-0.199	0.526	0.535	1.44	8.42e-69	1.43	2.05e-60	3.18e-127	other
CCL24	rs11465307	-0.0351	0.716	-0.0776	0.454	0.442	-0.0977	0.5	0.0644	0.693	0.808	-0.0243	0.804	-0.0912	0.394	0.452	-0.0913	0.534	0.0926	0.578	0.924	0.271	1.31e-06	0.308	2.4e-06	1.48e-11	other
CCL24	rs11984438	-0.0351	0.716	-0.0776	0.454	0.442	0.192	0.184	0.000278	0.999	0.32	-0.0702	0.48	-0.0812	0.443	0.3	0.218	0.144	0.0218	0.905	0.241	0.388	9.8e-12	0.277	0.000125	2.18e-14	other
CCL24	rs1894761	-0.0351	0.716	-0.0776	0.454	0.442	0.2	0.167	-0.104	0.557	0.52	-0.0661	0.509	-0.0715	0.5	0.346	0.224	0.134	-0.085	0.634	0.42	0.38	1.6e-11	0.272	0.000101	2.51e-14	other
CCL24	rs2024049	-0.0351	0.716	-0.0776	0.454	0.442	-0.0236	0.858	-0.0325	0.822	0.777	-0.0342	0.751	-0.0855	0.463	0.469	-0.00278	0.985	0.0194	0.904	0.947	0.612	1.42e-36	0.596	3.68e-27	5.7e-62	other
CCL24	rs2240478	-0.0351	0.716	-0.0776	0.454	0.442	0.107	0.531	-0.0574	0.753	0.795	-0.052	0.6	-0.0762	0.472	0.384	0.128	0.464	-0.0379	0.837	0.681	0.439	3.03e-11	0.304	3.24e-05	1.08e-14	other
CCL24	rs2302006	-0.0351	0.716	-0.0776	0.454	0.442	-0.0522	0.75	0.119	0.518	0.848	-0.034	0.731	-0.0701	0.509	0.487	-0.0619	0.71	0.098	0.598	0.943	-0.281	5.6e-06	-0.345	2.77e-06	7.65e-11	other
CCL24	rs3757598	-0.0351	0.716	-0.0776	0.454	0.442	-0.0472	0.76	0.169	0.33	0.676	-0.03	0.763	-0.0926	0.382	0.42	-0.0364	0.819	0.187	0.286	0.591	0.351	3.16e-09	0.212	0.00248	1.2e-10	other
CCL24	rs4620231	-0.0351	0.716	-0.0776	0.454	0.442	0.154	0.365	0.00303	0.987	0.491	-0.0598	0.548	-0.0847	0.424	0.327	0.18	0.305	0.0241	0.896	0.393	0.462	3.04e-12	0.296	5.53e-05	2.92e-15	other
CCL24	rs6946822	-0.0351	0.716	-0.0776	0.454	0.442	0.0711	0.591	0.0244	0.868	0.608	-0.0134	0.903	-0.0887	0.446	0.55	0.0624	0.678	-0.0301	0.854	0.851	-0.661	3.97e-43	-0.602	3.59e-27	2.69e-68	other
CCL24	rs7807085	-0.0351	0.716	-0.0776	0.454	0.442	0.0136	0.941	-0.192	0.359	0.58	-0.0347	0.726	-0.0891	0.4	0.412	-0.00087	0.996	-0.216	0.307	0.495	-0.388	5.01e-08	-0.332	6.85e-05	1.82e-11	other
CCL24	rs7807392	-0.0351	0.716	-0.0776	0.454	0.442	0.184	0.302	-0.0518	0.777	0.56	-0.0208	0.832	-0.0898	0.4	0.473	0.178	0.324	-0.0829	0.656	0.658	-0.271	0.000119	-0.379	2.67e-07	3.13e-10	other
CCL4	rs3213636	-0.0479	0.646	0.182	0.0803	0.414	-0.0752	0.66	0.177	0.343	0.764	-0.0598	0.582	0.2	0.0622	0.409	-0.101	0.57	0.254	0.185	0.65	-0.448	1.24e-13	-0.429	1.16e-08	1.05e-20	other
CCL4	rs34045601	-0.0479	0.646	0.182	0.0803	0.414	-0.0282	0.877	0.305	0.118	0.357	-0.0466	0.663	0.143	0.185	0.579	-0.0105	0.955	0.239	0.237	0.457	0.403	2.81e-10	0.458	4.55e-09	7.3e-18	other
CCL4	rs4796217	-0.0479	0.646	0.182	0.0803	0.414	0.18	0.205	0.0975	0.542	0.176	-0.0168	0.874	0.196	0.0672	0.273	0.176	0.227	0.16	0.329	0.121	-0.295	1.58e-08	-0.345	7.49e-08	6.3e-15	other
CCL4	rs8064426	-0.0479	0.646	0.182	0.0803	0.414	0.361	0.0528	0.299	0.15	0.0162	0.0116	0.915	0.202	0.0566	0.179	0.367	0.0603	0.362	0.0858	0.0109	-0.518	2.34e-13	-0.306	0.000387	4.61e-15	other
CCL4	rs8067765	-0.0479	0.646	0.182	0.0803	0.414	0.4	0.108	0.278	0.34	0.0666	-0.00549	0.959	0.195	0.066	0.237	0.397	0.126	0.369	0.216	0.0492	-0.641	3.64e-11	-0.474	0.000108	5.45e-14	other
CCL8	rs12602195	0.0752	0.474	0.329	0.00179	0.0091	-0.104	0.568	0.155	0.436	0.928	0.0654	0.546	0.407	0.000337	0.00466	-0.0765	0.684	0.441	0.0415	0.294	-0.429	6.67e-12	-0.707	2.45e-20	1.9e-29	other
CCL8	rs16969415	0.0752	0.474	0.329	0.00179	0.0091	0.323	0.284	-0.958	0.0329	0.54	0.0961	0.367	0.288	0.00805	0.0149	0.372	0.225	-0.696	0.134	0.93	-0.484	1.12e-05	-0.825	2.57e-08	2.94e-12	other
CCL8	rs2215184	0.0752	0.474	0.329	0.00179	0.0091	-0.104	0.639	-0.159	0.537	0.447	0.0662	0.543	0.354	0.00191	0.0119	-0.0677	0.768	0.172	0.542	0.854	-0.524	3.75e-12	-0.916	9.26e-21	4.33e-30	other
CCL8	rs365654	0.0752	0.474	0.329	0.00179	0.0091	0.135	0.485	0.173	0.41	0.285	0.0929	0.386	0.372	0.000674	0.00367	0.167	0.394	0.359	0.0995	0.0835	-0.364	1.22e-07	-0.508	4.88e-10	6.1e-16	other
CCL8	rs3848464	0.0752	0.474	0.329	0.00179	0.0091	-0.103	0.643	-0.159	0.537	0.449	0.067	0.538	0.354	0.00191	0.0117	-0.0661	0.773	0.172	0.542	0.85	-0.524	3.71e-12	-0.916	9.26e-21	4.28e-30	other
CCL8	rs442319	0.0752	0.474	0.329	0.00179	0.0091	-0.0554	0.748	0.206	0.291	0.646	0.0722	0.501	0.411	0.00026	0.00343	-0.0305	0.863	0.472	0.025	0.174	-0.358	2.63e-09	-0.664	7.63e-19	4.82e-25	other
CCL8	rs9914367	0.0752	0.474	0.329	0.00179	0.0091	0.123	0.375	-0.162	0.286	0.965	0.102	0.346	0.317	0.00351	0.00824	0.154	0.28	-0.0553	0.726	0.566	-0.31	2e-10	-0.36	4.23e-10	5.44e-19	other
CDH1	rs1236093	-0.127	0.246	0.102	0.318	0.838	-0.126	0.35	-0.0623	0.676	0.329	-0.151	0.178	0.117	0.267	0.787	-0.159	0.247	-0.0307	0.84	0.317	-0.215	1.85e-06	-0.303	2.13e-07	2.38e-12	other
CDH1	rs2287921	-0.127	0.246	0.102	0.318	0.838	0.119	0.368	0.221	0.134	0.0956	-0.158	0.162	0.0928	0.381	0.642	0.162	0.233	0.193	0.2	0.0813	0.294	2.61e-11	0.3	2.69e-07	4.42e-17	other
CDH1	rs2307019	-0.127	0.246	0.102	0.318	0.838	0.181	0.185	0.194	0.179	0.0596	-0.16	0.154	0.102	0.328	0.677	0.217	0.118	0.172	0.239	0.0511	0.232	3.36e-07	0.233	5.66e-05	8.64e-11	other
CDH1	rs281393	-0.127	0.246	0.102	0.318	0.838	0.0944	0.519	0.23	0.133	0.139	-0.145	0.195	0.0933	0.378	0.701	0.129	0.385	0.202	0.196	0.131	0.234	1.25e-06	0.338	3.3e-08	3.04e-13	other
CDH1	rs368654	-0.127	0.246	0.102	0.318	0.838	-0.134	0.343	0.142	0.376	0.904	-0.15	0.18	0.142	0.177	0.914	-0.166	0.246	0.183	0.264	0.899	-0.219	3.27e-06	-0.308	1.22e-06	2.06e-11	other
CDH1	rs371690	-0.127	0.246	0.102	0.318	0.838	-0.00945	0.945	-0.013	0.932	0.914	-0.13	0.244	0.126	0.23	0.939	0.0192	0.891	-0.0438	0.777	0.932	0.223	1.08e-06	0.248	3.55e-05	1.64e-10	other
CDH1	rs411482	-0.127	0.246	0.102	0.318	0.838	-0.123	0.364	-0.0662	0.658	0.331	-0.15	0.18	0.12	0.256	0.802	-0.155	0.258	-0.0341	0.823	0.32	-0.215	1.81e-06	-0.303	2.51e-07	2.69e-12	other
CDH1	rs414299	-0.127	0.246	0.102	0.318	0.838	0.142	0.277	0.135	0.368	0.159	-0.161	0.152	0.11	0.301	0.701	0.178	0.18	0.103	0.504	0.148	0.217	6.28e-07	0.329	1.46e-08	7.03e-14	other
CDH1	rs454715	-0.127	0.246	0.102	0.318	0.838	-0.12	0.371	-0.0646	0.665	0.338	-0.153	0.173	0.117	0.271	0.772	-0.157	0.252	-0.028	0.855	0.328	-0.245	3.36e-08	-0.341	3.74e-09	8.8e-16	other
CDH1	rs485186	-0.127	0.246	0.102	0.318	0.838	0.0852	0.515	0.168	0.243	0.207	-0.16	0.163	0.0957	0.373	0.65	0.138	0.31	0.133	0.374	0.177	0.346	2.05e-15	0.383	7.26e-12	1e-25	other
CDH1	rs492602	-0.127	0.246	0.102	0.318	0.838	-0.124	0.341	-0.14	0.338	0.178	-0.17	0.137	0.102	0.343	0.629	-0.18	0.182	-0.102	0.502	0.149	-0.352	6.14e-16	-0.404	1.59e-12	6.69e-27	other
CDH1	rs503279	-0.127	0.246	0.102	0.318	0.838	0.0982	0.454	0.212	0.142	0.125	-0.163	0.155	0.0868	0.42	0.596	0.152	0.264	0.18	0.229	0.103	0.339	8.08e-15	0.389	4.43e-12	2.38e-25	other
CDH1	rs504963	-0.127	0.246	0.102	0.318	0.838	0.0982	0.454	0.231	0.111	0.106	-0.163	0.155	0.0831	0.44	0.581	0.152	0.264	0.2	0.182	0.0853	0.339	8.08e-15	0.388	4.69e-12	2.52e-25	other
CDH1	rs507666	-0.127	0.246	0.102	0.318	0.838	0.128	0.459	0.0744	0.665	0.4	-0.115	0.305	0.135	0.2	0.933	0.0885	0.618	0.12	0.493	0.408	-0.338	1.01e-08	-0.37	1.14e-07	5.96e-15	other
CDH1	rs516246	-0.127	0.246	0.102	0.318	0.838	-0.124	0.341	-0.151	0.302	0.163	-0.17	0.137	0.0996	0.353	0.619	-0.18	0.182	-0.114	0.455	0.136	-0.352	6.14e-16	-0.406	1.31e-12	5.52e-27	other
CDH1	rs558240	-0.127	0.246	0.102	0.318	0.838	0.155	0.233	0.0418	0.764	0.275	-0.114	0.307	0.122	0.246	0.995	0.133	0.313	0.0708	0.617	0.277	-0.197	7.39e-06	-0.233	3e-05	9.21e-10	other
CDH1	rs569970	-0.127	0.246	0.102	0.318	0.838	0.0919	0.483	0.212	0.142	0.134	-0.162	0.158	0.0868	0.42	0.602	0.146	0.284	0.18	0.229	0.11	0.341	4.94e-15	0.389	4.43e-12	1.46e-25	other
CDH1	rs579459	-0.127	0.246	0.102	0.318	0.838	0.0278	0.869	0.0616	0.705	0.708	-0.13	0.249	0.133	0.206	0.982	-0.0159	0.927	0.103	0.537	0.734	-0.327	8.96e-09	-0.333	4.94e-07	2.2e-14	other
CDH1	rs601338	-0.127	0.246	0.102	0.318	0.838	-0.115	0.379	-0.136	0.355	0.203	-0.174	0.13	0.121	0.266	0.693	-0.173	0.202	-0.0905	0.554	0.178	-0.357	2.52e-16	-0.398	3.64e-12	6.44e-27	other
CDH1	rs602662	-0.127	0.246	0.102	0.318	0.838	0.128	0.332	0.188	0.193	0.112	-0.171	0.137	0.0918	0.393	0.585	0.184	0.178	0.154	0.303	0.0906	0.344	3.36e-15	0.382	9.79e-12	2.2e-25	other
CDH1	rs681343	-0.127	0.246	0.102	0.318	0.838	-0.124	0.341	-0.14	0.338	0.178	-0.17	0.137	0.102	0.343	0.629	-0.18	0.182	-0.102	0.502	0.149	-0.352	6.14e-16	-0.404	1.59e-12	6.69e-27	other
CDH1	rs8102032	-0.127	0.246	0.102	0.318	0.838	0.186	0.17	0.177	0.217	0.0651	-0.161	0.152	0.104	0.32	0.68	0.223	0.107	0.156	0.284	0.0555	0.229	4.57e-07	0.225	9.54e-05	1.99e-10	other
CDH1	rs8103121	-0.127	0.246	0.102	0.318	0.838	0.00573	0.966	0.0705	0.648	0.738	-0.133	0.235	0.116	0.271	0.876	0.0352	0.797	0.0364	0.818	0.73	0.215	1.68e-06	0.298	8.22e-07	7.18e-12	other
CDH1	rs8104897	-0.127	0.246	0.102	0.318	0.838	0.186	0.17	0.176	0.222	0.0662	-0.161	0.152	0.104	0.319	0.681	0.223	0.107	0.154	0.29	0.0565	0.229	4.57e-07	0.226	9.35e-05	1.94e-10	other
CDH1	rs8105137	-0.127	0.246	0.102	0.318	0.838	0.186	0.17	0.177	0.217	0.0651	-0.161	0.152	0.104	0.32	0.68	0.223	0.107	0.156	0.284	0.0555	0.229	4.57e-07	0.225	9.54e-05	1.99e-10	other
CDH1	rs8106205	-0.127	0.246	0.102	0.318	0.838	0.178	0.186	0.239	0.0993	0.0372	-0.16	0.154	0.0977	0.351	0.654	0.214	0.118	0.219	0.136	0.0308	0.236	1.49e-07	0.224	0.000113	8.48e-11	other
CDH1	rs8108136	-0.127	0.246	0.102	0.318	0.838	0.171	0.207	0.21	0.148	0.057	-0.158	0.159	0.106	0.313	0.701	0.207	0.135	0.188	0.2	0.0489	0.227	5.68e-07	0.225	0.000105	2.7e-10	other
CDH1	rs8108468	-0.127	0.246	0.102	0.318	0.838	0.177	0.193	0.199	0.168	0.0588	-0.159	0.156	0.102	0.331	0.678	0.213	0.124	0.178	0.223	0.0502	0.228	5.53e-07	0.227	8.66e-05	2.15e-10	other
CDH1	rs8111500	-0.127	0.246	0.102	0.318	0.838	-0.0222	0.867	-0.0741	0.624	0.653	-0.128	0.251	0.137	0.196	0.999	0.00596	0.965	-0.114	0.46	0.648	0.204	3.69e-06	0.298	4.09e-07	8.9e-12	other
CSTB	rs1041456	0.127	0.295	0.299	0.00745	0.0105	0.0359	0.789	-0.229	0.121	0.408	0.164	0.213	0.263	0.026	0.016	0.107	0.463	-0.125	0.421	0.988	-0.433	9.68e-29	-0.408	2.21e-14	6.95e-41	other
CSTB	rs11089102	0.127	0.295	0.299	0.00745	0.0105	-0.0314	0.823	0.0866	0.598	0.855	0.126	0.305	0.317	0.00589	0.00948	-0.00624	0.965	0.17	0.311	0.523	-0.203	1.94e-06	-0.243	4.37e-05	3.54e-10	other
CSTB	rs13050307	0.127	0.295	0.299	0.00745	0.0105	0.237	0.204	0.04	0.833	0.275	0.181	0.152	0.306	0.00755	0.00444	0.313	0.107	0.138	0.479	0.094	-0.428	7.16e-14	-0.343	1.15e-06	1.08e-18	other
CSTB	rs13052408	0.127	0.295	0.299	0.00745	0.0105	-0.191	0.266	-0.0612	0.732	0.29	0.0915	0.479	0.309	0.00906	0.0238	-0.148	0.417	0.0912	0.629	0.775	-0.487	5.56e-24	-0.498	1.02e-14	6.74e-37	other
CSTB	rs1573338	0.127	0.295	0.299	0.00745	0.0105	-0.127	0.432	-0.0639	0.721	0.409	0.109	0.388	0.298	0.00998	0.0185	-0.0876	0.603	0.0481	0.795	0.829	-0.373	2.64e-15	-0.391	1.87e-09	4.07e-23	other
CSTB	rs17004606	0.127	0.295	0.299	0.00745	0.0105	-0.203	0.361	-0.365	0.104	0.078	0.108	0.384	0.268	0.0194	0.0276	-0.162	0.477	-0.273	0.228	0.183	-0.333	1.47e-07	-0.315	9.68e-05	7.06e-11	other
CSTB	rs2276528	0.127	0.295	0.299	0.00745	0.0105	0.176	0.372	0.238	0.228	0.142	0.158	0.203	0.322	0.00487	0.0048	0.235	0.249	0.334	0.098	0.0499	-0.381	3.81e-10	-0.317	1.99e-05	5.7e-14	other
CSTB	rs2329577	0.127	0.295	0.299	0.00745	0.0105	0.0309	0.818	-0.237	0.112	0.378	0.162	0.217	0.262	0.0265	0.0166	0.1	0.491	-0.134	0.39	0.956	-0.428	6.33e-28	-0.401	8.86e-14	1.86e-39	other
CSTB	rs2838363	0.127	0.295	0.299	0.00745	0.0105	-0.00923	0.944	0.0493	0.74	0.867	0.145	0.257	0.306	0.00929	0.0101	-0.0605	0.664	-0.0678	0.664	0.54	0.359	4.02e-20	0.367	8.62e-12	3.99e-30	other
CSTB	rs2838367	0.127	0.295	0.299	0.00745	0.0105	-0.0923	0.509	-0.28	0.0723	0.0916	0.112	0.395	0.262	0.0277	0.036	-0.0437	0.772	-0.169	0.302	0.367	-0.424	9.62e-26	-0.427	1.79e-14	2.9e-38	other
CSTB	rs2838371	0.127	0.295	0.299	0.00745	0.0105	0.0945	0.482	-0.261	0.0758	0.514	0.169	0.198	0.243	0.0413	0.0205	0.165	0.255	-0.165	0.287	0.885	-0.421	1.07e-26	-0.408	1.02e-14	2.07e-39	other
CSTB	rs2838378	0.127	0.295	0.299	0.00745	0.0105	0.0367	0.785	-0.244	0.1	0.376	0.163	0.214	0.26	0.0279	0.0169	0.107	0.463	-0.142	0.362	0.955	-0.429	4.98e-28	-0.404	4.69e-14	7.19e-40	other
CSTB	rs2838397	0.127	0.295	0.299	0.00745	0.0105	-0.106	0.51	0.19	0.293	0.838	0.147	0.233	0.277	0.0155	0.0125	-0.142	0.386	0.11	0.551	0.8	0.26	7.13e-08	0.301	9.45e-06	3.17e-12	other
CSTB	rs2838404	0.127	0.295	0.299	0.00745	0.0105	-0.0642	0.683	0.0879	0.613	0.976	0.141	0.252	0.285	0.0126	0.012	-0.098	0.54	0.0138	0.938	0.684	0.252	9.53e-08	0.262	5.61e-05	2.65e-11	other
CSTB	rs2838408	0.127	0.295	0.299	0.00745	0.0105	0.153	0.241	0.134	0.352	0.135	0.1	0.423	0.284	0.0125	0.0241	0.129	0.338	0.0925	0.525	0.255	0.235	3.53e-09	0.172	0.0014	6.26e-11	other
CSTB	rs2838411	0.127	0.295	0.299	0.00745	0.0105	-0.012	0.929	0.109	0.46	0.672	0.135	0.275	0.277	0.015	0.0151	-0.0435	0.753	0.0657	0.661	0.956	0.234	1.19e-08	0.181	0.000958	1.07e-10	other
CSTB	rs2838416	0.127	0.295	0.299	0.00745	0.0105	0.165	0.212	-0.194	0.193	0.945	0.181	0.151	0.274	0.0168	0.00781	0.219	0.113	-0.128	0.4	0.53	-0.297	5.41e-14	-0.272	6.96e-07	4.67e-19	other
CSTB	rs3761385	0.127	0.295	0.299	0.00745	0.0105	0.0644	0.645	-0.0763	0.615	0.991	0.155	0.22	0.291	0.0111	0.00928	0.115	0.432	-0.00472	0.976	0.57	-0.337	3.94e-16	-0.271	1.42e-06	1.54e-20	other
CSTB	rs4819314	0.127	0.295	0.299	0.00745	0.0105	-0.208	0.375	-0.262	0.276	0.166	0.108	0.384	0.281	0.0148	0.0233	-0.162	0.5	-0.137	0.578	0.382	-0.365	4e-08	-0.401	2.73e-06	5.19e-13	other
CSTB	rs6518323	0.127	0.295	0.299	0.00745	0.0105	-0.179	0.29	-0.0287	0.874	0.37	0.0932	0.468	0.339	0.00445	0.0151	-0.137	0.441	0.137	0.475	0.919	-0.461	8.36e-22	-0.497	2.36e-14	1.88e-34	other
CSTB	rs731935	0.127	0.295	0.299	0.00745	0.0105	0.0168	0.9	-0.244	0.1	0.319	0.155	0.238	0.26	0.0279	0.0192	0.083	0.569	-0.142	0.362	0.859	-0.427	9.68e-28	-0.404	4.69e-14	1.31e-39	other
CSTB	rs7527	0.127	0.295	0.299	0.00745	0.0105	0.0112	0.932	-0.0865	0.547	0.737	0.136	0.274	0.288	0.0114	0.0125	0.0433	0.747	-0.0381	0.793	0.946	-0.221	1.81e-08	-0.195	0.000284	3.6e-11	other
CSTB	rs762408	0.127	0.295	0.299	0.00745	0.0105	0.0309	0.818	-0.237	0.112	0.378	0.162	0.217	0.262	0.0265	0.0166	0.1	0.491	-0.134	0.39	0.956	-0.428	6.33e-28	-0.401	8.86e-14	1.86e-39	other
CSTB	rs9985006	0.127	0.295	0.299	0.00745	0.0105	0.0297	0.824	-0.23	0.12	0.387	0.162	0.22	0.263	0.0256	0.0164	0.101	0.491	-0.129	0.407	0.972	-0.436	7.27e-29	-0.393	1.92e-13	6.69e-40	other
CXCL5	rs10938105	0.0313	0.761	-0.00277	0.98	0.833	-0.0596	0.728	-0.0133	0.944	0.759	0.0468	0.665	-0.0148	0.895	0.814	-0.0833	0.643	-0.00925	0.962	0.705	0.497	2.33e-16	0.296	2.41e-05	3.91e-19	other
CXCL5	rs13122604	0.0313	0.761	-0.00277	0.98	0.833	-0.0349	0.843	-0.0353	0.857	0.788	0.0414	0.702	-0.0119	0.915	0.829	-0.0563	0.76	-0.032	0.871	0.737	0.496	2.42e-15	0.291	5.11e-05	7.24e-18	other
CXCL5	rs1595009	0.0313	0.761	-0.00277	0.98	0.833	-0.0579	0.733	0.0538	0.776	0.947	0.0466	0.667	-0.0213	0.849	0.845	-0.0814	0.648	0.0598	0.755	0.893	0.499	1.16e-16	0.303	1.59e-05	1.26e-19	other
CXCL5	rs183028	0.0313	0.761	-0.00277	0.98	0.833	0.0505	0.794	0.187	0.393	0.446	0.0245	0.827	-0.0338	0.764	0.971	0.032	0.88	0.199	0.371	0.479	0.754	5.57e-28	0.36	1.42e-05	1.49e-28	other
CXCL5	rs2437285	0.0313	0.761	-0.00277	0.98	0.833	-0.0042	0.984	0.181	0.41	0.595	0.0381	0.734	-0.0361	0.749	0.966	-0.0339	0.878	0.196	0.383	0.642	0.784	2.53e-28	0.395	1.71e-06	2.88e-30	other
CXCL5	rs2472649	0.0313	0.761	-0.00277	0.98	0.833	-0.0286	0.87	-0.106	0.591	0.632	0.0422	0.7	-0.00357	0.975	0.789	-0.0533	0.774	-0.105	0.604	0.576	0.566	5.51e-20	0.365	5.21e-07	2.49e-24	other
CXCL5	rs352010	0.0313	0.761	-0.00277	0.98	0.833	0.129	0.513	0.247	0.271	0.223	0.00511	0.964	-0.04	0.722	0.84	0.125	0.564	0.263	0.251	0.233	0.801	1.46e-29	0.372	1.1e-05	6.29e-30	other
CXCL5	rs352018	0.0313	0.761	-0.00277	0.98	0.833	-0.0738	0.729	0.213	0.314	0.682	0.0496	0.651	-0.0361	0.748	0.901	-0.109	0.631	0.226	0.294	0.736	0.716	7.29e-22	0.332	3.75e-05	3.26e-23	other
CXCL5	rs352024	0.0313	0.761	-0.00277	0.98	0.833	-0.0738	0.729	0.238	0.262	0.628	0.0496	0.651	-0.0381	0.734	0.91	-0.109	0.631	0.251	0.245	0.68	0.716	7.29e-22	0.331	4.22e-05	3.91e-23	other
CXCL5	rs425535	0.0313	0.761	-0.00277	0.98	0.833	0.192	0.336	0.13	0.556	0.267	-0.0106	0.925	-0.0307	0.786	0.802	0.2	0.361	0.143	0.527	0.27	0.824	1.11e-30	0.396	1.66e-06	4.2e-32	other
CXCL5	rs4694180	0.0313	0.761	-0.00277	0.98	0.833	-0.0738	0.668	0.0701	0.711	0.94	0.0498	0.646	-0.0233	0.835	0.837	-0.0993	0.583	0.077	0.689	0.885	0.508	7.33e-17	0.31	1.02e-05	4.82e-20	other
CXCL5	rs4694655	0.0313	0.761	-0.00277	0.98	0.833	-0.134	0.433	-0.00206	0.991	0.553	0.0615	0.57	-0.00861	0.939	0.708	-0.164	0.359	2e-04	0.999	0.493	0.476	1.82e-15	0.293	3.22e-05	3.09e-18	other
CXCL5	rs4694656	0.0313	0.761	-0.00277	0.98	0.833	-0.0487	0.817	0.261	0.217	0.519	0.0454	0.68	-0.0402	0.72	0.943	-0.081	0.718	0.274	0.201	0.564	0.718	1.91e-22	0.326	4.98e-05	1.8e-23	other
CXCL5	rs487834	0.0313	0.761	-0.00277	0.98	0.833	-0.0793	0.71	0.238	0.262	0.642	0.0504	0.645	-0.0381	0.734	0.905	-0.115	0.613	0.251	0.245	0.695	0.709	1.71e-21	0.331	4.22e-05	7.54e-23	other
F7	rs10665	-0.00835	0.93	-0.0313	0.767	0.793	0.0954	0.617	-0.486	0.0295	0.285	0.00665	0.947	-0.107	0.341	0.56	0.0996	0.62	-0.544	0.0191	0.237	-0.597	2.51e-16	-0.551	8.22e-12	1.47e-26	other
F7	rs1755685	-0.00835	0.93	-0.0313	0.767	0.793	0.0782	0.683	-0.497	0.0257	0.24	0.00359	0.971	-0.108	0.333	0.538	0.0804	0.689	-0.556	0.0164	0.196	-0.584	1.04e-15	-0.547	7.73e-12	5.48e-26	other
F7	rs2146752	-0.00835	0.93	-0.0313	0.767	0.793	-0.0518	0.714	-0.0905	0.574	0.517	-0.0151	0.876	-0.0445	0.684	0.699	-0.0557	0.697	-0.103	0.53	0.479	-0.253	1.7e-06	-0.261	2.01e-05	1.46e-10	other
F7	rs2480946	-0.00835	0.93	-0.0313	0.767	0.793	0.0922	0.627	-0.209	0.327	0.774	0.00131	0.989	-0.0512	0.638	0.763	0.0928	0.633	-0.226	0.296	0.736	-0.382	1.92e-07	-0.321	4.2e-05	3.75e-11	other
F7	rs3093233	-0.00835	0.93	-0.0313	0.767	0.793	0.0782	0.683	-0.454	0.0395	0.289	0.00359	0.971	-0.103	0.356	0.558	0.0804	0.689	-0.51	0.0262	0.24	-0.584	1.04e-15	-0.546	8.48e-12	6.01e-26	other
F7	rs3093253	-0.00835	0.93	-0.0313	0.767	0.793	-0.0234	0.909	-0.379	0.112	0.255	-0.0125	0.9	-0.0807	0.467	0.564	-0.0312	0.884	-0.424	0.0863	0.212	-0.585	1.85e-14	-0.577	2.18e-11	2.62e-24	other
F7	rs555212	-0.00835	0.93	-0.0313	0.767	0.793	-0.0141	0.926	-0.105	0.562	0.65	-0.0067	0.945	-0.0219	0.841	0.853	-0.0116	0.94	-0.0988	0.59	0.679	0.338	3.68e-09	0.269	9.74e-05	2.59e-12	other
F7	rs556694	-0.00835	0.93	-0.0313	0.767	0.793	-0.0092	0.967	-0.23	0.346	0.512	-0.0102	0.917	-0.0573	0.602	0.672	-0.0158	0.945	-0.258	0.301	0.461	-0.564	7.96e-12	-0.518	4.62e-09	2.15e-19	other
F7	rs6042	-0.00835	0.93	-0.0313	0.767	0.793	0.0354	0.854	-0.403	0.073	0.293	-0.00348	0.972	-0.0932	0.406	0.563	0.0333	0.868	-0.455	0.0516	0.243	-0.573	3e-15	-0.582	9.22e-13	1.89e-26	other
F7	rs6046	-0.00835	0.93	-0.0313	0.767	0.793	0.00564	0.978	-0.369	0.122	0.315	-0.00829	0.933	-0.0855	0.441	0.566	0.000446	0.998	-0.416	0.0919	0.264	-0.589	1e-14	-0.581	1.76e-11	1.16e-24	other
F7	rs7327099	-0.00835	0.93	-0.0313	0.767	0.793	-0.0431	0.789	-0.136	0.455	0.487	-0.0156	0.871	-0.0475	0.663	0.681	-0.0477	0.771	-0.15	0.417	0.449	-0.306	3.77e-07	-0.277	6.08e-05	1.04e-10	other
F7	rs776906	-0.00835	0.93	-0.0313	0.767	0.793	0.0178	0.926	-0.151	0.471	0.682	-0.00674	0.945	-0.0426	0.696	0.756	0.0148	0.941	-0.165	0.438	0.646	-0.398	5.32e-08	-0.319	4.05e-05	1.09e-11	other
FAS	rs507666	0.156	0.141	0.2	0.061	0.0191	0.128	0.459	0.0744	0.665	0.4	0.147	0.196	0.199	0.066	0.0288	0.0381	0.838	0.043	0.803	0.751	0.617	2.43e-24	0.124	0.0668	1.02e-18	other
FAS	rs579459	0.156	0.141	0.2	0.061	0.0191	0.0278	0.869	0.0616	0.705	0.708	0.169	0.133	0.199	0.0652	0.0189	-0.0612	0.733	0.0313	0.849	0.897	0.536	7.44e-20	0.14	0.0291	1.32e-16	other
FAS	rs630014	0.156	0.141	0.2	0.061	0.0191	0.137	0.289	0.0313	0.824	0.347	0.198	0.0718	0.207	0.0563	0.00896	0.2	0.137	0.0617	0.665	0.162	-0.29	1.32e-10	-0.123	0.0243	2.95e-10	other
FAS	rs633862	0.156	0.141	0.2	0.061	0.0191	-0.023	0.859	0.0124	0.93	0.94	0.168	0.136	0.204	0.0587	0.0178	0.0439	0.749	0.011	0.939	0.772	-0.387	9.3e-18	0.00355	0.949	1.8e-10	other
FAS	rs657152	0.156	0.141	0.2	0.061	0.0191	-0.169	0.222	0.0694	0.637	0.548	0.239	0.0384	0.198	0.0663	0.00564	-0.286	0.0577	0.0446	0.764	0.222	0.487	3.07e-25	0.122	0.0316	3.86e-20	other
FAS	rs687289	0.156	0.141	0.2	0.061	0.0191	-0.116	0.402	0.0872	0.556	0.813	0.231	0.0486	0.197	0.0675	0.00718	-0.239	0.12	0.0635	0.67	0.378	0.531	2.66e-29	0.102	0.0739	8.55e-22	other
GC	rs10022720	-0.197	0.0484	0.155	0.137	0.624	-0.198	0.151	0.0188	0.896	0.323	-0.175	0.083	0.167	0.12	0.79	-0.152	0.278	-0.038	0.797	0.326	0.255	6.42e-07	0.362	4.34e-10	3.67e-15	other
GC	rs10029245	-0.197	0.0484	0.155	0.137	0.624	0.0775	0.574	-0.189	0.231	0.708	-0.196	0.0584	0.136	0.212	0.557	0.00217	0.988	-0.134	0.414	0.596	-0.396	8.34e-15	-0.442	8.69e-14	5.5e-27	other
GC	rs10033936	-0.197	0.0484	0.155	0.137	0.624	0.0468	0.768	-0.0972	0.55	0.86	-0.209	0.0473	0.156	0.159	0.583	-0.0605	0.719	-0.0137	0.937	0.748	-0.535	2.42e-20	-0.529	2.98e-17	5.84e-36	other
GC	rs10035034	-0.197	0.0484	0.155	0.137	0.624	0.0827	0.558	0.00324	0.984	0.651	-0.215	0.0343	0.163	0.123	0.575	0.141	0.329	-0.0359	0.825	0.56	0.294	3.6e-08	0.255	9.77e-05	1.98e-11	other
GC	rs10805048	-0.197	0.0484	0.155	0.137	0.624	0.0638	0.644	-0.177	0.265	0.693	-0.198	0.0548	0.139	0.196	0.563	-0.00972	0.946	-0.126	0.444	0.576	-0.386	5.08e-14	-0.413	6.91e-12	2.31e-24	other
GC	rs10938012	-0.197	0.0484	0.155	0.137	0.624	0.075	0.586	-0.189	0.231	0.698	-0.197	0.0577	0.136	0.212	0.554	-0.000938	0.995	-0.134	0.414	0.585	-0.399	4.65e-15	-0.442	8.69e-14	3.02e-27	other
GC	rs11726886	-0.197	0.0484	0.155	0.137	0.624	-0.0611	0.679	-0.0524	0.749	0.602	-0.229	0.0284	0.163	0.134	0.519	-0.163	0.296	0.0217	0.899	0.485	-0.459	1.12e-17	-0.468	1.19e-13	9.63e-30	other
GC	rs11737702	-0.197	0.0484	0.155	0.137	0.624	-0.0237	0.885	0.11	0.534	0.761	-0.206	0.046	0.155	0.16	0.575	0.0604	0.722	0.0252	0.893	0.723	0.402	6.38e-11	0.565	1.81e-15	2.8e-24	other
GC	rs11939173	-0.197	0.0484	0.155	0.137	0.624	0.025	0.847	0.11	0.427	0.502	-0.23	0.037	0.264	0.0284	0.916	-0.103	0.476	0.285	0.0774	0.524	-0.567	4.65e-34	-0.649	1.29e-34	1.21e-66	other
GC	rs12504562	-0.197	0.0484	0.155	0.137	0.624	-0.105	0.504	0.00259	0.988	0.624	-0.191	0.0608	0.175	0.11	0.732	-0.0437	0.787	-0.0812	0.64	0.608	0.315	6.36e-08	0.509	1.13e-14	4.69e-20	other
GC	rs12512631	-0.197	0.0484	0.155	0.137	0.624	-0.224	0.0968	0.236	0.12	0.833	-0.151	0.209	0.103	0.404	0.699	-0.11	0.497	0.156	0.381	0.942	0.754	4.96e-61	0.791	1.6e-45	1.14e-104	other
GC	rs12639968	-0.197	0.0484	0.155	0.137	0.624	0.0217	0.9	0.188	0.281	0.418	-0.207	0.0449	0.212	0.0536	0.826	-0.0684	0.701	0.296	0.108	0.436	-0.459	3.14e-13	-0.512	1.51e-13	4.02e-25	other
GC	rs13113067	-0.197	0.0484	0.155	0.137	0.624	0.117	0.405	-0.154	0.317	0.967	-0.195	0.0731	0.143	0.206	0.616	0.00613	0.968	-0.0742	0.656	0.79	-0.565	3.83e-29	-0.552	2.77e-21	1.04e-48	other
GC	rs1352844	-0.197	0.0484	0.155	0.137	0.624	-0.162	0.429	0.146	0.497	0.888	-0.188	0.0624	0.152	0.154	0.654	-0.0945	0.649	0.0859	0.695	0.936	0.371	7.23e-07	0.425	1.56e-06	5.41e-12	other
GC	rs1491709	-0.197	0.0484	0.155	0.137	0.624	-0.179	0.488	-0.204	0.447	0.306	-0.226	0.0274	0.148	0.17	0.46	-0.316	0.234	-0.108	0.698	0.251	-0.626	1.1e-11	-0.707	1.31e-11	1.04e-21	other
GC	rs1520497	-0.197	0.0484	0.155	0.137	0.624	-0.0165	0.896	0.0125	0.93	0.968	-0.227	0.0323	0.192	0.0909	0.631	-0.113	0.404	0.115	0.461	0.893	-0.427	3.04e-20	-0.539	1.56e-22	8.28e-41	other
GC	rs1520498	-0.197	0.0484	0.155	0.137	0.624	-0.0223	0.895	0.0854	0.631	0.826	-0.213	0.0372	0.158	0.146	0.552	0.0506	0.771	0.0104	0.955	0.798	0.327	2.8e-07	0.493	7.6e-12	5.06e-17	other
GC	rs1520499	-0.197	0.0484	0.155	0.137	0.624	0.301	0.186	0.103	0.721	0.22	-0.177	0.083	0.178	0.0985	0.841	0.209	0.372	0.221	0.462	0.248	-0.486	3.24e-08	-0.689	4.68e-09	1.03e-15	other
GC	rs1526691	-0.197	0.0484	0.155	0.137	0.624	0.0325	0.86	-0.168	0.464	0.724	-0.208	0.0413	0.18	0.0904	0.687	0.108	0.57	-0.244	0.296	0.788	0.388	1.46e-08	0.48	8.61e-08	6.59e-15	other
GC	rs1526692	-0.197	0.0484	0.155	0.137	0.624	0.159	0.224	-0.0655	0.674	0.528	-0.182	0.114	0.182	0.129	0.861	0.0368	0.808	0.0696	0.699	0.661	-0.681	4.24e-50	-0.758	7.21e-40	3.82e-88	other
GC	rs16847200	-0.197	0.0484	0.155	0.137	0.624	-0.151	0.282	0.0793	0.589	0.656	-0.186	0.0667	0.154	0.148	0.681	-0.103	0.472	0.0344	0.819	0.699	0.249	1.89e-06	0.306	2.72e-07	3.03e-12	other
GC	rs16847227	-0.197	0.0484	0.155	0.137	0.624	0.282	0.221	0.0314	0.915	0.323	-0.179	0.0789	0.166	0.126	0.765	0.189	0.424	0.139	0.648	0.367	-0.481	5.71e-08	-0.677	8.51e-09	3.24e-15	other
GC	rs17774208	-0.197	0.0484	0.155	0.137	0.624	0.0523	0.71	-0.0268	0.857	0.874	-0.195	0.0523	0.16	0.134	0.647	0.0133	0.926	0.0232	0.879	0.865	-0.209	7.44e-05	-0.296	4.95e-07	2.97e-10	other
GC	rs17775363	-0.197	0.0484	0.155	0.137	0.624	0.0471	0.734	-0.176	0.27	0.633	-0.202	0.0509	0.14	0.193	0.551	-0.0269	0.852	-0.125	0.445	0.518	-0.381	9.82e-14	-0.401	3.74e-11	2.34e-23	other
GC	rs1973750	-0.197	0.0484	0.155	0.137	0.624	-0.0782	0.549	-0.0131	0.929	0.612	-0.223	0.0302	0.172	0.116	0.563	-0.147	0.279	0.0589	0.701	0.578	-0.319	3.53e-11	-0.424	1.72e-13	7.29e-23	other
GC	rs222023	-0.197	0.0484	0.155	0.137	0.624	-0.483	0.145	-0.353	0.314	0.0789	-0.223	0.0266	0.142	0.185	0.436	-0.583	0.0818	-0.245	0.496	0.0794	-0.486	7.29e-06	-0.813	3.75e-10	5.83e-14	other
GC	rs222046	-0.197	0.0484	0.155	0.137	0.624	0.326	0.261	-0.904	0.00875	0.369	-0.182	0.0741	0.112	0.289	0.527	0.212	0.474	-0.844	0.0157	0.286	-0.597	1.74e-07	-0.532	6.89e-06	5.47e-12	other
GC	rs222047	-0.197	0.0484	0.155	0.137	0.624	0.336	0.0128	-0.106	0.471	0.167	0.056	0.77	0.374	0.0711	0.157	0.402	0.127	0.349	0.23	0.0525	-1.15	4.2e-203	-1.22	1.13e-177	0	other
GC	rs2282679	-0.197	0.0484	0.155	0.137	0.624	0.353	0.016	0.156	0.317	0.0136	-0.0631	0.646	0.432	0.00312	0.106	0.288	0.158	0.604	0.00606	0.004	-1.02	3.27e-101	-1.02	1.54e-74	1e-173	other
GC	rs3733359	-0.197	0.0484	0.155	0.137	0.624	-0.424	0.137	-0.0916	0.757	0.188	-0.237	0.0196	0.163	0.134	0.453	-0.555	0.0574	0.0346	0.91	0.178	-0.54	7.57e-09	-0.803	2.57e-12	3.05e-19	other
GC	rs377687	-0.197	0.0484	0.155	0.137	0.624	-0.122	0.376	0.249	0.103	0.674	-0.2	0.0776	0.11	0.335	0.496	0.00942	0.952	0.185	0.264	0.432	0.658	2.5e-42	0.596	2.3e-24	1.65e-64	other
GC	rs4364228	-0.197	0.0484	0.155	0.137	0.624	0.288	0.298	-0.974	0.00469	0.273	-0.191	0.0625	0.147	0.17	0.628	0.172	0.546	-0.904	0.0094	0.204	-0.599	2.56e-08	-0.481	2.87e-05	3.85e-12	other
GC	rs4588	-0.197	0.0484	0.155	0.137	0.624	0.356	0.015	0.167	0.283	0.0113	-0.0567	0.684	0.459	0.00205	0.0816	0.297	0.151	0.65	0.00365	0.00267	-1.03	2.42e-105	-1.04	7.49e-79	3.52e-182	other
GC	rs4694105	-0.197	0.0484	0.155	0.137	0.624	0.132	0.335	0.166	0.293	0.156	-0.193	0.0841	0.26	0.0265	0.857	0.0114	0.941	0.345	0.0534	0.181	-0.633	4.36e-39	-0.687	1.44e-30	6.88e-68	other
GC	rs4694440	-0.197	0.0484	0.155	0.137	0.624	0.0484	0.762	-0.109	0.503	0.828	-0.208	0.0477	0.155	0.164	0.577	-0.0586	0.729	-0.0271	0.876	0.716	-0.537	3.56e-20	-0.528	2.97e-17	8.59e-36	other
GC	rs4694441	-0.197	0.0484	0.155	0.137	0.624	0.00845	0.952	-0.0175	0.913	0.978	-0.209	0.0415	0.167	0.118	0.625	0.0771	0.598	-0.0738	0.654	0.923	0.354	2.37e-11	0.358	4.39e-08	6.09e-18	other
GC	rs6814839	-0.197	0.0484	0.155	0.137	0.624	0.318	0.171	0.0471	0.873	0.258	-0.176	0.0856	0.171	0.114	0.812	0.222	0.352	0.149	0.623	0.306	-0.5	2.37e-08	-0.625	1.75e-07	2.12e-14	other
GC	rs6837292	-0.197	0.0484	0.155	0.137	0.624	-0.347	0.164	-0.0802	0.769	0.216	-0.229	0.024	0.162	0.132	0.49	-0.445	0.0799	0.0258	0.927	0.212	-0.422	5.64e-07	-0.655	8.76e-10	5.67e-15	other
GC	rs6837549	-0.197	0.0484	0.155	0.137	0.624	-0.151	0.245	0.0824	0.591	0.608	-0.2	0.11	0.186	0.139	0.832	0.00818	0.96	-0.0696	0.706	0.831	0.805	2.15e-76	0.855	9.47e-56	3.5e-130	other
GC	rs6845026	-0.197	0.0484	0.155	0.137	0.624	-0.0545	0.756	-0.284	0.194	0.274	-0.199	0.0514	0.206	0.0544	0.857	0.0173	0.923	-0.374	0.0946	0.3	0.373	7.05e-09	0.513	9.24e-10	4.71e-17	other
GC	rs6845801	-0.197	0.0484	0.155	0.137	0.624	0.289	0.209	0.0757	0.797	0.267	-0.178	0.0808	0.173	0.107	0.814	0.194	0.412	0.179	0.555	0.314	-0.485	3.91e-08	-0.62	2.28e-07	4.53e-14	other
GC	rs7041	-0.197	0.0484	0.155	0.137	0.624	0.324	0.0169	-0.0912	0.533	0.17	0.0344	0.862	0.419	0.046	0.146	0.364	0.18	0.421	0.154	0.0512	-1.17	1.53e-211	-1.22	1.97e-180	0	other
GC	rs705117	-0.197	0.0484	0.155	0.137	0.624	0.0923	0.635	-0.48	0.0236	0.251	-0.204	0.053	0.0844	0.442	0.349	-0.045	0.828	-0.427	0.0556	0.152	-0.665	1.49e-20	-0.676	1.17e-17	1.44e-36	other
GC	rs705119	-0.197	0.0484	0.155	0.137	0.624	0.379	0.00549	-0.0901	0.538	0.0952	0.125	0.5	0.367	0.0602	0.0799	0.525	0.0412	0.346	0.208	0.0181	-1.15	4.28e-193	-1.19	2.25e-161	0	other
GC	rs705120	-0.197	0.0484	0.155	0.137	0.624	0.378	0.00569	-0.102	0.486	0.108	0.0814	0.658	0.34	0.0801	0.136	0.472	0.0626	0.303	0.27	0.0336	-1.14	4.86e-188	-1.2	1.03e-160	0	other
GC	rs7662481	-0.197	0.0484	0.155	0.137	0.624	0.0572	0.675	-0.117	0.451	0.851	-0.2	0.0533	0.149	0.169	0.593	-0.0178	0.9	-0.0567	0.726	0.744	-0.387	1.9e-14	-0.448	3.01e-14	4.76e-27	other
GC	rs7665177	-0.197	0.0484	0.155	0.137	0.624	0.283	0.226	0.196	0.484	0.171	-0.18	0.0755	0.184	0.0862	0.848	0.197	0.409	0.306	0.288	0.186	-0.465	3.04e-07	-0.563	1.19e-06	1.74e-12	other
GC	rs7668997	-0.197	0.0484	0.155	0.137	0.624	0.33	0.149	0.098	0.735	0.192	-0.176	0.0844	0.177	0.0995	0.843	0.238	0.311	0.215	0.474	0.218	-0.483	5.71e-08	-0.682	5.73e-09	2.28e-15	other
GC	rs7675387	-0.197	0.0484	0.155	0.137	0.624	-0.0472	0.736	0.0555	0.721	0.988	-0.198	0.0517	0.157	0.135	0.642	0.0125	0.931	0.0253	0.872	0.864	0.327	3.24e-10	0.226	0.000286	1.16e-12	other
GC	rs7681566	-0.197	0.0484	0.155	0.137	0.624	0.00838	0.961	0.203	0.245	0.419	-0.216	0.0366	0.208	0.0582	0.759	-0.0872	0.626	0.308	0.0948	0.457	-0.463	2.1e-13	-0.501	4.21e-13	6.86e-25	other
GC	rs842872	-0.197	0.0484	0.155	0.137	0.624	-0.0424	0.742	0.102	0.461	0.809	-0.245	0.0238	0.251	0.0341	0.775	-0.164	0.242	0.262	0.0997	0.828	-0.505	2.75e-27	-0.617	3.85e-31	3.3e-56	other
GC	rs9291163	-0.197	0.0484	0.155	0.137	0.624	-0.167	0.191	0.0939	0.513	0.586	-0.225	0.0264	0.183	0.0872	0.599	-0.217	0.097	0.15	0.311	0.569	-0.225	1.94e-06	-0.298	1.72e-07	2.07e-12	other
GC	rs957045	-0.197	0.0484	0.155	0.137	0.624	0.0501	0.715	-0.138	0.376	0.753	-0.203	0.0511	0.145	0.182	0.566	-0.0305	0.832	-0.0779	0.632	0.634	-0.412	4.16e-16	-0.454	1.47e-14	4.68e-29	other
GC	rs962226	-0.197	0.0484	0.155	0.137	0.624	-0.0637	0.61	0.0944	0.513	0.958	-0.228	0.0286	0.193	0.0795	0.636	-0.142	0.277	0.18	0.238	0.975	-0.344	8.61e-14	-0.441	5.04e-15	4.55e-27	other
GC	rs962227	-0.197	0.0484	0.155	0.137	0.624	0.0961	0.505	0.119	0.453	0.319	-0.196	0.0631	0.206	0.0623	0.878	0.00146	0.992	0.222	0.189	0.379	-0.481	5.13e-20	-0.496	8.03e-16	3.19e-34	other
GC	rs970649	-0.197	0.0484	0.155	0.137	0.624	0.0645	0.639	-0.138	0.376	0.813	-0.2	0.0548	0.145	0.182	0.581	-0.0151	0.917	-0.0779	0.632	0.692	-0.413	3.8e-16	-0.454	1.47e-14	4.26e-29	other
GC	rs9790741	-0.197	0.0484	0.155	0.137	0.624	-0.108	0.448	-0.0278	0.86	0.494	-0.228	0.0269	0.18	0.0938	0.587	-0.186	0.208	0.0269	0.868	0.406	-0.351	1.65e-11	-0.342	2.34e-08	2.26e-18	other
HGF	rs11244079	0.0747	0.446	0.165	0.125	0.112	-0.76	0.0197	0.4	0.149	0.43	0.139	0.17	0.157	0.151	0.0479	-0.852	0.0107	0.366	0.189	0.299	0.66	2.32e-11	0.273	0.0112	2.34e-11	other
HGF	rs28602591	0.0747	0.446	0.165	0.125	0.112	0.0932	0.666	0.467	0.0268	0.073	0.0685	0.498	0.142	0.194	0.171	0.0554	0.804	0.434	0.0408	0.123	0.558	1.14e-11	0.194	0.0245	5.01e-11	other
HGF	rs28645493	0.0747	0.446	0.165	0.125	0.112	0.123	0.576	0.379	0.0838	0.117	0.0652	0.519	0.152	0.163	0.159	0.0865	0.704	0.349	0.113	0.182	0.586	3.8e-12	0.171	0.0553	9.99e-11	other
HGF	rs4962153	0.0747	0.446	0.165	0.125	0.112	0.0541	0.771	0.233	0.219	0.301	0.0724	0.478	0.158	0.148	0.136	0.0159	0.935	0.209	0.271	0.428	0.557	1.22e-15	0.142	0.0594	4.56e-13	other
HGF	rs507666	0.0747	0.446	0.165	0.125	0.112	0.128	0.459	0.0744	0.665	0.4	0.0526	0.634	0.165	0.132	0.176	0.0847	0.666	0.0428	0.805	0.626	0.839	9.35e-41	0.198	0.00353	7.62e-33	other
HGF	rs579459	0.0747	0.446	0.165	0.125	0.112	0.0278	0.869	0.0616	0.705	0.708	0.0826	0.445	0.166	0.129	0.115	-0.0321	0.863	0.0382	0.815	0.979	0.729	9.2e-33	0.166	0.00968	2.04e-26	other
HGF	rs630014	0.0747	0.446	0.165	0.125	0.112	0.137	0.289	0.0313	0.824	0.347	0.119	0.25	0.175	0.111	0.0552	0.187	0.172	0.0621	0.663	0.19	-0.409	6.78e-18	-0.143	0.00851	2.53e-16	other
HGF	rs633862	0.0747	0.446	0.165	0.125	0.112	-0.023	0.859	0.0124	0.93	0.94	0.0795	0.453	0.169	0.12	0.111	0.0166	0.906	0.0119	0.933	0.885	-0.501	3.59e-26	-0.0314	0.569	1.08e-16	other
HGF	rs657152	0.0747	0.446	0.165	0.125	0.112	-0.169	0.222	0.0694	0.637	0.548	0.176	0.121	0.165	0.131	0.0306	-0.289	0.0699	0.0498	0.737	0.257	0.691	2.22e-46	0.152	0.00733	9.97e-36	other
HGF	rs687289	0.0747	0.446	0.165	0.125	0.112	-0.116	0.402	0.0872	0.556	0.813	0.16	0.166	0.163	0.135	0.0426	-0.232	0.155	0.0641	0.668	0.435	0.74	1.27e-52	0.161	0.00497	2.81e-40	other
HGF	rs7857390	0.0747	0.446	0.165	0.125	0.112	0.121	0.358	-0.18	0.237	0.923	0.107	0.295	0.16	0.142	0.0787	0.16	0.243	-0.165	0.28	0.875	-0.37	3.96e-14	-0.126	0.0299	1.27e-12	other
HGF	rs8176682	0.0747	0.446	0.165	0.125	0.112	0.124	0.344	-0.193	0.207	0.897	0.0925	0.368	0.159	0.145	0.101	0.158	0.248	-0.177	0.25	0.921	-0.371	2.46e-14	-0.13	0.0259	6.86e-13	other
HGF	rs8176743	0.0747	0.446	0.165	0.125	0.112	-0.862	0.00413	0.33	0.205	0.192	0.173	0.0905	0.161	0.141	0.0249	-0.985	0.0015	0.305	0.241	0.11	0.695	1.62e-15	0.223	0.0255	9.83e-14	other
HGF	rs8176746	0.0747	0.446	0.165	0.125	0.112	-0.86	0.00421	0.338	0.193	0.201	0.171	0.0944	0.152	0.166	0.03	-0.981	0.00156	0.314	0.228	0.117	0.694	1.74e-15	0.227	0.023	8.44e-14	other
HGF	rs8176749	0.0747	0.446	0.165	0.125	0.112	-0.86	0.00421	0.33	0.205	0.194	0.171	0.0944	0.161	0.141	0.0259	-0.981	0.00156	0.305	0.241	0.112	0.694	1.74e-15	0.223	0.0255	1.03e-13	other
HP	rs1035559	0.0243	0.807	0.0486	0.64	0.622	-0.116	0.391	-0.012	0.936	0.487	0.00825	0.935	0.0347	0.751	0.786	-0.114	0.406	0.00154	0.992	0.538	-0.238	1.37e-06	-0.347	2e-09	3.12e-14	other
HP	rs1050362	0.0243	0.807	0.0486	0.64	0.622	-0.102	0.457	-0.0556	0.721	0.428	0.0133	0.896	0.0261	0.811	0.797	-0.0979	0.483	-0.0452	0.78	0.478	-0.29	5.83e-09	-0.372	7.84e-10	3.32e-17	other
HP	rs11864453	0.0243	0.807	0.0486	0.64	0.622	-0.123	0.365	0.0443	0.765	0.631	0.00944	0.925	0.045	0.678	0.73	-0.121	0.38	0.0602	0.694	0.692	-0.245	7.35e-07	-0.32	3.31e-08	1.7e-13	other
HP	rs1424241	0.0243	0.807	0.0486	0.64	0.622	0.0979	0.584	-0.0862	0.648	0.915	0.0114	0.911	0.0501	0.646	0.698	0.0927	0.616	-0.109	0.577	0.997	0.435	1.38e-11	0.418	1.72e-08	1.39e-18	other
HP	rs17604349	0.0243	0.807	0.0486	0.64	0.622	0.0991	0.561	-0.0469	0.805	0.786	0.0141	0.889	0.0486	0.652	0.686	0.0945	0.586	-0.0653	0.737	0.853	0.282	4.85e-06	0.362	1.13e-06	2.94e-11	other
HP	rs1820248	0.0243	0.807	0.0486	0.64	0.622	-0.11	0.463	-0.242	0.157	0.137	0.0381	0.705	0.0734	0.5	0.465	-0.12	0.431	-0.27	0.126	0.109	0.26	1.26e-06	0.333	5.41e-07	3.65e-12	other
HP	rs2074626	0.0243	0.807	0.0486	0.64	0.622	-0.108	0.429	-0.0556	0.721	0.408	0.0145	0.886	0.0261	0.811	0.79	-0.104	0.457	-0.0452	0.78	0.458	-0.291	5.75e-09	-0.372	7.84e-10	3.27e-17	other
HP	rs2240243	0.0243	0.807	0.0486	0.64	0.622	-0.0702	0.607	-0.0288	0.854	0.612	0.0181	0.859	0.0314	0.773	0.745	-0.0651	0.64	-0.0164	0.919	0.677	-0.292	4.58e-09	-0.368	1.24e-09	3.89e-17	other
HP	rs4788605	0.0243	0.807	0.0486	0.64	0.622	0.0312	0.867	-0.14	0.493	0.741	0.0218	0.829	0.0524	0.627	0.629	0.023	0.904	-0.162	0.439	0.672	0.345	2.66e-07	0.391	1.01e-06	1.29e-12	other
HP	rs6680	0.0243	0.807	0.0486	0.64	0.622	-0.0922	0.492	-0.0338	0.824	0.508	0.0118	0.907	0.0304	0.779	0.784	-0.0892	0.513	-0.0228	0.885	0.558	-0.256	1.48e-07	-0.337	1.38e-08	1.38e-14	other
HP	rs7184169	0.0243	0.807	0.0486	0.64	0.622	-0.145	0.348	-0.026	0.88	0.423	0.00515	0.959	0.0324	0.763	0.812	-0.143	0.364	-0.0143	0.936	0.464	-0.287	3.86e-07	-0.343	3.08e-07	6.31e-13	other
IL12B	rs10045431	0.126	0.228	-0.0237	0.247	0.895	-0.0325	0.826	0.00543	0.842	0.974	0.125	0.236	-0.00863	0.655	0.555	-0.0017	0.991	0.00339	0.903	0.942	-0.26	6.3e-07	-0.157	0.00351	1.48e-08	other
IL16	rs11073001	0.0366	0.724	0.18	0.0775	0.151	0.044	0.792	-0.184	0.345	0.668	0.0485	0.654	0.173	0.105	0.159	0.0666	0.702	-0.102	0.612	0.96	-0.477	1.43e-16	-0.464	8.58e-10	1.17e-24	other
IL16	rs11556218	0.0366	0.724	0.18	0.0775	0.151	0.00963	0.968	-0.137	0.61	0.758	0.049	0.675	0.207	0.076	0.136	0.0622	0.818	0.117	0.699	0.668	-1.09	3.89e-43	-1.17	7.27e-31	3.58e-72	other
IL16	rs11857713	0.0366	0.724	0.18	0.0775	0.151	-0.0773	0.77	0.0737	0.795	0.964	0.0288	0.804	0.234	0.038	0.118	-0.0448	0.879	0.345	0.27	0.537	-1.13	2.85e-40	-1.13	2.1e-25	1.05e-63	other
IL16	rs1803275	0.0366	0.724	0.18	0.0775	0.151	0.00963	0.968	-0.137	0.61	0.758	0.049	0.675	0.207	0.0761	0.136	0.0622	0.818	0.117	0.699	0.668	-1.09	3.89e-43	-1.17	6.33e-31	3.11e-72	other
IL16	rs3848180	0.0366	0.724	0.18	0.0775	0.151	-0.0331	0.808	-0.135	0.36	0.43	0.0321	0.767	0.173	0.1	0.19	-0.0212	0.881	-0.105	0.48	0.562	-0.37	1.14e-15	-0.207	0.000354	6.1e-17	other
IL16	rs4778636	0.0366	0.724	0.18	0.0775	0.151	0.00963	0.968	-0.13	0.629	0.771	0.049	0.675	0.208	0.0738	0.134	0.0622	0.818	0.126	0.678	0.655	-1.09	3.89e-43	-1.17	8.5e-31	4.21e-72	other
IL16	rs4778640	0.0366	0.724	0.18	0.0775	0.151	0.026	0.94	-0.492	0.265	0.495	0.0408	0.703	0.166	0.122	0.189	0.0584	0.87	-0.3	0.513	0.755	-0.831	1.91e-11	-1.04	2.12e-10	2.54e-20	other
IL18	rs11691939	-0.105	0.312	0.228	0.0314	0.502	-0.00105	0.995	0.0977	0.544	0.691	-0.109	0.303	0.243	0.0255	0.476	-0.0303	0.847	0.167	0.309	0.596	-0.274	3.74e-07	-0.237	0.000217	3.96e-10	other
IL18	rs2365555	-0.105	0.312	0.228	0.0314	0.502	0.00591	0.966	0.0981	0.514	0.642	-0.111	0.296	0.244	0.025	0.48	-0.0238	0.867	0.16	0.297	0.572	-0.277	1.01e-08	-0.207	0.000444	3.68e-11	other
IL18	rs34197800	-0.105	0.312	0.228	0.0314	0.502	-0.00502	0.974	0.11	0.494	0.668	-0.109	0.301	0.245	0.0247	0.474	-0.0348	0.824	0.179	0.276	0.578	-0.278	2.33e-07	-0.242	0.000164	1.9e-10	other
IL18	rs3769604	-0.105	0.312	0.228	0.0314	0.502	-0.0345	0.802	0.124	0.4	0.711	-0.115	0.278	0.246	0.0234	0.489	-0.066	0.64	0.185	0.219	0.641	-0.279	6.37e-09	-0.209	0.000311	1.62e-11	other
IL18	rs7577696	-0.105	0.312	0.228	0.0314	0.502	-0.0465	0.736	0.145	0.324	0.688	-0.117	0.269	0.25	0.0214	0.484	-0.0791	0.576	0.21	0.164	0.613	-0.284	3.47e-09	-0.213	0.000229	6.65e-12	other
IL18	rs7581340	-0.105	0.312	0.228	0.0314	0.502	-0.0207	0.88	0.139	0.347	0.609	-0.113	0.287	0.248	0.0223	0.472	-0.0517	0.714	0.202	0.182	0.542	-0.285	2.61e-09	-0.207	0.000377	9.47e-12	other
IL23A	rs10665	0.117	0.244	0.0135	0.587	0.218	0.0954	0.617	-0.0795	0.0258	0.269	0.13	0.203	0.0301	0.197	0.0704	0.14	0.471	-0.0726	0.0438	0.424	-0.386	2.45e-07	-0.0468	0.684	3.6e-05	other
IL2RA	rs1073646	0.0492	0.695	0.134	0.197	0.251	0.0526	0.711	0.0448	0.766	0.635	0.0411	0.75	0.14	0.184	0.263	0.0427	0.769	0.029	0.848	0.729	0.249	2.32e-09	0.164	0.00634	3.38e-10	other
IL2RA	rs10795763	0.0492	0.695	0.134	0.197	0.251	-0.0907	0.495	-0.00167	0.991	0.604	0.0719	0.578	0.145	0.172	0.186	-0.108	0.431	-0.0338	0.822	0.46	0.235	1.44e-09	0.195	0.000915	1.74e-11	other
IL2RA	rs11256933	0.0492	0.695	0.134	0.197	0.251	0.0728	0.62	-0.0825	0.613	0.972	0.0676	0.601	0.136	0.202	0.216	0.0916	0.545	-0.0439	0.792	0.782	-0.287	2.24e-11	-0.301	1.66e-06	2.75e-16	other
IL2RA	rs11594656	0.0492	0.695	0.134	0.197	0.251	-0.0791	0.603	-0.0172	0.917	0.647	0.0723	0.586	0.147	0.167	0.186	-0.106	0.509	-0.0538	0.747	0.479	0.35	8.08e-16	0.239	0.00023	2.48e-17	other
IL2RA	rs11598494	0.0492	0.695	0.134	0.197	0.251	-0.13	0.356	0.128	0.388	0.907	0.0817	0.529	0.131	0.218	0.198	-0.151	0.296	0.1	0.504	0.735	0.266	3.79e-11	0.254	1.94e-05	7.2e-15	other
IL2RA	rs12722489	0.0492	0.695	0.134	0.197	0.251	0.428	0.0158	-0.0776	0.698	0.122	0.142	0.274	0.139	0.196	0.0937	0.487	0.00873	-0.0152	0.941	0.0558	-0.422	4.99e-15	-0.384	6.11e-07	4.94e-20	other
IL2RA	rs12722527	0.0492	0.695	0.134	0.197	0.251	0.386	0.0286	-0.0523	0.793	0.143	0.126	0.324	0.143	0.186	0.106	0.434	0.0176	0.0134	0.948	0.0689	-0.387	3.81e-13	-0.387	5.03e-07	1.83e-18	other
IL2RA	rs12722561	0.0492	0.695	0.134	0.197	0.251	0.395	0.0251	-0.056	0.78	0.136	0.127	0.32	0.143	0.187	0.105	0.443	0.0154	0.0124	0.952	0.0639	-0.387	4.14e-13	-0.41	1.28e-07	4.3e-19	other
IL2RA	rs17147986	0.0492	0.695	0.134	0.197	0.251	0.365	0.036	0.00673	0.973	0.111	0.122	0.34	0.152	0.159	0.0994	0.41	0.023	0.0783	0.698	0.0502	-0.38	5.9e-13	-0.394	3.41e-07	1.75e-18	other
IL2RA	rs1983890	0.0492	0.695	0.134	0.197	0.251	-0.183	0.189	0.141	0.334	0.733	0.0935	0.471	0.131	0.218	0.175	-0.207	0.149	0.117	0.426	0.581	0.254	1.63e-10	0.217	0.000179	3.63e-13	other
IL2RA	rs2104286	0.0492	0.695	0.134	0.197	0.251	0.247	0.0881	-0.0147	0.927	0.224	0.119	0.364	0.146	0.173	0.114	0.287	0.0586	0.033	0.84	0.121	-0.335	7.78e-15	-0.317	5.4e-07	6.29e-20	other
IL2RA	rs2256774	0.0492	0.695	0.134	0.197	0.251	-0.00859	0.951	-0.0891	0.555	0.662	0.0537	0.68	0.153	0.149	0.206	-0.0233	0.871	-0.12	0.433	0.521	0.274	1.18e-11	0.18	0.00239	1.35e-12	other
IL2RA	rs3750671	0.0492	0.695	0.134	0.197	0.251	0.0696	0.634	-0.139	0.396	0.837	0.0682	0.599	0.129	0.23	0.234	0.0894	0.554	-0.0987	0.556	0.958	-0.302	1.06e-12	-0.318	3.77e-07	3.34e-18	other
IL2RA	rs3763700	0.0492	0.695	0.134	0.197	0.251	-0.157	0.256	0.147	0.318	0.852	0.09	0.488	0.131	0.218	0.181	-0.18	0.206	0.124	0.402	0.696	0.254	1.35e-10	0.204	0.000468	1.03e-12	other
IL2RA	rs3930531	0.0492	0.695	0.134	0.197	0.251	-0.0667	0.632	-0.0744	0.608	0.484	0.0661	0.609	0.15	0.157	0.186	-0.083	0.561	-0.0985	0.5	0.378	0.254	3.2e-10	0.191	0.00105	6.03e-12	other
IL2RA	rs4749926	0.0492	0.695	0.134	0.197	0.251	-0.141	0.299	0.0567	0.696	0.605	0.0764	0.551	0.138	0.194	0.191	-0.156	0.259	0.0243	0.869	0.462	0.203	2.48e-07	0.212	0.000223	2.81e-10	other
IL2RA	rs4749955	0.0492	0.695	0.134	0.197	0.251	0.143	0.287	0.0393	0.787	0.329	0.0982	0.456	0.15	0.158	0.135	0.175	0.216	0.0737	0.617	0.208	-0.32	1.71e-16	-0.219	0.000163	4.44e-18	other
IL2RA	rs6602398	0.0492	0.695	0.134	0.197	0.251	-0.156	0.281	0.0488	0.743	0.556	0.0845	0.514	0.139	0.195	0.177	-0.178	0.232	0.00723	0.962	0.388	0.253	1.67e-09	0.282	1.89e-06	1.71e-14	other
IL2RA	rs6602437	0.0492	0.695	0.134	0.197	0.251	-0.0897	0.503	0.0345	0.813	0.731	0.0709	0.583	0.14	0.184	0.196	-0.106	0.44	0.0104	0.943	0.596	0.236	1.73e-09	0.208	0.000364	6.41e-12	other
IL2RA	rs6602450	0.0492	0.695	0.134	0.197	0.251	-0.00345	0.981	-0.0269	0.855	0.89	0.0526	0.684	0.144	0.171	0.225	-0.0169	0.909	-0.0445	0.764	0.776	0.264	3.66e-10	0.183	0.00193	1.51e-11	other
IL2RA	rs7090512	0.0492	0.695	0.134	0.197	0.251	-0.188	0.188	0.123	0.43	0.644	0.102	0.439	0.129	0.228	0.168	-0.219	0.141	0.0913	0.563	0.474	0.286	3.26e-12	0.227	0.000239	2.02e-14	other
IL2RA	rs7898880	0.0492	0.695	0.134	0.197	0.251	-0.074	0.633	0.0622	0.704	0.916	0.0684	0.599	0.14	0.196	0.21	-0.0947	0.554	0.0122	0.942	0.693	0.287	1.57e-10	0.321	5.8e-07	5.37e-16	other
IL2RA	rs7900744	0.0492	0.695	0.134	0.197	0.251	0.324	0.0461	-0.0987	0.578	0.261	0.125	0.334	0.135	0.21	0.12	0.369	0.029	-0.0466	0.798	0.143	-0.37	1.61e-14	-0.335	1.52e-06	4.05e-19	other
IL2RA	rs7905816	0.0492	0.695	0.134	0.197	0.251	0.0988	0.505	-0.184	0.275	0.821	0.0733	0.571	0.124	0.244	0.231	0.12	0.434	-0.148	0.389	0.989	-0.289	2.5e-11	-0.283	1.03e-05	2.38e-15	other
IL2RA	rs7910961	0.0492	0.695	0.134	0.197	0.251	-0.178	0.216	0.00602	0.967	0.369	0.078	0.541	0.147	0.171	0.172	-0.193	0.186	-0.0364	0.809	0.25	0.183	1.02e-05	0.259	7.27e-06	3.42e-10	other
IL2RA	rs9663421	0.0492	0.695	0.134	0.197	0.251	-0.102	0.487	0.0969	0.535	0.913	0.0695	0.588	0.13	0.228	0.228	-0.118	0.43	0.056	0.727	0.721	0.224	1.45e-07	0.273	8.98e-06	5.94e-12	other
IL6R	rs10047079	-0.0409	0.675	0.0711	0.491	0.885	0.121	0.473	0.28	0.112	0.111	-0.0221	0.83	0.144	0.197	0.487	0.109	0.539	0.347	0.0649	0.0921	-0.558	1.24e-18	-0.542	1.15e-14	1.06e-31	other
IL6R	rs10796927	-0.0409	0.675	0.0711	0.491	0.885	0.0464	0.75	-0.261	0.102	0.398	-0.0499	0.618	0.117	0.277	0.728	0.0624	0.675	-0.292	0.0753	0.386	0.358	5.39e-11	0.334	1.31e-07	4.13e-17	other
IL6R	rs11265622	-0.0409	0.675	0.0711	0.491	0.885	0.0478	0.727	0.0837	0.563	0.519	-0.0341	0.742	0.107	0.336	0.695	0.0321	0.825	0.13	0.399	0.468	-0.465	1.2e-19	-0.439	1.2e-14	1.11e-32	other
IL6R	rs12044132	-0.0409	0.675	0.0711	0.491	0.885	0.0634	0.721	0.125	0.535	0.497	-0.0583	0.572	0.0566	0.609	0.934	0.0982	0.602	0.121	0.575	0.446	0.582	3.64e-18	0.634	1.18e-15	3.32e-32	other
IL6R	rs12568083	-0.0409	0.675	0.0711	0.491	0.885	0.0615	0.653	0.0837	0.563	0.472	-0.0305	0.768	0.107	0.336	0.676	0.0474	0.743	0.13	0.399	0.421	-0.464	1.36e-19	-0.439	1.2e-14	1.26e-32	other
IL6R	rs12750774	-0.0409	0.675	0.0711	0.491	0.885	-0.131	0.361	-0.199	0.2	0.125	-0.0111	0.915	0.13	0.244	0.488	-0.125	0.411	-0.271	0.0999	0.0878	0.511	1.68e-22	0.492	1.67e-16	2.37e-37	other
IL6R	rs2229238	-0.0409	0.675	0.0711	0.491	0.885	0.185	0.269	0.356	0.0466	0.0318	-0.00563	0.957	0.149	0.18	0.396	0.182	0.308	0.418	0.0266	0.0255	-0.605	1.26e-21	-0.495	4.64e-12	8.29e-32	other
IL6R	rs2335230	-0.0409	0.675	0.0711	0.491	0.885	0.126	0.432	0.0352	0.852	0.477	-0.0267	0.79	0.081	0.444	0.758	0.117	0.475	0.0515	0.787	0.475	-0.322	1.67e-07	-0.279	0.000132	1.11e-10	other
IL6R	rs3811448	-0.0409	0.675	0.0711	0.491	0.885	0.139	0.406	0.279	0.114	0.0949	-0.0178	0.863	0.145	0.194	0.464	0.13	0.462	0.345	0.0659	0.0767	-0.554	2.07e-18	-0.541	1.41e-14	2.17e-31	other
IL6R	rs3811450	-0.0409	0.675	0.0711	0.491	0.885	-0.289	0.29	0.161	0.56	0.685	-0.0601	0.545	0.0951	0.376	0.893	-0.316	0.254	0.216	0.448	0.726	-0.427	1.14e-05	-0.593	8.29e-08	7.89e-12	other
IL6R	rs4072391	-0.0409	0.675	0.0711	0.491	0.885	0.208	0.217	0.384	0.0326	0.0192	-0.000537	0.996	0.153	0.167	0.362	0.207	0.247	0.448	0.018	0.0148	-0.613	7.04e-22	-0.494	6.35e-12	6.94e-32	other
IL6R	rs4129267	-0.0409	0.675	0.0711	0.491	0.885	-0.101	0.464	-0.112	0.458	0.298	0.0161	0.905	0.247	0.0939	0.23	-0.117	0.54	-0.353	0.0973	0.119	0.983	2.24e-105	1.02	6.29e-89	2.95e-192	other
IL6R	rs4240872	-0.0409	0.675	0.0711	0.491	0.885	0.088	0.573	0.331	0.0484	0.0834	-0.0244	0.816	0.174	0.129	0.405	0.074	0.659	0.42	0.0211	0.0627	-0.603	1.88e-25	-0.588	7.81e-19	1.32e-42	other
IL6R	rs4537545	-0.0409	0.675	0.0711	0.491	0.885	-0.138	0.318	-0.13	0.393	0.189	0.0472	0.725	0.235	0.0958	0.171	-0.183	0.331	-0.349	0.0893	0.0637	0.965	3.35e-100	0.964	1.31e-75	8.1e-174	other
IL6R	rs4845618	-0.0409	0.675	0.0711	0.491	0.885	0.126	0.355	0.177	0.228	0.136	0.0145	0.903	0.216	0.0954	0.231	0.137	0.405	0.339	0.0636	0.0637	-0.806	3.91e-65	-0.836	6.34e-56	4.05e-119	other
IL6R	rs4845625	-0.0409	0.675	0.0711	0.491	0.885	0.179	0.187	0.202	0.173	0.0586	0.059	0.634	0.241	0.0684	0.118	0.229	0.183	0.393	0.0368	0.0172	-0.847	1.25e-75	-0.851	4.82e-58	9.34e-132	other
IL6R	rs5018567	-0.0409	0.675	0.0711	0.491	0.885	0.0483	0.725	0.102	0.482	0.465	-0.0308	0.766	0.111	0.317	0.658	0.0342	0.814	0.15	0.331	0.412	-0.465	1.44e-19	-0.436	2.12e-14	2.38e-32	other
IL6R	rs6674171	-0.0409	0.675	0.0711	0.491	0.885	0.123	0.464	0.28	0.112	0.109	-0.0209	0.839	0.144	0.197	0.482	0.112	0.527	0.347	0.0649	0.0895	-0.556	1.4e-18	-0.542	1.15e-14	1.2e-31	other
IL6R	rs6699825	-0.0409	0.675	0.0711	0.491	0.885	-0.101	0.442	-0.117	0.384	0.249	-0.0305	0.757	0.0954	0.37	0.716	-0.0947	0.475	-0.136	0.324	0.234	0.2	5.21e-05	0.254	2.42e-06	7.49e-10	other
IL6R	rs7514452	-0.0409	0.675	0.0711	0.491	0.885	0.185	0.269	0.356	0.0466	0.0318	-0.00563	0.957	0.149	0.18	0.396	0.182	0.308	0.418	0.0266	0.0255	-0.605	1.26e-21	-0.495	4.64e-12	8.29e-32	other
IL6R	rs7518199	-0.0409	0.675	0.0711	0.491	0.885	-0.00129	0.993	-0.0766	0.609	0.729	-0.0704	0.584	0.189	0.176	0.625	0.0636	0.726	-0.246	0.22	0.581	0.943	2.99e-92	0.943	3.7e-74	1.9e-164	other
IL6R	rs7547072	-0.0409	0.675	0.0711	0.491	0.885	0.0158	0.902	-0.0507	0.722	0.885	-0.0441	0.656	0.0852	0.423	0.842	0.0254	0.846	-0.065	0.654	0.879	0.231	1.79e-06	0.263	3.38e-06	2.81e-11	other
IL6R	rs7553796	-0.0409	0.675	0.0711	0.491	0.885	0.15	0.275	0.179	0.224	0.105	0.0324	0.789	0.204	0.108	0.205	0.176	0.299	0.325	0.0704	0.0479	-0.823	1.87e-68	-0.796	2.7e-50	7.96e-117	other
IL6R	rs8192284	-0.0409	0.675	0.0711	0.491	0.885	-0.101	0.464	-0.114	0.452	0.295	0.0161	0.905	0.25	0.091	0.226	-0.117	0.54	-0.358	0.0934	0.116	0.983	2.24e-105	1.02	1.9e-90	9.62e-194	other
IL6R	rs9426830	-0.0409	0.675	0.0711	0.491	0.885	-0.0921	0.481	-0.11	0.416	0.286	-0.0313	0.751	0.105	0.329	0.681	-0.0858	0.516	-0.132	0.341	0.264	0.201	4.55e-05	0.258	1.92e-06	5.28e-10	other
IL6R	rs9427108	-0.0409	0.675	0.0711	0.491	0.885	-0.0475	0.714	-0.172	0.209	0.268	-0.0358	0.718	0.105	0.325	0.701	-0.0393	0.765	-0.193	0.169	0.256	0.242	8.81e-07	0.261	1.58e-06	6.69e-12	other
LPA	rs11751605	0.148	0.119	-0.0683	0.507	0.469	-0.05	0.79	0.274	0.178	0.487	0.161	0.0997	-0.103	0.331	0.558	-0.115	0.551	0.311	0.135	0.585	0.412	6.31e-09	0.355	1.56e-05	5.52e-13	other
LPA	rs1810126	0.148	0.119	-0.0683	0.507	0.469	-0.0498	0.715	0.0729	0.638	0.968	0.17	0.0877	-0.0696	0.501	0.406	-0.114	0.421	0.0821	0.598	0.802	0.397	6.28e-14	0.188	0.00204	1.88e-14	other
LPA	rs2048327	0.148	0.119	-0.0683	0.507	0.469	-0.0651	0.634	0.0837	0.589	0.998	0.173	0.0817	-0.0704	0.496	0.395	-0.131	0.359	0.0933	0.549	0.773	0.396	7.68e-14	0.191	0.00181	1.81e-14	other
LPA	rs2063347	0.148	0.119	-0.0683	0.507	0.469	-0.0583	0.668	0.0916	0.553	0.942	0.172	0.083	-0.0705	0.495	0.399	-0.125	0.379	0.101	0.516	0.82	0.402	2.14e-14	0.185	0.00249	1.13e-14	other
LPA	rs2292334	0.148	0.119	-0.0683	0.507	0.469	-0.0546	0.69	0.0646	0.675	0.984	0.17	0.0862	-0.0693	0.503	0.402	-0.119	0.403	0.0741	0.632	0.758	0.397	6.78e-14	0.191	0.0017	1.5e-14	other
LPA	rs3106166	0.148	0.119	-0.0683	0.507	0.469	0.0139	0.915	0.093	0.526	0.617	0.155	0.115	-0.0669	0.517	0.453	-0.0386	0.776	0.0958	0.514	0.826	0.344	6.16e-12	0.117	0.0439	9.11e-11	other
LPA	rs3120137	0.148	0.119	-0.0683	0.507	0.469	-0.276	0.162	0.167	0.414	0.614	0.188	0.0561	-0.0811	0.436	0.362	-0.359	0.078	0.188	0.364	0.474	0.431	1.36e-09	0.283	0.000602	9.72e-12	other
LPA	rs3918286	0.148	0.119	-0.0683	0.507	0.469	-0.0651	0.634	0.0738	0.633	0.969	0.173	0.0817	-0.0696	0.501	0.392	-0.131	0.359	0.083	0.593	0.74	0.396	7.68e-14	0.188	0.00212	2.31e-14	other
LPA	rs4252050	0.148	0.119	-0.0683	0.507	0.469	0.101	0.531	-0.107	0.57	0.927	0.168	0.085	-0.0767	0.464	0.422	0.161	0.331	-0.13	0.496	0.783	-0.35	5.06e-08	-0.284	0.000139	3.98e-11	other
LPA	rs474513	0.148	0.119	-0.0683	0.507	0.469	0.0437	0.743	0.0557	0.71	0.623	0.164	0.0953	-0.0633	0.54	0.4	0.0948	0.49	0.0514	0.732	0.457	-0.316	8.57e-10	-0.141	0.0168	6.6e-10	other
LPA	rs487152	0.148	0.119	-0.0683	0.507	0.469	0.0397	0.766	0.0559	0.708	0.638	0.163	0.0976	-0.0632	0.541	0.405	0.0902	0.511	0.0517	0.73	0.471	-0.314	9.6e-10	-0.141	0.0169	7.22e-10	other
LPA	rs501470	0.148	0.119	-0.0683	0.507	0.469	0.0386	0.772	0.0557	0.71	0.643	0.163	0.097	-0.0633	0.54	0.404	0.0893	0.515	0.0514	0.732	0.475	-0.316	7.52e-10	-0.141	0.0168	5.98e-10	other
LPA	rs539298	0.148	0.119	-0.0683	0.507	0.469	0.0437	0.743	0.0557	0.71	0.623	0.164	0.0953	-0.0633	0.54	0.4	0.0948	0.49	0.0514	0.732	0.457	-0.316	8.57e-10	-0.141	0.0168	6.6e-10	other
LPA	rs641990	0.148	0.119	-0.0683	0.507	0.469	-0.062	0.642	0.028	0.849	0.824	0.169	0.0873	-0.066	0.522	0.393	-0.117	0.394	0.0328	0.824	0.624	0.33	8.77e-11	0.149	0.0104	5.65e-11	other
LPA	rs675162	0.148	0.119	-0.0683	0.507	0.469	-0.0418	0.754	-0.0208	0.889	0.744	0.17	0.0835	-0.0644	0.533	0.378	-0.0942	0.493	-0.0165	0.912	0.558	0.313	1.01e-09	0.141	0.0161	6.99e-10	other
LPA	rs783147	0.148	0.119	-0.0683	0.507	0.469	0.129	0.337	-0.0358	0.806	0.579	0.186	0.0596	-0.0684	0.51	0.331	0.199	0.152	-0.046	0.753	0.388	-0.36	1.85e-12	-0.152	0.00883	2.41e-12	other
LPA	rs9346816	0.148	0.119	-0.0683	0.507	0.469	-0.0559	0.674	0.0227	0.877	0.832	0.168	0.089	-0.0658	0.524	0.396	-0.112	0.417	0.0274	0.853	0.629	0.334	5.56e-11	0.148	0.0107	4.15e-11	other
LPA	rs9364552	0.148	0.119	-0.0683	0.507	0.469	-0.0569	0.669	0.0227	0.877	0.828	0.167	0.0895	-0.0658	0.524	0.397	-0.112	0.414	0.0274	0.853	0.626	0.332	7.14e-11	0.148	0.0107	5.01e-11	other
LPA	rs9457925	0.148	0.119	-0.0683	0.507	0.469	0.69	0.103	-16.4	0.974	0.231	0.11	0.277	-0.00892	0.934	0.448	0.516	0.255	-16.4	0.974	0.407	1.6	1.12e-17	0.687	0.00427	1.03e-16	other
LTF	rs10510749	0.1	0.325	0.225	0.0316	0.0305	0.0496	0.83	-0.298	0.274	0.572	0.0991	0.336	0.267	0.0134	0.0182	0.0116	0.96	-0.418	0.132	0.336	0.386	8.4e-06	0.457	1.14e-05	4.23e-10	other
LTF	rs1126477	0.1	0.325	0.225	0.0316	0.0305	0.165	0.255	0.187	0.29	0.12	0.0685	0.529	0.216	0.0571	0.083	0.13	0.399	0.0488	0.798	0.423	0.531	3.75e-24	0.615	1.47e-19	4.75e-42	other
LTF	rs1126478	0.1	0.325	0.225	0.0316	0.0305	0.162	0.23	0.204	0.193	0.078	0.0575	0.614	0.241	0.0552	0.0991	0.128	0.398	0.0135	0.942	0.496	0.616	8.83e-39	0.756	4.24e-40	9.93e-77	other
LTF	rs11707471	0.1	0.325	0.225	0.0316	0.0305	0.151	0.264	0.174	0.266	0.115	0.0572	0.616	0.249	0.0452	0.0883	0.117	0.442	-0.0251	0.892	0.627	0.619	2.98e-39	0.765	2.44e-40	1.87e-77	other
LTF	rs11713015	0.1	0.325	0.225	0.0316	0.0305	0.0828	0.547	-0.0316	0.84	0.752	0.0918	0.375	0.258	0.0179	0.0254	0.0591	0.673	-0.139	0.394	0.803	0.269	8.01e-08	0.383	2.04e-10	1.81e-16	other
LTF	rs13070740	0.1	0.325	0.225	0.0316	0.0305	0.0218	0.933	0.0822	0.762	0.792	0.104	0.321	0.252	0.0242	0.0252	-0.0391	0.883	-0.145	0.618	0.659	0.592	1.64e-10	0.906	2.48e-17	2.44e-25	other
LTF	rs13079869	0.1	0.325	0.225	0.0316	0.0305	0.132	0.52	-0.13	0.566	0.92	0.0917	0.374	0.251	0.0183	0.0257	0.1	0.632	-0.228	0.326	0.769	0.345	6.77e-06	0.397	8.91e-06	2.71e-10	other
LTF	rs13093282	0.1	0.325	0.225	0.0316	0.0305	0.16	0.518	0.0246	0.931	0.588	0.0924	0.368	0.245	0.0233	0.0294	0.126	0.615	-0.14	0.634	0.952	0.386	3.16e-05	0.675	2.84e-09	1.72e-12	other
LTF	rs17078864	0.1	0.325	0.225	0.0316	0.0305	0.0971	0.597	0.38	0.0643	0.105	0.0925	0.378	0.191	0.0835	0.0706	0.0549	0.773	0.269	0.213	0.297	0.483	5.62e-13	0.574	2.02e-12	8.27e-24	other
LTF	rs17078876	0.1	0.325	0.225	0.0316	0.0305	0.11	0.549	0.418	0.0413	0.0715	0.0906	0.389	0.187	0.0892	0.0763	0.0677	0.721	0.31	0.148	0.22	0.496	1.46e-13	0.572	2.13e-12	2.18e-24	other
LTF	rs17286758	0.1	0.325	0.225	0.0316	0.0305	0.172	0.489	0.0246	0.931	0.565	0.0919	0.371	0.245	0.0233	0.0297	0.139	0.581	-0.14	0.634	0.923	0.374	5.92e-05	0.675	2.84e-09	3.74e-12	other
LTF	rs2068099	0.1	0.325	0.225	0.0316	0.0305	0.235	0.158	0.209	0.285	0.0775	0.0791	0.443	0.219	0.0424	0.0548	0.214	0.206	0.111	0.582	0.19	0.287	4.91e-06	0.473	1.32e-09	9.93e-14	other
LTF	rs2856762	0.1	0.325	0.225	0.0316	0.0305	0.113	0.639	-0.371	0.128	0.51	0.0964	0.352	0.277	0.0102	0.0164	0.0679	0.783	-0.496	0.0472	0.267	0.476	1.94e-07	0.468	7.75e-07	7.35e-13	other
LTF	rs3828477	0.1	0.325	0.225	0.0316	0.0305	0.122	0.414	0.284	0.0843	0.0789	0.0767	0.482	0.191	0.108	0.111	0.0809	0.613	0.142	0.449	0.378	0.552	2.87e-25	0.723	1.31e-31	2.1e-54	other
LTF	rs4413345	0.1	0.325	0.225	0.0316	0.0305	-0.00195	0.99	-0.187	0.285	0.473	0.107	0.307	0.272	0.0117	0.0148	-0.0452	0.785	-0.292	0.108	0.204	0.408	1.14e-12	0.366	4.29e-08	3.37e-19	other
LTF	rs4683235	0.1	0.325	0.225	0.0316	0.0305	0.28	0.184	-0.328	0.247	0.821	0.0759	0.466	0.26	0.0145	0.0302	0.246	0.253	-0.444	0.124	0.869	0.44	2.63e-08	0.425	7.47e-05	1.11e-11	other
LTF	rs4683236	0.1	0.325	0.225	0.0316	0.0305	-0.106	0.513	-0.397	0.0376	0.0617	0.0911	0.378	0.193	0.0736	0.0647	-0.0802	0.625	-0.318	0.105	0.149	-0.248	1.61e-05	-0.409	1.12e-08	2.27e-12	other
LTF	rs7430431	0.1	0.325	0.225	0.0316	0.0305	-0.133	0.318	-0.242	0.0859	0.0591	0.0851	0.409	0.203	0.0592	0.0616	-0.114	0.399	-0.182	0.21	0.144	-0.223	3.15e-06	-0.304	1.92e-08	5.37e-13	other
LTF	rs7645716	0.1	0.325	0.225	0.0316	0.0305	-0.0196	0.898	0.0322	0.86	0.983	0.105	0.309	0.236	0.0263	0.0254	-0.0444	0.774	-0.0375	0.839	0.727	0.269	1.09e-06	0.283	4.83e-05	2.25e-10	other
LTF	rs7648827	0.1	0.325	0.225	0.0316	0.0305	0.172	0.489	0.0246	0.931	0.565	0.0919	0.371	0.245	0.0233	0.0297	0.139	0.581	-0.14	0.634	0.923	0.374	5.92e-05	0.675	2.84e-09	3.74e-12	other
LTF	rs7652290	0.1	0.325	0.225	0.0316	0.0305	-0.00135	0.993	-0.148	0.369	0.546	0.105	0.312	0.28	0.00962	0.0133	-0.0342	0.817	-0.247	0.147	0.256	0.335	1.21e-10	0.355	1.59e-08	1.06e-17	other
LTF	rs9838450	0.1	0.325	0.225	0.0316	0.0305	-0.0111	0.952	-0.00832	0.968	0.943	0.104	0.312	0.243	0.0231	0.0235	-0.0445	0.812	-0.101	0.628	0.618	0.325	1.16e-06	0.406	4.38e-07	2.75e-12	other
LTF	rs9849400	0.1	0.325	0.225	0.0316	0.0305	0.0799	0.561	-0.0316	0.84	0.764	0.0922	0.373	0.258	0.0179	0.0252	0.0561	0.689	-0.139	0.394	0.791	0.269	8.09e-08	0.383	2.04e-10	1.83e-16	other
MICA	rs1051794	-0.126	0.267	-6.35e-05	0.998	0.405	0.0407	0.788	-0.015	0.574	0.863	-0.125	0.281	-0.0033	0.87	0.36	0.00494	0.975	-0.0159	0.559	0.716	-0.362	1.43e-08	-0.187	0.000662	7.96e-11	other
MICA	rs1131904	-0.126	0.267	-6.35e-05	0.998	0.405	0.0789	0.607	-0.0112	0.686	0.908	-0.118	0.305	-0.000143	0.994	0.44	0.0464	0.767	-0.0112	0.69	0.966	-0.355	4.84e-08	-0.195	0.000567	1.89e-10	other
MICA	rs13437082	-0.126	0.267	-6.35e-05	0.998	0.405	0.0104	0.949	-0.0108	0.693	0.83	-0.129	0.263	-0.00244	0.903	0.359	-0.0243	0.884	-0.0115	0.681	0.703	-0.327	1.55e-06	-0.171	0.00302	2.66e-08	other
MICA	rs13437088	-0.126	0.267	-6.35e-05	0.998	0.405	0.0104	0.949	-0.0105	0.701	0.836	-0.129	0.263	-0.0027	0.893	0.355	-0.0243	0.884	-0.0113	0.687	0.707	-0.327	1.55e-06	-0.172	0.00277	2.4e-08	other
MICA	rs2244020	-0.126	0.267	-6.35e-05	0.998	0.405	0.258	0.0719	0.00265	0.92	0.157	-0.0455	0.7	0.0012	0.953	0.803	0.245	0.0971	0.00312	0.91	0.188	-0.35	2.39e-09	-0.191	0.000591	1.53e-11	other
MICA	rs2251731	-0.126	0.267	-6.35e-05	0.998	0.405	0.209	0.157	0.0153	0.553	0.146	-0.0834	0.476	-0.00157	0.939	0.559	0.183	0.227	0.0147	0.587	0.206	-0.381	3.25e-10	-0.239	6.7e-06	1.46e-14	other
MICA	rs2256028	-0.126	0.267	-6.35e-05	0.998	0.405	0.175	0.326	0.0836	0.0137	0.0178	-0.111	0.337	0.00821	0.68	0.656	0.145	0.423	0.0862	0.0125	0.0241	-0.399	4.14e-07	-0.176	0.0186	8.84e-08	other
MICA	rs2256175	-0.126	0.267	-6.35e-05	0.998	0.405	0.121	0.387	0.0266	0.279	0.172	-0.105	0.379	0.00696	0.739	0.662	0.0782	0.596	0.0295	0.258	0.252	-0.505	2.52e-19	-0.233	1.38e-06	3.15e-23	other
MICA	rs2428475	-0.126	0.267	-6.35e-05	0.998	0.405	0.214	0.145	0.0104	0.686	0.174	-0.0928	0.427	0.00162	0.937	0.587	0.186	0.219	0.0111	0.682	0.233	-0.383	2.99e-10	-0.241	5.41e-06	1.07e-14	other
MICA	rs2428486	-0.126	0.267	-6.35e-05	0.998	0.405	0.218	0.139	0.00937	0.715	0.177	-0.0914	0.434	0.00151	0.942	0.591	0.189	0.212	0.00995	0.711	0.238	-0.387	1.73e-10	-0.235	9.75e-06	1.25e-14	other
MICA	rs2516448	-0.126	0.267	-6.35e-05	0.998	0.405	-0.204	0.148	-0.0332	0.191	0.0513	-0.0859	0.467	0.00744	0.714	0.763	-0.174	0.24	-0.0357	0.175	0.075	0.414	1.09e-13	0.0738	0.136	5.86e-11	other
MICA	rs2523454	-0.126	0.267	-6.35e-05	0.998	0.405	-0.0637	0.661	-0.00675	0.797	0.618	-0.121	0.295	-0.000189	0.992	0.43	-0.0339	0.819	-0.00671	0.802	0.735	0.298	1.99e-07	0.154	0.00166	2.26e-09	other
MICA	rs2523457	-0.126	0.267	-6.35e-05	0.998	0.405	-0.0738	0.608	0.00516	0.843	0.801	-0.119	0.302	-0.00298	0.882	0.383	-0.045	0.759	0.00586	0.825	0.934	0.289	3.95e-07	0.141	0.00356	1.01e-08	other
MICA	rs2523459	-0.126	0.267	-6.35e-05	0.998	0.405	0.214	0.149	0.0108	0.676	0.175	-0.0571	0.627	0.00659	0.751	0.878	0.196	0.197	0.0133	0.621	0.196	-0.373	7.74e-10	-0.238	7.56e-06	3.68e-14	other
MICA	rs2523475	-0.126	0.267	-6.35e-05	0.998	0.405	0.214	0.145	0.0104	0.686	0.174	-0.0928	0.427	0.00162	0.937	0.587	0.186	0.219	0.0111	0.682	0.233	-0.383	2.99e-10	-0.241	5.41e-06	1.07e-14	other
MICA	rs2523484	-0.126	0.267	-6.35e-05	0.998	0.405	0.14	0.322	0.0213	0.382	0.186	-0.103	0.383	0.00493	0.812	0.621	0.104	0.48	0.0232	0.366	0.259	-0.44	2.46e-14	-0.192	0.000104	1.24e-16	other
MICA	rs2523685	-0.126	0.267	-6.35e-05	0.998	0.405	-0.288	0.0774	0.0576	0.0477	0.994	-0.093	0.421	0.0129	0.526	0.857	-0.263	0.113	0.0623	0.038	0.848	0.378	7.32e-08	-0.248	6.19e-05	0.171	other
MICA	rs2596530	-0.126	0.267	-6.35e-05	0.998	0.405	-0.191	0.178	-0.0335	0.189	0.0603	-0.0767	0.518	0.00625	0.76	0.779	-0.163	0.272	-0.0355	0.178	0.0863	0.421	4.37e-14	0.0738	0.136	3.21e-11	other
MICA	rs2596531	-0.126	0.267	-6.35e-05	0.998	0.405	-0.189	0.181	-0.0332	0.192	0.062	-0.0893	0.45	0.00592	0.771	0.71	-0.157	0.289	-0.0351	0.182	0.0933	0.421	4.66e-14	0.0738	0.136	3.35e-11	other
MICA	rs2596542	-0.126	0.267	-6.35e-05	0.998	0.405	0.214	0.145	0.011	0.67	0.17	-0.0942	0.42	0.00116	0.955	0.571	0.185	0.221	0.0114	0.672	0.232	-0.382	2.99e-10	-0.241	5.41e-06	1.07e-14	other
MICA	rs2596562	-0.126	0.267	-6.35e-05	0.998	0.405	0.218	0.139	0.00951	0.711	0.176	-0.0914	0.434	0.00137	0.947	0.588	0.189	0.212	0.01	0.709	0.238	-0.387	1.73e-10	-0.23	1.43e-05	1.94e-14	other
MICA	rs28367646	-0.126	0.267	-6.35e-05	0.998	0.405	0.162	0.262	0.0322	0.248	0.108	-0.106	0.36	0.00334	0.868	0.565	0.135	0.358	0.033	0.244	0.144	-0.312	4.19e-07	-0.0643	0.276	6.54e-06	other
MICA	rs28367832	-0.126	0.267	-6.35e-05	0.998	0.405	-0.253	0.0622	-0.03	0.238	0.0294	-0.0854	0.461	0.00215	0.914	0.631	-0.232	0.0949	-0.0304	0.237	0.0419	0.306	4.06e-08	0.0429	0.389	2.9e-06	other
MICA	rs2844511	-0.126	0.267	-6.35e-05	0.998	0.405	-0.189	0.181	-0.0332	0.192	0.062	-0.0893	0.45	0.00592	0.771	0.71	-0.157	0.289	-0.0351	0.182	0.0933	0.421	4.66e-14	0.0738	0.136	3.35e-11	other
MICA	rs2844521	-0.126	0.267	-6.35e-05	0.998	0.405	0.213	0.148	0.0104	0.686	0.176	-0.0932	0.424	0.00162	0.937	0.585	0.184	0.222	0.0111	0.682	0.236	-0.377	5.6e-10	-0.241	5.41e-06	1.9e-14	other
MICA	rs2844529	-0.126	0.267	-6.35e-05	0.998	0.405	0.218	0.139	0.00951	0.711	0.176	-0.0914	0.434	0.00137	0.947	0.588	0.189	0.212	0.01	0.709	0.238	-0.387	1.73e-10	-0.23	1.43e-05	1.94e-14	other
MICA	rs3016014	-0.126	0.267	-6.35e-05	0.998	0.405	-0.239	0.142	-0.0397	0.152	0.0403	-0.0953	0.41	0.00218	0.913	0.587	-0.211	0.204	-0.0402	0.153	0.0577	0.333	6.73e-08	0.0279	0.582	1.06e-05	other
MICA	rs3094220	-0.126	0.267	-6.35e-05	0.998	0.405	-0.268	0.0954	0.0456	0.12	0.829	-0.0903	0.434	-0.00641	0.748	0.425	-0.242	0.14	0.0473	0.113	0.958	0.32	1.99e-07	0.17	0.00178	2.46e-09	other
MICA	rs3132550	-0.126	0.267	-6.35e-05	0.998	0.405	-0.268	0.0954	0.0487	0.0953	0.888	-0.0903	0.434	-0.0053	0.79	0.446	-0.242	0.14	0.0501	0.0915	0.988	0.32	1.99e-07	0.17	0.00178	2.46e-09	other
MICA	rs3873379	-0.126	0.267	-6.35e-05	0.998	0.405	0.128	0.373	0.0264	0.343	0.195	-0.111	0.335	0.00116	0.954	0.495	0.101	0.489	0.0267	0.346	0.253	-0.295	1.56e-06	-0.0562	0.342	2.4e-05	other
MICA	rs3873380	-0.126	0.267	-6.35e-05	0.998	0.405	0.184	0.188	0.0196	0.48	0.146	-0.103	0.373	0.00169	0.933	0.541	0.161	0.258	0.02	0.478	0.188	-0.283	2.2e-06	-0.0739	0.212	1.25e-05	other
MICA	rs3905495	-0.126	0.267	-6.35e-05	0.998	0.405	0.118	0.391	0.0155	0.563	0.306	-0.113	0.326	0.00108	0.957	0.484	0.0944	0.501	0.0158	0.563	0.375	-0.262	7.47e-06	-0.0819	0.143	1.53e-05	other
MICA	rs4711268	-0.126	0.267	-6.35e-05	0.998	0.405	0.0104	0.949	-0.00997	0.716	0.847	-0.129	0.263	-0.00243	0.904	0.359	-0.0243	0.884	-0.0106	0.704	0.718	-0.327	1.55e-06	-0.169	0.00326	2.92e-08	other
MICA	rs4711269	-0.126	0.267	-6.35e-05	0.998	0.405	0.0104	0.949	-0.00997	0.716	0.847	-0.129	0.263	-0.00243	0.904	0.359	-0.0243	0.884	-0.0106	0.704	0.718	-0.327	1.55e-06	-0.169	0.00326	2.92e-08	other
MICA	rs4713446	-0.126	0.267	-6.35e-05	0.998	0.405	0.123	0.346	0.00034	0.989	0.476	-0.11	0.342	-0.000883	0.965	0.459	0.0989	0.459	0.000112	0.997	0.577	-0.257	1.87e-06	-0.0878	0.0924	2.82e-06	other
MICA	rs4713447	-0.126	0.267	-6.35e-05	0.998	0.405	0.123	0.346	0.00034	0.989	0.476	-0.11	0.342	-0.000883	0.965	0.459	0.0989	0.459	0.000112	0.997	0.577	-0.257	1.87e-06	-0.0878	0.0924	2.82e-06	other
MICA	rs4947314	-0.126	0.267	-6.35e-05	0.998	0.405	0.0711	0.684	0.00282	0.928	0.716	-0.109	0.343	-0.00432	0.829	0.394	0.0464	0.793	0.00159	0.96	0.818	-0.32	1.92e-05	-0.198	0.00313	2.5e-07	other
MICA	rs6932236	-0.126	0.267	-6.35e-05	0.998	0.405	0.0802	0.602	-0.00883	0.749	0.858	-0.119	0.304	-0.00219	0.913	0.4	0.0474	0.762	-0.00938	0.739	0.996	-0.356	4.05e-08	-0.187	0.000965	3.05e-10	other
MICA	rs7741091	-0.126	0.267	-6.35e-05	0.998	0.405	-0.0564	0.709	0.00519	0.838	0.886	-0.142	0.221	-2.81e-05	0.999	0.36	-0.0986	0.524	0.00518	0.842	0.731	-0.376	1.99e-09	-0.133	0.0112	6.84e-10	other
MICA	rs7751505	-0.126	0.267	-6.35e-05	0.998	0.405	0.00677	0.967	-0.00919	0.74	0.85	-0.129	0.262	-0.00233	0.908	0.359	-0.028	0.867	-0.00985	0.728	0.721	-0.331	1.2e-06	-0.182	0.0016	1.02e-08	other
MICA	rs7751725	-0.126	0.267	-6.35e-05	0.998	0.405	0.00677	0.967	-0.00919	0.74	0.85	-0.129	0.262	-0.00233	0.908	0.359	-0.028	0.867	-0.00985	0.728	0.721	-0.331	1.2e-06	-0.182	0.0016	1.02e-08	other
MICA	rs7754443	-0.126	0.267	-6.35e-05	0.998	0.405	0.128	0.373	0.0244	0.383	0.213	-0.111	0.335	0.00215	0.914	0.516	0.101	0.489	0.0249	0.381	0.271	-0.295	1.56e-06	-0.0562	0.342	2.4e-05	other
MICA	rs7762933	-0.126	0.267	-6.35e-05	0.998	0.405	0.121	0.356	0.00034	0.989	0.485	-0.113	0.328	-0.000883	0.965	0.447	0.0957	0.474	0.000112	0.997	0.59	-0.258	1.88e-06	-0.0878	0.0924	2.83e-06	other
MICA	rs7772549	-0.126	0.267	-6.35e-05	0.998	0.405	0.0652	0.66	-0.0149	0.572	0.963	-0.121	0.297	-0.0035	0.862	0.371	0.0309	0.839	-0.016	0.556	0.811	-0.361	5.8e-09	-0.206	0.000146	6.14e-12	other
MICA	rs9263871	-0.126	0.267	-6.35e-05	0.998	0.405	0.131	0.332	0.00728	0.785	0.365	-0.109	0.343	0.000466	0.982	0.488	0.106	0.44	0.00744	0.788	0.449	-0.27	1.79e-06	-0.109	0.053	1.19e-06	other
MICA	rs9263873	-0.126	0.267	-6.35e-05	0.998	0.405	0.116	0.378	-0.000248	0.992	0.514	-0.11	0.339	-0.00098	0.961	0.455	0.0902	0.502	-0.00051	0.984	0.625	-0.272	5.41e-07	-0.0856	0.101	1.31e-06	other
MICA	rs9266638	-0.126	0.267	-6.35e-05	0.998	0.405	0.319	0.0239	0.00941	0.734	0.0554	-0.0776	0.505	0.000756	0.97	0.635	0.299	0.0383	0.00967	0.735	0.0759	-0.321	7.19e-08	-0.193	0.000758	3.74e-10	other
MICA	rs9266845	-0.126	0.267	-6.35e-05	0.998	0.405	0.0997	0.519	-0.00763	0.783	0.764	-0.116	0.317	-0.00196	0.922	0.416	0.0662	0.675	-0.00814	0.773	0.903	-0.379	8.73e-09	-0.189	0.00087	7.33e-11	other
MICA	rs9267084	-0.126	0.267	-6.35e-05	0.998	0.405	-0.0163	0.934	0.00478	0.888	0.975	-0.126	0.273	-0.0015	0.94	0.385	0.0208	0.917	0.00529	0.879	0.858	0.351	2.32e-06	0.0887	0.142	6.51e-06	other
MICA	rs9295993	-0.126	0.267	-6.35e-05	0.998	0.405	0.0816	0.595	-0.0089	0.747	0.854	-0.12	0.299	-0.00211	0.916	0.397	0.0486	0.757	-0.00943	0.737	0.993	-0.355	4.35e-08	-0.188	0.000878	2.9e-10	other
MICA	rs9366778	-0.126	0.267	-6.35e-05	0.998	0.405	0.193	0.157	0.0258	0.321	0.086	-0.0991	0.391	0.00326	0.871	0.594	0.169	0.223	0.0267	0.315	0.115	-0.283	7.15e-07	-0.104	0.0509	5.61e-07	other
MICA	rs9380240	-0.126	0.267	-6.35e-05	0.998	0.405	0.193	0.157	0.0258	0.321	0.086	-0.0991	0.391	0.00326	0.871	0.594	0.169	0.223	0.0267	0.315	0.115	-0.283	7.15e-07	-0.104	0.0509	5.61e-07	other
MICA	rs9404982	-0.126	0.267	-6.35e-05	0.998	0.405	0.124	0.346	0.00464	0.858	0.41	-0.11	0.339	0.000585	0.977	0.487	0.0997	0.456	0.00479	0.856	0.498	-0.255	2.92e-06	-0.083	0.115	5.51e-06	other
MICA	rs9468914	-0.126	0.267	-6.35e-05	0.998	0.405	0.113	0.412	0.0143	0.596	0.334	-0.126	0.274	0.00226	0.91	0.457	0.0864	0.538	0.0148	0.589	0.413	-0.267	5e-06	-0.0875	0.119	8.58e-06	other
MICA	rs9468920	-0.126	0.267	-6.35e-05	0.998	0.405	0.128	0.373	0.0257	0.356	0.201	-0.111	0.335	0.00249	0.901	0.523	0.101	0.489	0.0263	0.353	0.257	-0.295	1.56e-06	-0.0562	0.342	2.4e-05	other
MICA	rs9468935	-0.126	0.267	-6.35e-05	0.998	0.405	0.205	0.154	0.0259	0.359	0.0938	-0.1	0.384	0.00231	0.908	0.565	0.182	0.214	0.0265	0.357	0.123	-0.29	2.81e-06	-0.0762	0.2	1.33e-05	other
MICA	rs9469007	-0.126	0.267	-6.35e-05	0.998	0.405	0.0464	0.754	-0.0149	0.572	0.888	-0.124	0.285	-0.0035	0.862	0.36	0.011	0.942	-0.016	0.556	0.736	-0.365	4.13e-09	-0.206	0.000146	4.56e-12	other
MICA	rs9501077	-0.126	0.267	-6.35e-05	0.998	0.405	0.123	0.346	0.00034	0.989	0.476	-0.11	0.342	-0.000883	0.965	0.459	0.0989	0.459	0.000112	0.997	0.577	-0.257	1.87e-06	-0.0878	0.0924	2.82e-06	other
MICA	rs9501109	-0.126	0.267	-6.35e-05	0.998	0.405	-0.103	0.541	-0.0155	0.603	0.422	-0.127	0.268	-0.0033	0.87	0.349	-0.129	0.446	-0.0166	0.587	0.352	-0.285	4.57e-05	-0.241	0.000169	2.93e-08	other
MICA	rs9501587	-0.126	0.267	-6.35e-05	0.998	0.405	0.206	0.198	0.0196	0.532	0.168	-0.106	0.358	0.00252	0.902	0.544	0.181	0.263	0.0206	0.526	0.208	-0.31	6.46e-06	-0.282	1.41e-05	3.96e-10	other
MMP3	rs1010698	0.279	0.0176	0.133	0.254	0.0113	-0.175	0.19	0.247	0.0965	0.903	0.413	0.00143	0.0914	0.457	0.00398	-0.373	0.0127	0.213	0.171	0.339	0.467	2.91e-32	0.412	1.31e-16	1.31e-46	other
MMP3	rs10791599	0.279	0.0176	0.133	0.254	0.0113	0.279	0.0373	-0.106	0.517	0.259	0.363	0.00295	0.135	0.251	0.00283	0.385	0.00595	-0.0937	0.571	0.0927	-0.277	2.74e-11	-0.13	0.0203	6.88e-11	other
[truncated: 118 more rows]
